# Supplementary material for: From the outer space to the inner cell: deconvoluting the complexity of Bacillus subtilis disulfide stress responses by redox state and absolute abundance quantification of extracellular, membrane, and cytosolic proteins
Source: Microbiol Spectr. 2024 Feb 15;12(4):e02616-23. doi: 10.1128/spectrum.02616-23 (PMC10986503; doi:10.1128/spectrum.02616-23)
Supplement: Table S2 — Results for exponential versus stationary phase. [file spectrum.02616-23-s0002.xlsx]

## Sheet: Extracellular proteins
Supplementary Table S2. Absolute abundances for extracellular proteins in Bacillus subtilis cultivated in Belitsky minimal medium during exponential and stationary phase. Predicted cellular location is described in GP4-predicted location. Additionally, the column "Secretion system & Interactions" gathers information about predicted signal peptides and interactions with other cellular components.
					Exponential						Stationary
					fmol / mL		pg / mL		Molecules / cell		fmol / mL		pg / mL		Molecules / cell
Protein	Uniprot	GP4-predicted location	Secretion system & Interactions	Mol. weight [kDa]	Mean	SD	Mean	SD	Mean	SD	Mean	SD	Mean	SD	Mean	SD
Abn2	P42293	EXTRA	Sec/SpI	52.607	31.6416	24.3816	1664.57	1282.64	63.1051	48.6259	190.248	50.5442	10008.4	2658.98	124.28	33.0182
AmyE	P00691	EXTRA	Sec/SpI	72.377	14.2305	18.8206	1029.96	1362.18	28.3809	37.5352	31.7206	6.32861	2295.84	458.046	20.7216	4.13419
AprE	P04189	EXTRA	Sec/SpI	39.479							6.53471	4.40395	257.984	173.864	4.26882	2.8769
AspB	P53001	EXTRA	Sec/SpI	43.087	20.8588	8.85729	898.743	381.634	41.6002	17.6647	121.663	27.738	5242.09	1195.15	79.4768	18.1199
BdbD	O32218	EXTRA	Sec/SpI	24.905	7.58107	4.53321	188.807	112.9	15.1195	9.0409	13.6857	10.3549	340.843	257.889	8.94026	6.76438
Bpr	P16397	EXTRA	Sec/SpI	154.58	3.77141	5.22568	582.985	807.786	7.52159	10.4219	3.72079	0.472985	575.16	73.1141	2.43062	0.30898
CoaBC	O35033	EXTRA	Sec/SpI	43.977	4.79361	5.1656	210.809	227.167	9.56024	10.3021	4.99954	1.24267	219.865	54.6488	3.26597	0.811777
ComGC	P25955	EXTRA	Part of pilin, flagellum, fimbriae, competence protein or similar.	10.85							28.1425	13.5322	305.346	146.824	18.3842	8.83996
Csn	O07921	EXTRA	Sec/SpI. Secreted via a non-canonical secretion pathway.	31.496	127.459	91.7274	4014.43	2889.05	254.2	182.939	1052.12	108.942	33137.7	3431.22	687.305	71.1665
CwlO	P40767	EXTRA	Sec/SpI	51.033	16.0084	3.7042	816.957	189.037	31.9267	7.38755	22.777	8.5267	1162.38	435.143	14.8792	5.5701
CysC	O34577	EXTRA	Sec/SpI	22.544	33.4856	17.7835	754.899	400.911	66.7827	35.4669	150.702	37.5775	3397.41	847.148	98.4463	24.5477
DacA	P08750	EXTRA	Sec/SpI	48.636	10.0075	5.35155	486.723	260.278	19.9586	10.673	34.6943	11.1813	1687.39	543.812	22.6642	7.3042
DacC	P39844	EXTRA	Sec/SpI	52.89	5.20932	0.686488	275.521	36.3084	10.3893	1.36911	123.094	42.9621	6510.43	2272.26	80.4114	28.0651
EfeN	P39597	EXTRA	Sec/SpI. Secreted via TAT, motif No Tat motif.	45.692	1.7641	2.05158	80.6055	93.7406	3.51828	4.0916	143.172	58.0309	6541.8	2651.55	93.5274	37.9089
EglS	P10475	EXTRA	Sec/SpI	55.286	40.3941	19.6538	2233.23	1086.58	80.5609	39.197	298.275	73.2763	16490.4	4051.16	194.849	47.868
Epr	P16396	EXTRA	Sec/SpI	69.695	215.351	74.3468	15008.9	5181.6	429.49	148.275	130.23	3.44281	9076.38	239.946	85.0732	2.24903
EstA	P37957	EXTRA	Sec/SpI	22.791	88.1967	34.0104	2010.09	775.131	175.897	67.8294	25.0788	10.8884	571.571	248.158	16.3828	7.11289
FabF	O34340	EXTRA	Sec/SpI	44.004	3.58127	4.29663	157.59	189.069	7.14239	8.56907	22.0702	6.97448	971.177	306.905	14.4174	4.5561
FlgG	P23446	EXTRA	Part of pilin, flagellum, fimbriae, competence protein or similar.	27.455	13.2088	9.59731	362.648	263.494	26.3433	19.1406	124.206	13.5619	3410.07	372.342	81.1379	8.85937
FlgK	P39810	EXTRA	Sec/SpI. Part of pilin, flagellum, fimbriae, competence protein or similar.	54.355	3.59502	0.846437	195.407	46.0081	7.16979	1.68811	33.2072	11.7045	1804.98	636.197	21.6927	7.646
FliD	P39738	EXTRA	Part of pilin, flagellum, fimbriae, competence protein or similar.	54.505	9.14204	4.2809	498.287	233.331	18.2326	8.53771	9.43591	1.26417	514.304	68.9035	6.16405	0.825823
FliG	P23448	EXTRA	Sec/SpI. Part of pilin, flagellum, fimbriae, competence protein or similar.	38.191							7.90658	1.79579	301.96	68.5829	5.165	1.17311
Ggt	P54422	EXTRA	Sec/SpI	64.188	1.75393	2.43027	112.582	155.994	3.498	4.84687	133.626	20.1245	8577.22	1291.75	87.292	13.1464
GlpQ	P37965	EXTRA	Sec/SpI	32.959	37.4912	29.4	1235.67	968.996	74.7713	58.6346	708.158	118.562	23340.2	3907.68	462.607	77.451
GpsA	P46919	EXTRA	Sec/SpI	37.436	1.52759	0.974823	57.1869	36.4935	3.04658	1.94416	11.9953	3.09902	449.058	116.015	7.836	2.02445
MalK	O05250	EXTRA	Sec/SpI	58.929							7.20019	4.50054	424.3	265.213	4.70355	2.94
Mdh	P49814	EXTRA	Sec/SpI	33.643	189.458	22.9225	6373.92	771.182	377.849	45.716	548.786	158.632	18462.8	5336.85	358.496	103.627
Mpr	P39790	EXTRA	Sec/SpI	33.842	134.865	23.7955	4564.09	805.288	268.97	47.4571	101.408	43.8148	3431.86	1482.78	66.2453	28.6222
MreC	Q01466	EXTRA	Sec/SpI	32.14	0.452972	0.269338	14.5585	8.65651	0.903395	0.537159	3.68102	1.63562	118.308	52.5687	2.40464	1.06847
NadB	P38032	EXTRA	Sec/SpI	58.239	1.68574	0.955102	98.176	55.6242	3.362	1.90483	10.2772	9.76074	598.531	568.456	6.71359	6.37624
NagZ	P40406	EXTRA	Sec/SpI	70.58	16.8695	19.5969	1190.65	1383.15	33.644	39.0835	79.6046	10.8913	5618.49	768.711	52.002	7.11481
NprE	P68736	EXTRA	Sec/SpI	56.521	1.28702	0.78691	72.7435	44.4769	2.56679	1.56939	8.10283	3.96309	457.98	223.998	5.29321	2.5889
PbpD	P40750	EXTRA	Sec/SpI	70.658	3.17546	3.26312	224.371	230.565	6.33304	6.50786	7.635	0.620298	539.474	43.829	4.98759	0.405212
Pel	P39116	EXTRA	Sec/SpI	45.497	144.147	60.9981	6558.24	2775.23	287.482	121.653	305.707	80.6059	13908.7	3667.33	199.704	52.6561
PelC	O34310	EXTRA	Sec/SpI. Secreted via a non-canonical secretion pathway.	24.281	2.85494	1.73648	69.3207	42.1634	5.69381	3.46318	12.4847	1.01374	303.142	24.6146	8.1557	0.662229
PenP	P39824	EXTRA	Sec/SpI	33.446	865.664	353.191	28953	11812.8	1726.46	704.393	2608.72	360.535	87251.1	12058.5	1704.15	235.521
PgdS	P96740	EXTRA	Sec/SpI	45.247	31.411	5.49766	1421.25	248.753	62.6452	10.9644	114.868	38.8044	5197.44	1755.78	75.038	25.3491
PhoA	P19406	EXTRA	Sec/SpI	50.274	1.4363	2.01852	72.2086	101.479	2.86452	4.02567	30.4274	3.75649	1529.71	188.854	19.8768	2.45394
PhoB	P19405	EXTRA	Sec/SpI	50.493	14.5317	9.2622	733.75	467.676	28.9816	18.4723	296.378	53.0404	14965	2678.17	193.61	34.6489
PhoD	P42251	EXTRA	Sec/SpI. Secreted via TAT, motif RRKFI.	65.97	29.9871	18.0861	1978.25	1193.14	59.8054	36.0704
Phy	P42094	EXTRA	Sec/SpI	41.946	9.00608	9.60776	377.769	403.007	17.9615	19.1614	18.7628	11.5758	787.023	485.559	12.2569	7.56195
PksL	Q05470	EXTRA		506.18	0.236604	0.259947	119.764	131.58	0.471876	0.51843
PonA	P39793	EXTRA	Sec/SpI	99.561	4.63337	4.52189	461.303	450.204	9.24066	9.01832	9.68758	2.40689	964.505	239.632	6.32845	1.57231
QcrA	P46911	EXTRA	Sec/SpI. Secreted via TAT, motif RRQFL.	18.736							11.3794	2.8208	213.205	52.8505	7.43366	1.8427
RplO	P19946	EXTRA		15.382	67.7377	40.9995	1041.94	630.655	135.094	81.7683	164.25	136.75	2526.5	2103.5	107.297	89.3328
RpmA	P05657	EXTRA		10.372	98.8313	45.693	1025.08	473.928	197.106	91.1288	160.478	56.7145	1664.48	588.242	104.833	37.0489
RpmI	P55874	EXTRA	Sec/SpI	7.5569	43.9533	53.6939	332.151	405.76	87.6593	107.086	70.7601	55.7529	534.727	421.319	46.2243	36.4208
SacB	P05655	EXTRA	Sec/SpI	52.97	3.76239	5.10918	199.294	270.634	7.50359	10.1896	96.9809	41.4922	5137.08	2197.84	63.3531	27.1049
SacC	P05656	EXTRA	Sec/SpI	75.95							175.375	30.0343	13319.7	2281.1	114.564	19.62
SdhA	P08065	EXTRA	Sec/SpI	65.151	78.9817	52.3671	5145.74	3411.77	157.519	104.439	175.093	31.9034	11407.5	2078.54	114.38	20.841
SdpC	O34344	EXTRA	Sec/SpI	22.22	46.8339	15.8851	1040.65	352.968	93.4042	31.6808	70.416	23.8907	1564.64	530.852	45.9995	15.6067
TasA	P54507	EXTRA	Sec/SpI. Secreted via a non-canonical secretion pathway.	28.304	63.9983	33.1505	1811.41	938.292	127.636	66.1144	48.3463	15.6473	1368.39	442.881	31.5824	10.2217
TyrA	P20692	EXTRA		41.434	4.99249	0.0778123	206.859	3.22408	9.95688	0.155187	17.8916	2.71816	741.322	112.624	11.6878	1.77565
Vpr	P29141	EXTRA	Sec/SpI	85.607	137.688	81.2966	11787.1	6959.56	274.601	162.136	608.479	102.168	52090	8746.32	397.491	66.7418
WapA	Q07833	EXTRA	Sec/SpI	258.16	714.859	266.238	184548	68732	1425.69	530.977	717.155	146.463	185141	37810.8	468.484	95.6774
WprA	P54423	EXTRA	Sec/SpI	96.487	129.713	46.0435	12515.6	4442.6	258.696	91.8278	266.384	28.6398	25702.6	2763.37	174.017	18.7091
XynA	P18429	EXTRA	Sec/SpI	23.344	22.4255	15.0184	523.5	350.589	44.7247	29.9522	49.5802	10.939	1157.4	255.359	32.3884	7.14591
XynC	Q45070	EXTRA	Sec/SpI	47.337	21.2747	2.82764	1007.08	133.852	42.4297	5.63935	21.4966	6.29431	1017.58	297.954	14.0427	4.11178
XynD	Q45071	EXTRA	Sec/SpI	54.497	2.14014	1.20805	116.631	65.835	4.26824	2.4093	4.63125	1.89447	252.389	103.243	3.02538	1.23757
YacD	P37566	EXTRA	Sec/SpI	34.096	8.4647	0.825494	288.612	28.1461	16.8818	1.64634	36.8505	20.4128	1256.45	695.996	24.0727	13.3348
YbbE	O05213	EXTRA	Sec/SpI	49.422							77.1736	23.0621	3814.08	1139.77	50.414	15.0654
YbbR	O34659	EXTRA	Sec/SpI	52.906							1.00305	0.284731	53.0675	15.064	0.655248	0.186002
YbdN	O31436	EXTRA	Sec/SpI	31.503	4.49719	3.94271	141.675	124.207	8.96906	7.86323	6.13861	3.25651	193.385	102.59	4.01007	2.12733
YbfO	O31455	EXTRA	Sec/SpI	51.788	5.63245	7.57731	291.693	392.414	11.2332	15.112	72.6009	38.2082	3759.86	1978.73	47.4268	24.9596
YbxI	P54427	EXTRA	Sec/SpI	30.644	158.5	107.511	4857.06	3294.58	316.107	214.417	761.018	98.5196	23320.6	3019.03	497.138	64.3583
YdjH	O35004	EXTRA	Sec/SpI	28.162							4.86947	3.54342	137.134	99.7897	3.181	2.31475
YdjM	P40775	EXTRA	Sec/SpI	13.177	4.36926	1.70174	57.5737	22.4239	8.71392	3.3939	17.6439	12.2893	232.494	161.936	11.526	8.02802
YdjN	O34353	EXTRA	Sec/SpI	39.71	1.94412	1.01644	77.2009	40.3626	3.87729	2.02715	2.15498	0.590431	85.5744	23.446	1.40775	0.385702
YfkN	O34313	EXTRA	Sec/SpI	159.7	82.7809	40.6734	13220.1	6495.55	165.096	81.1179	137.421	59.3606	21946.1	9479.88	89.7708	38.7775
YhaH	O07516	EXTRA	Sec/SpI	13.066	1.49264	0.491299	19.5028	6.41931	2.97687	0.979833
YitM	O06748	EXTRA	Sec/SpI	21.464	4.16547	5.25753	89.4077	112.848	8.3075	10.4855	4.54689	1.67755	97.5944	36.007	2.97027	1.09587
YjbG	O31605	EXTRA	Sec/SpI	77.072	6.89723	5.0363	531.583	388.158	13.7556	10.0442	1.23572	0.36114	95.2396	27.8338	0.80724	0.235916
YjcM	O31635	EXTRA	Sec/SpI	46.575	21.5078	5.3612	1001.73	249.698	42.8946	10.6922	18.9238	1.04619	881.374	48.7261	12.362	0.683425
YjdB	O31643	EXTRA	Sec/SpI	12.394	6.84056	4.55735	84.7819	56.4838	13.6426	9.08905	24.0902	30.793	298.574	381.649	15.737	20.1157
YjfA	O34554	EXTRA	Sec/SpI	16.88	6.96768	3.47669	117.614	58.6865	13.8961	6.93381	7.08613	2.83719	119.614	47.8918	4.62904	1.85341
YknX	O31710	EXTRA	Sec/SpI	41.707	1.50198	0.230685	62.643	9.62119	2.9955	0.460072	7.13729	2.60199	297.675	108.521	4.66246	1.69976
YkwC	O34948	EXTRA	Sec/SpI	30.711	11.3955	9.75105	349.967	299.465	22.7268	19.4472	26.7445	6.33018	821.351	194.406	17.471	4.13521
YkwD	O31398	EXTRA	Sec/SpI	28.038	3.41156	3.95012	95.6532	110.753	6.80391	7.878	26.5406	4.69252	744.145	131.569	17.3377	3.06541
YlbC	O34586	EXTRA	Sec/SpI	39.631							7.69926	4.79061	305.13	189.857	5.02957	3.12949
YlqB	O31737	EXTRA	Sec/SpI	17.743	356.15	297.461	6319.17	5277.85	710.295	593.247	372.06	239.773	6601.45	4254.29	243.049	156.633
YncM	O31803	EXTRA	Sec/SpI	26.597	72.7873	4.78616	1935.93	127.298	145.165	9.54538	119.135	38.8117	3168.64	1032.27	77.8256	25.3539
YngK	O35015	EXTRA	Sec/SpI	58.868	1.26363	0.224736	74.3875	13.2297	2.52015	0.448206	54.8031	18.9553	3226.15	1115.86	35.8003	12.3826
YoaJ	O34918	EXTRA	Sec/SpI	25.637	49.9884	32.8957	1281.55	843.348	99.6954	65.6063	97.5817	40.9765	2501.7	1050.51	63.7456	26.768
YoeB	O34841	EXTRA	Sec/SpI	20.138	36.816	5.823	741.401	117.264	73.4248	11.6132	66.2757	15.243	1334.66	306.963	43.2948	9.95753
YolA	O31994	EXTRA	Sec/SpI	17.229	239.338	96.8003	4123.56	1667.77	477.329	193.056	46.9502	19.2924	808.905	332.389	30.6704	12.6029
YpjP	P54172	EXTRA	Sec/SpI	23.663	13.2587	0.582963	313.741	13.7946	26.4428	1.16264	8.52197	3.37693	201.655	79.9082	5.56701	2.20599
YpmB	P54396	EXTRA	Sec/SpI	17.896	5.30984	4.67538	95.0249	83.6707	10.5898	9.32445
YpzJ	C0H447	EXTRA		7.4073	2.30118	0.707093	17.0455	5.23765	4.5894	1.4102
YqfQ	P54474	EXTRA		25.898	5.30421	6.85808	137.368	177.611	10.5786	13.6776
YqgA	P54484	EXTRA	Sec/SpI	15.353	180.092	44.677	2764.95	685.926	359.17	89.1025	16.1927	5.16513	248.607	79.3002	10.5779	3.37414
YqxI	P24812	EXTRA	Sec/SpI	17.009	67.0144	24.6721	1139.85	419.648	133.652	49.2054	32.9979	28.6375	561.261	487.095	21.556	18.7076
YqxM	P40949	EXTRA	Sec/SpI. Secreted via a non-canonical secretion pathway.	29.074							18.7995	1.06898	546.575	31.0795	12.2808	0.698315
YqzC	O32023	EXTRA	Sec/SpI	17.027	24.5141	16.1716	417.401	275.353	48.8902	32.2521	29.2749	18.434	498.464	313.876	19.1239	12.0421
YqzD	O32022	EXTRA	Sec/SpI	13.323	2.2321	0.841377	29.7382	11.2097	4.45163	1.67802
YrpD	O05411	EXTRA	Sec/SpI	24.876	197.294	40.8113	4907.88	1015.22	393.477	81.3929	439.719	76.5782	10938.4	1904.96	287.248	50.025
YrrS	O32031	EXTRA	Sec/SpI	25.333							6.06014	1.22117	153.522	30.9359	3.95881	0.797734
YtxH	P40780	EXTRA	Sec/SpI	16.554	4.41485	3.01918	73.0835	49.9796	8.80485	6.02137	29.975	8.82878	496.207	146.152	19.5813	5.76743
YtzB	O32065	EXTRA	Sec/SpI	11.666							12.8061	7.58463	149.396	88.4823	8.36566	4.95469
YuaB	P71014	EXTRA	Sec/SpI	19.257	95.2152	4.01049	1833.56	77.23	189.894	7.99841	301.298	121.021	5802.09	2330.5	196.824	79.0574
YvbX	O32258	EXTRA	Sec/SpI	38.95	78.047	29.5919	3039.93	1152.6	155.655	59.0172	146.218	52.3089	5695.18	2037.43	95.5172	34.171
YvgO	O32211	EXTRA	Sec/SpI	17.602	3.21917	1.22053	56.6639	21.4837	6.42023	2.43419	60.5259	36.9353	1065.38	650.135	39.5388	24.1281
YvhJ	P96499	EXTRA	Sec/SpI	43.211	1.64037	0.365284	70.8822	15.7843	3.27151	0.728512	12.8723	1.2009	556.223	51.8923	8.40886	0.784495
YwaD	P25152	EXTRA	Sec/SpI	49.45	0.463315	0.064092	22.9109	3.16935	0.924022	0.127823	6.01242	3.15431	297.314	155.981	3.92763	2.06057
YweA	P39632	EXTRA	Sec/SpI	16.687	3.05451	0.314514	50.9706	5.2483	6.09182	0.627258	16.4816	11.4988	275.028	191.881	10.7667	7.51166
YwoF	P94576	EXTRA	Sec/SpI	51.451	5.04483	6.67348	259.561	343.357	10.0613	13.3094	5.77902	1.19557	297.337	61.5131	3.77517	0.781008
YwqJ	P96722	EXTRA	Secreted via a non-canonical secretion pathway.	66.689	2.82616	3.40817	188.474	227.287	5.63641	6.79715
YwtF	Q7WY78	EXTRA	Sec/SpI	35.921	3.42459	0.85475	123.015	30.7035	6.82991	1.70469
YxaL	P42111	EXTRA	Sec/SpI	43.876	11.4004	8.76767	500.206	384.69	22.7367	17.486	53.3434	16.2508	2340.5	713.019	34.8468	10.6159
YxiD	P42296	EXTRA	Secreted via a non-canonical secretion pathway.	64.325	13.7886	13.778	886.951	886.271	27.4996	27.4785
YxiM	P42304	EXTRA	Sec/SpI	41.835	70.7812	28.0326	2961.13	1172.74	141.164	55.9074	161.246	59.8652	6745.71	2504.46	105.334	39.1072
YxkC	P94356	EXTRA	Sec/SpI	19.404	17.8246	2.08784	345.869	40.5124	35.5489	4.16392	574.801	276.754	11153.4	5370.13	375.491	180.79
YycH	Q794W0	EXTRA	Sec/SpI	52.214							1.87466	1.53727	97.8835	80.2671	1.22463	1.00423
YycO	Q45607	EXTRA	Sec/SpI	26.529	12.788	2.48848	339.254	66.017	25.5041	4.96296	2.89252	1.8459	76.7357	48.97	1.88955	1.20584
