# Supplementary material for: From the outer space to the inner cell: deconvoluting the complexity of Bacillus subtilis disulfide stress responses by redox state and absolute abundance quantification of extracellular, membrane, and cytosolic proteins
Source: Microbiol Spectr. 2024 Feb 15;12(4):e02616-23. doi: 10.1128/spectrum.02616-23 (PMC10986503; doi:10.1128/spectrum.02616-23)
Supplement: Table S3 — Significantly changed proteins after diamide addition. [file spectrum.02616-23-s0003.xlsx]

## Sheet: Cytosol changes
Supplementary Table S3: Quantified proteins with significantly changed abundance (FC > 1.5; adj. p-val < 0.05) under diamide stress induction. Gene regulators for each protein are described in the column "Regulation". Regulators were obtained from Subtiwiki. Additionally, for exoproteome data, GP4-predicted cellular location is described in the column "GP4 Cellular location”.
			Before Induction				Control				Diamide				Corrected p-value			log2FC
			Molecules per cell		ng / µg protein		Molecules per cell		ng / µg protein		Molecules per cell		ng / µg protein
Protein	Accession	Regulation	Mean	SD	Mean	SD	Mean	SD	Mean	SD	Mean	SD	Mean	SD	CT / BI	D / BI	D / CT	CT / BI	D / BI	D / CT
AbrB	P08874	spo0A, abrB, sigA	596.902	247.968	0.0522325	0.0215652	3940.27	1431.86	0.177571	0.0662013	2667.75	461.143	0.409148	0.067919	0.0447	0.0002	0.019	1.76538	2.96961	1.20422
AcoB	O34591	ccpA, acoR, fnr, sigL	1114.2	258.46	0.333728	0.0773998	702.755	325.676	0.108504	0.0510911	994.348	111.083	0.522343	0.0613438	0.0225	0.0263	0.0007	-1.62092	0.646326	2.26725
AcoC	O31550	ccpA, acoR, fnr, sigL	371.096	295.538	0.129514	0.103197	91.9334	18.0304	0.0164378	0.00307469	270.207	37.3179	0.164992	0.0213885	0.3699	1	0.0002	-2.97801	0.349291	3.3273
AcsA	P39062	ccpA, codY, sigA	159.938	109.411	0.0843908	0.0577607	24.9593	1.14765	0.00680934	0.000295863	50.4869	8.24586	0.0467056	0.00775961	0.4434	0.7304	0.0071	-3.6315	-0.853489	2.77801
AnsB	P26899	ansR, sigA	129.619	66.9725	0.0553131	0.0285248	95.4197	15.0459	0.0210683	0.00337478	74.3554	13.9784	0.0556979	0.010887	0.5565	1	0.0419	-1.39255	0.0100023	1.40255
ArgD	P36839	ahrC, codY, sigA, ylxR	287.864	75.686	0.095794	0.0246219	436.731	186.244	0.0748421	0.0323664	283.764	56.6351	0.165577	0.0322494	1	0.0414	0.043	-0.356085	0.789493	1.14558
Asd	Q04797	sigK, sigA	3685.05	1046.17	1.13319	0.318576	9485.81	1758.03	1.50087	0.294961	4220.63	344.829	2.27634	0.186921	0.5412	0.0025	0.0232	0.405403	1.00633	0.600923
AzoR1	O35022	yodB	1247.61	473.256	0.233103	0.0888628	1599.75	243.618	0.153625	0.0250895	2601.61	633.788	0.851582	0.205536	0.6021	0.0044	0.0069	-0.601549	1.86918	2.47073
AzoR2	O32224	mhqR, sigA, sigG	1601.18	861.83	0.30323	0.16438	2338.98	1021.12	0.227931	0.101623	1929.03	280.065	0.63946	0.0908774	1	0.0349	0.0072	-0.411817	1.07644	1.48826
BioD	P53558	birA	275.479	54.549	0.0562797	0.0108603	319.765	61.3916	0.033818	0.0064086	33.4861	17.794	0.0120374	0.00646559	0.2495	0.0031	0.0527	-0.734823	-2.22509	-1.49027
BioI	P53554	birA	825.412	178.719	0.300958	0.0645677	1035.9	334.387	0.194515	0.0645566	115.539	40.0371	0.073892	0.0257465	0.25	0.0018	0.0532	-0.629685	-2.02608	-1.39639
ClpC	P37571	sigM, sigA, sigB, ctsR, sigF, spx	1010.59	200.594	0.739977	0.143912	1416.76	400.774	0.534099	0.1566	1417.18	265.554	1.8187	0.331879	0.3914	0.003	0.0051	-0.470371	1.29735	1.76773
ClpE	O31673	ctsR, sigA	103.766	56.9381	0.0657499	0.0360397	254.161	137.835	0.083028	0.045544	866.508	342.69	0.960366	0.375256	1	0.0304	0.0331	0.336609	3.86852	3.53192
ClpP	P80244	ctsR, sigA, sigB	7189.6	1807.55	1.26731	0.318532	9082.35	2950.63	0.823076	0.273778	5783.82	516.839	1.78756	0.166501	0.3346	0.0826	0.0062	-0.622677	0.496218	1.1189
ClpX	P50866	ctsR, sigA	7588.22	1202.34	2.85848	0.44541	9236.59	2431.76	1.7902	0.486375	2300.09	110.316	1.51913	0.0701745	0.0876	0.003	0.9222	-0.675127	-0.912001	-0.236874
CopZ	O32221	csoR, sigA	364.03	87.7231	0.0217565	0.00502694					1789.52	388.834	0.186883	0.0391068		0.0148			3.10262
CotE	P14016	gerE, sigE, sigK					36.0166	11.3581	0.00317784	0.0010098	49.6977	6.95857	0.0148881	0.00222148			0.0201			2.22805
CysC	O34577	cymR, S-box, sigA	2853.18	1087.49	0.52272	0.198035	8203.7	2375.81	0.772654	0.228707	3871.67	307.656	1.24433	0.107186	0.544	0.002	0.0419	0.563783	1.25125	0.68747
DegU	P13800	sigA, degU, tnrA, ccpA, sinR	314.553	118.498	0.0660924	0.0246515	2190.78	273.611	0.236555	0.0301005	570.173	213.564	0.21003	0.0787682	0.0013	0.0391	1	1.83962	1.66804	-0.171581
Dps	P80879	sigB	8174.55	2661.03	1.10292	0.360667	14079.3	2654.67	0.974198	0.176669	7159.19	620.819	1.69287	0.146016	1	0.0691	0.0059	-0.179038	0.618147	0.797185
Est	O32232	sigB	252.023	36.2527	0.0577213	0.0082264	270.531	126.872	0.0319423	0.0151874	247.115	45.7988	0.0992697	0.0182435	0.183	0.046	0.0108	-0.853634	0.78225	1.63588
FabD	P71019	fapR, comA, sigA	615.092	349.93	0.170218	0.0971814	2293.3	909.821	0.32659	0.132602	966.694	111.907	0.46907	0.0568869	0.3868	0.0054	0.3181	0.940103	1.46242	0.522321
FabF	O34340	fapR, sigA, sigW	1117.64	196.842	0.399876	0.0707472	2286.54	526.348	0.420176	0.0984069	999.268	166.784	0.626354	0.102144	1	0.0323	0.1312	0.0714395	0.647423	0.575983
Fmt	P94463	sigA	284.478	114.187	0.0801745	0.0325893	458.324	113.706	0.0663637	0.0170096	220.4	20.4507	0.108802	0.0103616	1	0.4353	0.027	-0.272749	0.440488	0.713237
Frr	P81101	stringent response	1018.59	239.954	0.172011	0.0408789	3156.51	394.739	0.273632	0.0347204	1313.92	226.26	0.388452	0.0635655	0.0545	0.0037	0.1155	0.669737	1.17523	0.505497
FtsY	P51835	gerE, sigA, sigK, stringent response	192.726	86.0433	0.0567935	0.0249442	457.584	93.9958	0.0695257	0.0150348	211.506	26.5774	0.109566	0.0139737	1	0.0461	0.0448	0.291821	0.947999	0.656177
GabD	P94428	gabR, sigA, sigB	52.956	45.7342	0.0216103	0.0185815	65.1809	61.8034	0.0137185	0.0130659	208.507	55.1419	0.149242	0.0389694	1	0.0108	0.0071	-0.655592	2.78787	3.44346
GalE	P55180	sigA	1690.07	527.287	0.508318	0.157993	1929.3	355.587	0.298234	0.056723	918.994	102.907	0.484649	0.0540287	0.2506	1	0.0205	-0.769284	-0.0687904	0.700493
GlpD	P18158	ccpA, abrB, glpP, sigA	133.853	21.1984	0.0680974	0.0112965	48.052	20.5887	0.0125701	0.00548439	74.9523	24.0814	0.0667678	0.0213012	0.0047	1	0.0253	-2.43761	-0.0284466	2.40916
GltB	O34399	sigA, tnrA, gltC, fur	739.631	158.632	0.329693	0.0693326	2868.25	275.609	0.657295	0.0702172	347.364	60.2724	0.271765	0.0485946	0.0049	0.6607	0.001	0.995416	-0.278762	-1.27418
GlvA	P54716	glvR, ccpA, sigA	292.083	145.747	0.119782	0.0593219	254.427	51.8139	0.0540216	0.0108674	173.711	28.2657	0.125104	0.0209241	0.6466	1	0.0368	-1.14881	0.0627181	1.21152
GudB	P50735	sigA	1388.31	445.334	0.533819	0.16897	2155.87	1077.52	0.427818	0.216911	8.88471	1.30886	0.00594991	0.000847526	1	0.0423	0.2392	-0.319352	-6.48734	-6.16799
HmoA	O31534	fur	241.637	134.293	0.0246498	0.0136139	479.712	372.854	0.0252932	0.0197349	933.137	294.093	0.167236	0.0527537	1	0.0197	0.0221	0.0371746	2.76224	2.72506
HprK	O34483	sigA	449.221	304.669	0.126621	0.0856998	338.748	60.2163	0.0491305	0.00919915	224.197	51.0659	0.110954	0.025774	0.5651	1	0.0345	-1.36583	-0.190554	1.17528
HupA	P08821	lexA, sigA, sigH	88973.8	17014.7	7.15143	1.37615	178754	96335.5	7.40748	4.04855	93096.4	15379.9	13.1018	2.07317	1	0.0092	0.1703	0.0507523	0.873457	0.822705
IlvD	P51785	codY	3234.94	1230.81	1.56422	0.594214	5411.22	1369.94	1.34666	0.353957	2698.01	417.722	2.28584	0.338752	1	0.2381	0.0484	-0.216057	0.547283	0.76334
IlvE	O31461	codY	577.573	122.833	0.186331	0.0398153	443.356	209.689	0.0737207	0.0354275	177.05	39.9031	0.100048	0.0222552	0.0354	0.0274	0.8313	-1.33772	-0.897178	0.440545
InfC	P55872	stringent response, rplT	2246.63	1510.54	0.359718	0.240402	3017.76	1246.04	0.2494	0.105237	1969.92	285.297	0.55416	0.0825556	1	0.5307	0.0226	-0.528405	0.623436	1.15184
IolS	P46336	iolR, sigA	279.482	94.8596	0.0799298	0.027311	714.868	92.0377	0.104825	0.0120877	512.041	78.7643	0.256396	0.0376217	0.6669	0.0031	0.0036	0.391176	1.68157	1.29039
KatA	P26901	perR	499.812	118.084	0.22259	0.0523959	638.456	270.905	0.146313	0.0633328	1078.23	185.886	0.841068	0.138889	0.4208	0.0005	0.0015	-0.605331	1.91783	2.52317
KduI	P50843	kdgR, ccpA, sigA	403.559	192.574	0.101996	0.0482723	407.85	117.232	0.05309	0.0156491	252.296	37.4454	0.112002	0.0172558	0.4762	1	0.0169	-0.941999	0.135017	1.07702
LeuD	P94568	T-box, sigA, tnrA, codY, ccpA	1954.8	487.582	0.36613	0.0925852	6253.53	1678.78	0.601969	0.166434	2702.27	394.301	0.885842	0.122732	0.1794	0.0015	0.1412	0.717332	1.27469	0.557361
LexA	P31080	lexA, rocR	2122.79	2234.77	0.394307	0.415174	8221.42	929.484	0.784859	0.0979122	555.12	333.77	0.180705	0.108496	0.5376	1	0.0019	0.993116	-1.12568	-2.1188
MccB	O05394	cymR, spx, sigA	226.994	273.42	0.0753212	0.0903986	139.255	134.226	0.0235784	0.0224493	735.605	227.451	0.427963	0.129919	1	0.0313	0.0103	-1.67559	2.50636	4.18195
MecA	P37958	sigA	113.628	39.2952	0.023762	0.00808834					727.604	117.334	0.267071	0.0423635		0.0006			3.4905
MetI	O31631	S-box, sigA	3593.52	770.473	1.21756	0.255821	4505.26	902.669	0.785498	0.165111	2066.67	268.899	1.22845	0.161737	0.1584	1	0.0489	-0.632318	0.0128439	0.645162
MhqA	O34689	mhqR, sigA	108.01	13.8548	0.0310536	0.00379152	186.205	48.9304	0.0274686	0.00702717	229.909	56.3371	0.115986	0.0286764	1	0.0032	0.0112	-0.176979	1.90112	2.0781
MrgA	P37960	perR, sigA	529.376	50.0847	0.074583	0.00690073	848.371	273.946	0.061545	0.0204723	7234.72	1686.87	1.78611	0.411705	0.832	0.0005	0.0026	-0.277205	4.58183	4.85904
MtnU	O31664	sigA	193.748	98.2819	0.0463588	0.0237616	135.847	83.1447	0.0167147	0.0103171	142.606	34.7422	0.0596962	0.0141846	0.3107	1	0.021	-1.47173	0.364795	1.83652
MtrB	P19466	sigA	679.166	181.503	0.0459202	0.0119851	1632.17	1038.78	0.0569433	0.036511	746.107	176.361	0.0884634	0.0204123	1	0.0343	0.601	0.310396	0.945951	0.635555
NadA	Q9KWZ1	nadR, sigA	2565.59	496.528	0.864799	0.162676	3310.9	1330.49	0.575306	0.235747	849.119	89.44	0.502064	0.0526025	0.3295	0.0163	1	-0.588035	-0.784492	-0.196458
NadB	P38032	nadR, sigA	115.132	38.4535	0.0544463	0.0178728	137.216	77.3496	0.0335023	0.0190639	19.3124	9.9087	0.0160478	0.00828569	0.5864	0.024	0.4655	-0.700575	-1.76246	-1.06188
OhrB	P80242	sigB					355.943	17.1646	0.021851	0.00110902	54.4316	12.388	0.0112812	0.00248888			0.0367			-0.953783
PckA	P54418	ccpN, sigA	626.188	150.567	0.296408	0.0699341	408.729	171.494	0.0997705	0.0426936	472.363	76.6522	0.392114	0.062381	0.0242	0.2614	0.0029	-1.5709	0.403688	1.97459
PerR	P71086	perR, sigA	81.1719	13.6218	0.0108381	0.00168029					136.798	24.2512	0.0319249	0.00546049		0.0446			1.55857
Pgk	P40924	cggR, sigA	5656.66	1046.43	1.93983	0.356512	16449.2	859.907	2.89814	0.186505	4911.12	598.512	2.9511	0.343183	0.026	0.0193	1	0.579193	0.605319	0.0261259
PhoE	O07617	birA	422.875	111.654	0.0754955	0.0194002	1215.93	545.589	0.112055	0.0511671	602.707	100.287	0.18896	0.0320917	0.7123	0.0028	0.1701	0.569747	1.32362	0.753873
PlsC	O07584	sigB, fapR	370.437	25.2323	0.0659777	0.0044671	1118.6	223.796	0.103133	0.0208896	93.6368	51.8489	0.0292195	0.0162252	0.1446	0.0405	0.0246	0.644448	-1.17505	-1.8195
PrfB	P28367	sigA	166.689	116.756	0.0570536	0.0399943	566.436	223.526	0.0992588	0.0383525	210.61	21.5378	0.126215	0.0120849	0.6575	0.0486	0.698	0.798878	1.1455	0.34662
PrmA	P54460	hrcA, sigA	234.773	56.9607	0.0659338	0.0161426	245.022	89.947	0.0355901	0.0131491	135.864	11.6438	0.0668735	0.00599487	0.2577	1	0.0376	-0.889544	0.0204149	0.909959
ProI	P54552	T-box, sigA	59.9137	19.7908	0.0148168	0.00490583	88.0355	32.8379	0.0112562	0.00422517	9.45935	1.27605	0.00408731	0.000531858	1	0.0428	0.1515	-0.396511	-1.85801	-1.4615
PtsH	P08877	sigA, stringent response, glcT	8368.17	2159.82	0.62573	0.163337	20424	2983.97	0.782904	0.109467	14303.3	2806.41	1.87375	0.370925	0.6389	0.0025	0.0142	0.323295	1.58232	1.25902
PurN	P12040	G-box, sigA, purR	638.249	261.76	0.111882	0.0450765	799.631	175.569	0.0722459	0.0166501	397.375	41.716	0.12235	0.0128086	0.6421	1	0.0186	-0.630992	0.129039	0.760031
PyrE	P25972	sigA, pyrR	800.352	585.359	0.152652	0.110607	2389.69	374.259	0.234401	0.0346726	339.84	69.6398	0.113913	0.0234821	0.8408	1	0.0079	0.618733	-0.422311	-1.04104
PyrF	P25971	sigA, pyrR	488.434	296.346	0.103353	0.0632543	472.995	194.605	0.0514583	0.0215314	290.083	51.7838	0.107339	0.0183576	0.7173	1	0.0413	-1.00611	0.0545915	1.0607
PyrK	P25983	sigA, pyrR	536.945	167.432	0.122624	0.0380256	347.346	229.279	0.0409345	0.0273248	107.195	65.304	0.0429375	0.0263335	0.0777	0.0411	1	-1.58285	-1.51393	0.068921
PyrR	P39765	sigA, pyrR	933.199	352.633	0.153575	0.0575245	2581.77	793.436	0.218884	0.0691785	1225.43	98.2938	0.353691	0.0254312	0.6876	0.0021	0.0429	0.511222	1.20354	0.69232
RecA	P16971	lexA, comK, sigA	2980.74	259.709	0.922258	0.0797433	3217.98	973.587	0.512506	0.15987	1870.72	205.412	1.015	0.11655	0.0187	0.7111	0.014	-0.847603	0.138234	0.985836
RecN	P17894	stringent response	102.628	31.3213	0.0537761	0.0162856					16.5277	7.80961	0.0151844	0.00711091		0.0226			-1.82438
RocF	P39138	sigL, spo0A, ahrC, codY, rocR	851.555	242.67	0.222745	0.0647774	794.458	480.133	0.106994	0.0655888	722.979	90.7964	0.331221	0.0412848	0.2859	0.1234	0.0075	-1.05787	0.572402	1.63027
RplA	Q06797	stringent response	24474	3874.78	4.97093	0.778647	61169.7	7966.11	6.37432	0.754433	21899.1	3358.94	7.80387	1.24522	0.1873	0.0251	0.4274	0.358756	0.650674	0.291918
RplD	P42921	sigA, stringent response	29646.1	6554.36	5.39348	1.16701	42760.2	4969.81	3.99947	0.501076	19514.2	2219.06	6.22678	0.707756	0.3452	0.8036	0.0174	-0.431406	0.20727	0.638676
RplF	P46898	sigA, stringent response	488.801	284.523	0.0776602	0.0455009	4233.92	3073.51	0.346179	0.252643	1752.02	356.324	0.487415	0.101176	0.2532	0.0009	1	2.15627	2.6499	0.493633
RplK	Q06796	stringent response	2777.73	583.237	0.336825	0.0684081	7682.39	748.358	0.478923	0.0490853	2864.4	360.002	0.609284	0.074845	0.0873	0.0051	0.1456	0.507791	0.855114	0.347323
RplO	P19946	sigA, stringent response	741.097	363.936	0.0925732	0.0451822	4467.27	2360.09	0.287769	0.154592	2509.21	672.236	0.550736	0.151001	0.1715	0.0034	0.2205	1.63624	2.57269	0.93645
RplQ	P20277	sigA, stringent response	7410.35	2473.23	0.826805	0.270562	24113.9	1706.56	1.38473	0.11096	10726.8	2048.61	2.10386	0.414776	0.0641	0.0063	0.1058	0.74399	1.34742	0.603429
RplR	P46899	sigA, stringent response	3913.47	1041.61	0.411969	0.106792	13064.2	4254.21	0.709046	0.238011	8375.2	885.218	1.54885	0.175924	0.2188	0.0001	0.0087	0.783346	1.91059	1.12724
RplV	P42060	sigA, stringent response	20343.6	6163.34	2.05748	0.608354	43967.3	4556.43	2.28858	0.263981	18539.4	1361.08	3.29238	0.256249	1	0.0288	0.0116	0.153573	0.678253	0.52468
RplW	P42924	sigA, stringent response	6695.51	957.13	0.596236	0.0839719	25091.6	4541.76	1.14894	0.219821	8093.86	2117.6	1.26451	0.334876	0.0158	0.0248	1	0.946347	1.08462	0.138277
RpmC	P12873	sigA, stringent response	5188.6	1289.26	0.324997	0.0787163	27426.8	10795.2	0.88455	0.355485	10114.9	922.604	1.11218	0.107484	0.0766	0.0001	0.8068	1.44452	1.77489	0.330372
RpsF	P21468	comK, sigA, stringent response	5971.08	2818.53	0.538722	0.250426	42858.5	10017.4	1.99387	0.486043	17147	2526.71	2.71653	0.385743	0.01	0.0002	0.2351	1.88796	2.33415	0.446195
RpsI	P21470	stringent response	10329.1	3695.47	1.19959	0.420982	19245.8	9192.44	1.15333	0.561296	13936.8	2338.32	2.84235	0.481442	1	0.0064	0.0233	-0.0567322	1.24455	1.30128
RpsK	P04969	sigA, stringent response	4371.87	2190.41	0.494123	0.245477	8461.97	302.641	0.491715	0.0114781	7265.18	1580.62	1.44306	0.32234	1	0.0101	0.0125	-0.00704575	1.54619	1.55324
RpsL	P21472	stringent response	5437.67	1269.82	0.672931	0.159759	4699.77	582.269	0.298748	0.0399978	7239.62	1535.1	1.5712	0.342524	0.035	0.0094	0.0046	-1.17153	1.22333	2.39486
RpsO	P21473	stringent response	9551.4	5317.45	0.820112	0.455022	16458.2	8160.68	0.729292	0.367575	12356.8	1324.07	1.86256	0.208849	1	0.0177	0.0101	-0.169324	1.18339	1.35272
RpsR	P21475	comK, sigA, stringent response	2657.38	651.16	0.193609	0.0463245	3534.85	547.615	0.132464	0.021621	3016.35	646.879	0.385813	0.084364	0.2745	0.0215	0.0127	-0.547548	0.994755	1.5423
RsbV	P17903	sigA, sigB, ccpA	2659.94	849.937	0.258548	0.0845689	3318	1359.76	0.16578	0.069486	2251.3	356.198	0.382922	0.0599708	0.5527	0.16	0.0202	-0.641156	0.566621	1.20778
SinR	P06533	spo0A, sigA, sinR, abrB, scoC	40.6299	18.0805	0.00427546	0.00187239	235.898	36.4315	0.0128794	0.00195681	66.3182	8.66921	0.0122651	0.00150344	0.0473	0.0045	1	1.59091	1.5204	-0.0705055
SpoVG	P28015	sinR, abrB, sigH	288.312	344.238	0.0253744	0.0301965	5870.59	995.422	0.26729	0.0481098	787.538	357.816	0.122251	0.0553235	0.0054	0.1278	0.046	3.39696	2.2684	-1.12856
SrfAA	P27206	phoP, codY, comA, perR, spx, abh, sigA	1301.06	400.112	4.25758	1.33106	6336.59	1885.55	10.6635	3.28008	327.665	76.3453	1.87895	0.444786	0.0456	0.044	0.0083	1.32457	-1.18011	-2.50468
SrfAB	Q04747	phoP, codY, comA, perR, spx, abh, sigA	2546	619.598	8.30539	2.06533	11122.3	3569.28	18.665	6.17053	729.91	172.229	4.16883	0.969428	0.0707	0.033	0.015	1.16821	-0.994404	-2.16262
SrfAC	Q08787	phoP, codY, comA, perR, spx, abh, sigA	1564.88	396.373	1.83267	0.477887	8052.23	1785.2	4.84476	1.12555	463.628	77.9177	0.950047	0.154703	0.0132	0.0378	0.0026	1.40248	-0.947873	-2.35035
SufC	P80866	sigA	12623.5	2212.86	2.97894	0.519091	36611	9430.69	4.44558	1.18737	11720.7	1691.14	4.8474	0.682354	0.2216	0.0143	1	0.577573	0.702413	0.124839
SufU	O32163	sigA	122.763	49.7421	0.016109	0.00644325	1057.95	186.987	0.0714955	0.0134149	429.324	143.594	0.0987203	0.0321386	0.0022	0.0071	0.7	2.14998	2.61548	0.465495
TenA	P25052	Thi-box	6471.16	1264.6	1.44318	0.289166	19278.6	1609.19	2.20475	0.155995	3107.27	161.032	1.21426	0.0697445	0.0288	0.524	0.0003	0.611367	-0.249178	-0.860544
TpiA	P27876	cggR, sigA	5157.66	2712.09	1.13416	0.598545	22273	3642.18	2.50964	0.377696	3241.78	855.298	1.2482	0.327852	0.0545	1	0.0155	1.14585	0.138218	-1.00763
TrpC	P03964	mtrB	93.6304	3.42878	0.0210998	0.000673914	248.828	11.7083	0.0290241	0.00143915	12.5051	1.13222	0.00493517	0.000503934	0.0096	0.0003	0.006	0.460024	-2.09606	-2.55608
TrxA	P14949	ctsR, sigA, sigB, spx	11333.1	3807.69	1.05145	0.361291	24446.5	7330.39	1.16361	0.356354	13027.2	2060.19	2.11342	0.320933	1	0.0138	0.0417	0.146232	1.00721	0.860975
WprA	P54423	ccpA, yvrHb, sigA	608.073	85.0212	0.476744	0.0640637	1057.79	220.347	0.426754	0.0935855	183.336	9.79492	0.252093	0.0136364	1	0.0014	0.0377	-0.159809	-0.919259	-0.75945
YacO	Q06753	T-box, sigA	145.408	41.8629	0.0324914	0.00921785	105.441	79.5979	0.0121525	0.00922264	112.081	8.44499	0.043957	0.00364765	0.1028	0.18	0.0041	-1.41881	0.436033	1.85484
YclQ	P94421	fur	815.137	250.003	0.23033	0.0695767	1017.34	64.1845	0.147821	0.0111269	108.131	58.1563	0.0537285	0.0291798	0.3107	0.0102	0.0104	-0.639844	-2.09994	-1.4601
YfhC	O31571	fur	1209.92	418.564	0.221257	0.0781841	2701.78	614.358	0.252998	0.0561864	1640.29	138.194	0.524819	0.0438134	1	0.0015	0.0023	0.193402	1.2461	1.05269
YfjR	O34969	yclJ	166.927	118.884	0.0414543	0.0296766	156.303	8.7594	0.0200253	0.00107158	445.465	137.83	0.193148	0.0585771	1	0.0108	0.0509	-1.0497	2.22011	3.26981
YflT	P80241	sigB	2531.85	536.365	0.269988	0.0580423	1010.61	199.137	0.0552892	0.0107881	1524.31	54.1969	0.284774	0.00817286	0.0048	1	0	-2.28783	0.076921	2.36475
YfmJ	O34812	spo0A, abrB	208.306	121.947	0.0620268	0.0361409	239.717	135.568	0.036844	0.0211282	292.162	91.5047	0.152361	0.0466172	1	0.0664	0.0333	-0.75146	1.29653	2.04799
YitJ	O06745	S-box	1273.19	156.25	0.703178	0.0868226	1430.87	601.046	0.407094	0.174128	435.585	81.3707	0.421736	0.0795019	0.0899	0.0092	1	-0.788527	-0.737549	0.0509789
YjlC	O34633	rex, stringent response, resD	6800.53	1659.32	0.86121	0.208734	29626.9	5041.14	1.92457	0.304579	4537.95	697.707	1.00773	0.154946	0.0079	0.9081	0.0097	1.1601	0.226669	-0.933433
YkaA	O34454	spo0A	1725.76	316.768	0.334865	0.0636218	3977.75	1465.78	0.397136	0.150009	1676.06	338.487	0.570131	0.118309	1	0.0383	0.4398	0.246055	0.767715	0.52166
YkoD	O34362	Thi-box	191.926	62.7522	0.0953239	0.0306609	122.303	72.0615	0.0313662	0.0186963	43.3833	18.1229	0.037767	0.0155739	0.0756	0.0464	1	-1.60363	-1.33571	0.267914
YlbA	O34743	abrB	1196.4	635.966	0.131528	0.0707285	1347.72	183.189	0.0759006	0.01036	1056.74	192.838	0.203281	0.0378383	0.7321	0.3714	0.0078	-0.793185	0.62811	1.42129
YlbN	O34445	stringent response	251.236	149.681	0.0408696	0.0243352	728.386	559.493	0.0607292	0.0469229	321.378	49.8607	0.0914808	0.0134357	1	0.0483	0.7699	0.57136	1.16244	0.591079
YlmB	O31724	Thi-box	492.189	112.638	0.188862	0.0442922	384.649	109.05	0.0758898	0.0222935	245.471	51.8026	0.164949	0.0347524	0.0314	1	0.0365	-1.31536	-0.195315	1.12004
YodC	P81102	yodB	1069.48	329.756	0.194288	0.060147	2984.03	335.713	0.278011	0.0277755	3021.27	641.023	0.961851	0.203284	0.2368	0.0011	0.0072	0.516943	2.30762	1.79067
YozO	O31847	sigW	255.717	66.4715	0.0273063	0.00712349	445.282	134.614	0.0246061	0.00749818	36.5858	3.52335	0.00685349	0.000587683	1	0.0232	0.0628	-0.150216	-1.99432	-1.84411
YqkF	P54569	sigE	87.4938	47.0223	0.0246768	0.0132123	227.773	84.4601	0.0329165	0.0118574	115.419	22.0812	0.0570381	0.0104623	1	0.0257	0.1062	0.415653	1.20877	0.793116
YtxH	P40780	sigB, sigH	189.529	79.249	0.0255073	0.0106863	1650.47	328.6	0.113949	0.0220198	433.784	12.6202	0.102319	0.00236931	0.0025	0	0.9835	2.15941	2.00409	-0.155318
YuaG	O32076	sigW	74.6557	21.0838	0.0339046	0.00929762	74.2777	11.3183	0.0173819	0.00283574	49.8268	12.2474	0.0397621	0.0097576	0.1266	1	0.039	-0.963896	0.229911	1.19381
YueD	O32099	sigA, degU	193.477	124.412	0.0426262	0.0272648	303.349	56.9928	0.034566	0.00640817	37.5807	11.9411	0.0145326	0.00464217	1	0.2654	0.0325	-0.302383	-1.55245	-1.25006
YugI	P80870	stringent response	3861.94	852.151	0.448229	0.0976378	10916.3	5003.11	0.652676	0.305112	5182	497.141	1.05474	0.100878	0.759	0.0004	0.1579	0.54213	1.23457	0.692443
YugJ	O05239	spx	1944.12	144.19	0.675468	0.0515604	3033.42	351.039	0.540588	0.0558789	1350.92	82.6302	0.822495	0.0471217	0.0636	0.0169	0.0023	-0.321359	0.284119	0.605478
YukB	C0SPA7	sigA, degU	10.0142	10.61	0.0139106	0.0146586	14.9932	1.41659	0.0108319	0.000996094	1.60965	0.350561	0.00394337	0.000867016	1	0.5799	0.0027	-0.360899	-1.81868	-1.45778
YukE	C0SP85	sigA, degU	994.313	162.41	0.0887829	0.0139111	2408.14	1135.07	0.110904	0.0532526	968.106	219.8	0.15177	0.0352654	1	0.0478	0.8162	0.320956	0.773538	0.452582
YutE	O32126	sigA	738.201	313.368	0.100028	0.0429241	633.536	394.765	0.0439602	0.0273741	503.958	92.1932	0.119482	0.0212288	0.3226	1	0.027	-1.18614	0.256384	1.44252
YutF	O32125	sigA	135.247	79.1359	0.0307871	0.0180736	149.962	70.6837	0.0174561	0.00814872	215.721	55.3834	0.0859014	0.021715	0.9266	0.0493	0.0114	-0.818599	1.48035	2.29895
YvgN	O32210	sinR, sigB	2779.33	531.424	0.716037	0.141865	5781.74	1873.21	0.764942	0.251962	2651.97	454.494	1.19653	0.205503	1	0.0254	0.1617	0.0953154	0.740755	0.64544
YvhJ	P96499	spo0A	206.011	66.571	0.0722661	0.0230213	212.484	164.172	0.0385324	0.0300262	39.1766	22.4237	0.0240555	0.0135959	0.4523	0.0338	1	-0.907246	-1.58695	-0.679707
YvyD	P28368	phoP, sigB, sigH, sigD	303.956	69.2798	0.0542566	0.0121773	1172.6	460.929	0.107937	0.0433892	458.036	49.3421	0.143458	0.0154925	0.3242	0.0013	0.5435	0.99232	1.40275	0.410433
YwfH	P39644	codY	464.284	192.417	0.105658	0.0434565	472.853	198.093	0.0554886	0.0237613	274.878	13.9401	0.109764	0.00551869	0.4046	1	0.0184	-0.929142	0.0549957	0.984137
YxjG	P42318	S-box	11025.8	1067.37	3.86816	0.360128	26377	2064.05	4.75019	0.331269	9648.38	851.674	5.9325	0.489448	0.0637	0.0015	0.0479	0.296338	0.616992	0.320654
YxjH	P42319	S-box	2344.52	400.227	0.813142	0.13666	3449.21	379.345	0.613882	0.0605715	116.397	52.0923	0.070865	0.0319631	0.2048	0.0001	0.0001	-0.405545	-3.52036	-3.11482

## Sheet: Membrane changes
Supplementary Table S3: Quantified proteins with significantly changed abundance (FC > 1.5; adj. p-val < 0.05) under diamide stress induction. Gene regulators for each protein are described in the column "Regulation". Regulators were obtained from Subtiwiki. Additionally, for exoproteome data, GP4-predicted cellular location is described in the column "GP4 Cellular location”.
			Before Induction				Control				Diamide				Corrected p-value			log2FC
			Molecules per cell		ng / µg protein		Molecules per cell		ng / µg protein		Molecules per cell		ng / µg protein
Protein	Accession	Regulation	Mean	SD	Mean	SD	Mean	SD	Mean	SD	Mean	SD	Mean	SD	CT / BI	D / BI	D / CT	CT / BI	D / BI	D / CT
AhpF	P42974	perR, sigA	144.328	27.118	1.09327	0.22306	44.7843	14.0915	0.381629	0.125338	150.365	13.0806	1.38374	0.115688	0.0043	0.1803	0.0001	-1.51841	0.339919	1.85833
AtpD	P37809	stringent response	518.341	119.395	3.67139	0.890115	316.735	67.1666	2.51154	0.486304	465.824	49.7527	4.01277	0.369051	0.1866	1	0.008	-0.547758	0.128273	0.676031
GlvA	P54716	glvR, ccpA, sigA	9.58801	3.57015	0.0664924	0.0238475	0.992955	0.329698	0.00781762	0.0029436	8.08603	1.8986	0.0683481	0.0153589	0.0922	1	0.0192	-3.08839	0.0397115	3.1281
HtrA	O34358	cssR, sigA	6.03995	2.09526	0.0392019	0.0128338	10.3108	1.3912	0.0759906	0.0086272	5.68626	1.86943	0.0456269	0.0154982	0.0178	1	0.0422	0.954899	0.218963	-0.735936
Mdh	P49814	sigA, ccpA, ccpC, citB	3271.31	648.384	15.2702	3.71921	424.709	224.056	2.22232	1.17205	2452.5	335.259	13.8414	1.89285	0.0016	1	0.0001	-2.78058	-0.14173	2.63885
OpuE	O06493	ccpA, sigB	9.28778	4.20318	0.0692356	0.036641	4.08896	1.70966	0.033989	0.0146236	7.55089	1.20878	0.0673965	0.00999591	0.59	1	0.0454	-1.02645	-0.0388387	0.987608
PdhC	P21883	stringent response, sigA	48.3724	4.3185	0.316849	0.0358547	84.7004	32.2319	0.623831	0.240878	80.1228	10.8199	0.637896	0.0774307	0.1357	0.0009	1	0.977357	1.00952	0.0321666
PlsX	P71018	fapR, comA, sigA	64.0474	15.3495	0.318544	0.09444	59.0891	3.93129	0.327153	0.0243329	35.2399	2.93213	0.211182	0.0136042	1	0.1962	0.0005	0.0384716	-0.593009	-0.63148
SepF	O31728	spo0A	9.65749	3.12595	0.0232226	0.0078426	16.4323	2.66149	0.0442519	0.00752704	5.48694	3.72368	0.0159083	0.0107896	0.0248	0.9445	0.0151	0.930206	-0.54575	-1.47596
SrfAA	P27206	phoP, codY, comA, perR, spx, abh, sigA	242.355	38.4514	13.3695	1.80632	508.43	102.102	31.5342	5.57167	95.5395	17.3868	6.42649	1.04828	0.0024	0.0017	0.0003	1.23797	-1.05685	-2.29481
SrfAB	Q04747	phoP, codY, comA, perR, spx, abh, sigA	425.284	53.1205	23.4317	2.74785	740.023	99.4194	45.8236	5.15532	193.858	33.4352	13.0028	1.98042	0.0008	0.0025	0.0001	0.967631	-0.849636	-1.81727
SrfAC	Q08787	phoP, codY, comA, perR, spx, abh, sigA	260.263	77.0648	5.20176	1.81898	471.756	44.519	10.4891	0.775424	110.98	8.5159	2.67877	0.213894	0.0052	0.0992	0	1.01182	-0.957429	-1.96925
YcdA	O34538	degU, swrAA/2, abh, abrB	368.12	68.8072	1.97403	0.287397	462.462	45.1662	2.80026	0.224624	246.732	33.4859	1.61962	0.203185	0.0119	0.272	0.0007	0.504417	-0.285489	-0.789906
YhaQ	C0SPB4	abrB	9.60963	3.58584	0.043351	0.0146019	11.8168	2.25577	0.0620766	0.0130356	5.52114	1.54904	0.0313067	0.00856518	0.3995	0.6724	0.0227	0.517984	-0.469594	-0.987578
YitJ	O06745	S-box	129.191	14.6056	1.20268	0.0814302	86.6931	21.4983	0.907732	0.206213	67.7871	17.7236	0.769491	0.187884	0.1125	0.0165	1	-0.405911	-0.644274	-0.238363
YjlD	P80861	rex, stringent response, resD	472.293	286.746	2.66227	1.56006	332.893	101.888	2.14881	0.599979	568.036	120.872	3.98447	0.77929	1	0.5406	0.0291	-0.309117	0.581732	0.890849
YkoD	O34362	Thi-box	31.2759	6.92012	0.265889	0.0750794	26.5087	5.43276	0.250451	0.0500033	14.863	1.1265	0.152316	0.00901892	1	0.0717	0.025	-0.086291	-0.803752	-0.717461
YqzC	O32023	spo0A	114.066	41.8299	0.267332	0.0966105	165.394	49.5758	0.436449	0.133445	155.77	14.8327	0.444768	0.0401089	0.2576	0.0439	1	0.707184	0.734423	0.0272392
YuaG	O32076	sigW	16.1118	7.48466	0.126626	0.0640525	8.04153	2.61935	0.0697708	0.0231553	12.4968	1.43345	0.117378	0.0134313	0.4382	1	0.0359	-0.859874	-0.109401	0.750472
YueB	O32101	sigA, degU	8.35148	2.70763	0.138334	0.045188	22.5565	5.47021	0.418552	0.101771	9.657	1.86564	0.194234	0.0366436	0.0071	0.3091	0.0181	1.59725	0.489639	-1.10761

## Sheet: Extracellular changes
Supplementary Table S3: Quantified proteins with significantly changed abundance (FC > 1.5; adj. p-val < 0.05) under diamide stress induction. Gene regulators for each protein are described in the column "Regulation". Regulators were obtained from Subtiwiki. Additionally, for exoproteome data, GP4-predicted cellular location is described in the column "GP4 Cellular location”.
				Before Induction				Control				Diamide				Corrected p-value			log2FC
				Molecules per cell		ng / µg protein		Molecules per cell		ng / µg protein		Molecules per cell		ng / µg protein
Protein	Accession	GP4 Cellular location	Regulation	Mean	SD	Mean	SD	Mean	SD	Mean	SD	Mean	SD	Mean	SD	CT / BI	D / BI	D / CT	CT / BI	D / BI	D / CT
AckA	P37877	CYTO	codY, ccpA, sigA	9.12844	4.27475	0.210571	0.101591	36.2713	28.86	0.311963	0.254395	71.3282	15.647	0.767505	0.148913	1	0.0025	0.0641	0.567065	1.86587	1.2988
AhpC	P80239	CYTO	perR, sigA	21.3641	29.1119	0.233678	0.311021	119.49	91.0073	0.494001	0.361339	237.042	67.1776	1.22195	0.336953	0.9501	0.0151	0.0772	1.07999	2.38659	1.3066
Apt	O34443	CYTO	stringent response	5.0256	1.97499	0.050525	0.0201934	9.1467	6.63579	0.0356125	0.026025	23.9827	7.08479	0.113197	0.0333673	1	0.0548	0.0315	-0.504614	1.16376	1.66837
ArgJ	P36843	CYTO	ahrC, codY, sigA, ylxR	1.99095	2.64782	0.0458727	0.0594325	5.45312	3.6654	0.0477273	0.0327255	46.1401	22.3322	0.494746	0.228184	1	0.0267	0.0246	0.0571798	3.43098	3.3738
Asd	Q04797	CYTO	sigK, sigA	14.6786	5.98329	0.298909	0.132205	69.4953	36.6183	0.525398	0.259864	131.742	38.9157	1.24449	0.358329	0.5138	0.0077	0.0525	0.813703	2.05777	1.24407
AtpD	P37809	CYTO	stringent response	27.9941	9.0833	0.768496	0.267293	169.882	82.4477	1.76183	0.806032	296.006	110.854	3.77897	1.30204	0.1737	0.0119	0.1165	1.19697	2.29788	1.10092
AzoR1	O35022	CYTO	yodB	7.73516	4.23562	0.0962297	0.0585524	5.25478	3.61812	0.0243662	0.0172041	35.615	16.7876	0.202619	0.0874038	0.17	0.2688	0.0213	-1.9816	1.07422	3.05582
AzoR2	O32224	CYTO	mhqR, sigA, sigG	2.13627	0.929818	0.0262374	0.0108745	1.40767	0.918413	0.00654334	0.00443682	3.81727	0.776342	0.0221498	0.00377048	0.1009	1	0.0118	-2.00353	-0.244336	1.75919
CheY	P24072	CYTO	spo0A, sigA, swrA, sigD, codY, degU	2.28794	2.51907	0.0175971	0.0204911	2.84859	2.2399	0.00766617	0.00646425	25.9184	10.0878	0.0860019	0.0316797	1	0.0698	0.0274	-1.19876	2.28903	3.48779
CitZ	P39120	CYTO	ccpA, ccpC, citB, sigA	42.554	13.1426	0.936636	0.262183	103.505	56.3638	0.859436	0.448618	181.316	47.3178	1.88419	0.441059	1	0.0305	0.0519	-0.124098	1.00838	1.13248
ClpE	O31673	CYTO	ctsR, sigA	1.36027	1.49781	0.0544335	0.0560408	2.0846	1.68039	0.0331922	0.0265242	16.669	5.84798	0.323033	0.107354	1	0.0132	0.0058	-0.713652	2.56912	3.28277
ClpP	P80244	CYTO	ctsR, sigA, sigB	24.998	12.0997	0.294076	0.163472	57.5066	39.789	0.247658	0.170668	153.63	39.8624	0.830411	0.200405	1	0.0181	0.0133	-0.247837	1.49764	1.74547
CodY	P39779	CYTO	codY, sigA	11.1569	5.31586	0.173109	0.0850094	33.1732	22.675	0.191904	0.133582	103.274	26.9201	0.746858	0.17801	1	0.0034	0.0075	0.1487	2.10915	1.96045
ComGA	P25953	CYTO	comK, sigA, sigF	1.89934	0.804459	0.0415645	0.0192385	16.4163	7.65356	0.133081	0.0559358	0.724887	0.402908	0.00744619	0.00410719	0.0638	0.0953	0.0383	1.67888	-2.48078	-4.15966
CwlO	P40767	EXTRA	sigA, walR	34.4721	38.4064	0.939217	1.02046	67.5001	22.5389	0.699249	0.172835	5.10952	5.81971	0.0674044	0.0771434	1	0.9559	0.0275	-0.425652	-3.80054	-3.37489
DapA	Q04796	CYTO	sigK, sigA	0.376696	0.29702	0.00677855	0.00577825	2.02054	1.30959	0.0125356	0.0084863	26.3828	8.21666	0.204288	0.0619261	1	0.0396	0.0104	0.886983	4.91348	4.0265
DapG	Q04795	CYTO	sigK, sigA	3.91228	2.91575	0.0886213	0.064631	15.6276	13.4137	0.134563	0.117276	38.8874	11.3014	0.415519	0.107152	1	0.0059	0.0368	0.602561	2.22919	1.62663
Dps	P80879	CYTO	sigB	0.88322	0.650743	0.00795229	0.00557096	1.91935	2.92309	0.00665518	0.0101743	45.0051	21.4343	0.187232	0.0902574	1	0.0608	0.0219	-0.256893	4.55731	4.81421
Eno	P37869	CYTO	cggR, sigA	18.6608	9.73904	0.464167	0.244034	139.972	79.6781	1.30637	0.737178	305.04	120.143	3.52475	1.26055	0.2194	0.0093	0.0686	1.49284	2.9248	1.43196
EstA	P37957	EXTRA	abrB	122.945	75.9331	1.54075	1.10123	259.188	73.2918	1.21019	0.22143	24.1542	23.0444	0.140496	0.13433	1	0.1351	0.0005	-0.348404	-3.45504	-3.10663
EtfA	P94551	CYTO	sigA, fadR, ccpA	0.83032	0.137947	0.015384	0.00396087	0.340536	0.0513165	0.00246777	0.000486151	6.36694	1.63975	0.0548111	0.012758	0.0019	0.0032	0.0005	-2.64015	1.83304	4.47319
FabD	P71019	CYTO	fapR, comA, sigA	1.17345	0.854985	0.0205935	0.0133165	5.21096	3.50855	0.0352257	0.0243653	27.0832	7.38563	0.230083	0.060751	1	0.0068	0.003	0.774435	3.48189	2.70745
FabF	O34340	EXTRA	fapR, sigA, sigW	1.8851	1.38111	0.0445474	0.0321362	9.31923	6.15183	0.082273	0.0550759	51.1374	16.3544	0.559507	0.162856	0.8444	0.0024	0.0043	0.885079	3.65074	2.76566
FlgK	P39810	EXTRA	comK, sigA, sigD, degU, scoC	18.4114	11.6675	0.538438	0.351667	61.2056	25.4395	0.673488	0.244222	8.28174	8.41897	0.115099	0.118805	1	0.1882	0.0188	0.322873	-2.2259	-2.54878
Frr	P81101	CYTO	stringent response	23.099	18.2203	0.264589	0.222509	28.2725	19.7363	0.117846	0.0816466	113.656	31.4205	0.590963	0.164213	0.7856	0.1688	0.0063	-1.16685	1.15931	2.32616
FtsZ	P17865	CYTO	sigA, sigH, walR	1.09797	0.623641	0.0230203	0.0122929	7.00541	4.28405	0.0568754	0.0346249	41.5026	20.2349	0.415689	0.194371	0.3448	0.0206	0.0327	1.3049	4.17452	2.86963
FumC	P07343	CYTO	sigA, sigH	21.4711	13.7764	0.569283	0.348009	64.9209	42.775	0.667776	0.445879	123.452	40.29	1.55497	0.486612	1	0.0495	0.1084	0.230219	1.44967	1.21945
GalE	P55180	CYTO	sigA	1.94849	1.23683	0.0392401	0.0266549	3.31918	3.38965	0.02415	0.0241969	15.3925	5.98126	0.141654	0.052035	1	0.0383	0.0192	-0.700304	1.85198	2.55228
GlmM	O34824	CYTO	sigA	1.23533	0.418236	0.0322636	0.0117205	4.82306	2.92542	0.0471246	0.0286052	25.1319	9.75707	0.302026	0.106385	1	0.0238	0.0108	0.546572	3.22669	2.68012
GlnA	P12425	CYTO	tnrA, sigA, glnR	17.2666	4.8575	0.468226	0.171082	55.9878	27.8118	0.564154	0.262248	335.854	98.4057	4.20138	1.10031	1	0.0016	0.002	0.268885	3.16559	2.8967
GltX	P22250	CYTO	T-box, sigA	7.52867	3.22988	0.221817	0.0911088	29.5439	17.7172	0.327658	0.192751	51.6835	8.69332	0.72029	0.116614	1	0.0016	0.0392	0.562822	1.69921	1.13639
Gmk	O34328	CYTO	sigF	2.53067	1.39266	0.0320946	0.0203763	2.0965	1.03859	0.00980783	0.0040517	11.3433	3.69359	0.0655692	0.0198521	0.2267	0.1704	0.0045	-1.71033	1.03069	2.74101
GntZ	P12013	CYTO	gntR, ccpA, abrB, sigA	0.155185	0.0851836	0.00425243	0.00226046	1.1352	0.934802	0.0118317	0.00980313	5.9717	2.92582	0.0768142	0.0350313	0.5478	0.0184	0.0352	1.4763	4.17501	2.69871
GpmI	P39773	CYTO	cggR, sigA	1.65615	0.619913	0.0499982	0.0208656	10.3987	1.55752	0.114876	0.0191068	27.6711	9.4663	0.387106	0.120589	0.0252	0.0045	0.0385	1.20014	2.95278	1.75264
GroL	P28598	CYTO	hrcA, sigA	51.4334	17.8657	1.56367	0.531949	334.433	168.524	3.856	1.84215	1002.12	364.446	14.3084	4.88257	0.1618	0.0061	0.0212	1.30217	3.19385	1.89168
GrpE	P15874	CYTO	hrcA, sigA	2.26033	1.94168	0.0262403	0.0208775	8.6407	3.93604	0.0382547	0.016029	63.4247	17.8027	0.342247	0.086078	1	0.0251	0.0013	0.543854	3.70518	3.16133
GyrA	P05653	CYTO	sigA	12.7132	5.48623	0.609326	0.227673	32.9364	20.3082	0.600786	0.370184	3.98336	1.33504	0.0913673	0.0292682	1	0.0121	0.1007	-0.0203635	-2.73747	-2.7171
HisA	O35006	CYTO	ylxR	2.52525	1.93097	0.0371697	0.0316034	12.8475	17.8741	0.0652114	0.0884655	36.1877	13.2197	0.239076	0.0845761	1	0.0127	0.0886	0.810996	2.68527	1.87427
HisG	O34520	CYTO	ylxR	0.579546	0.393073	0.00689952	0.00459144	0.601884	0.464678	0.0028546	0.00229331	23.2747	10.1784	0.136653	0.0583326	0.5415	0.0398	0.0113	-1.27321	4.30788	5.58109
HisH	O34565	CYTO	ylxR	2.57877	1.30091	0.0334518	0.0188012	0.662937	0.67592	0.00312692	0.00286391	5.38656	0.923897	0.0311883	0.00404568	0.1523	1	0.0018	-3.41927	-0.101078	3.31819
HslO	P37565	CYTO	sigM, spx	0.359264	0.132042	0.00648999	0.00296894					3.48953	0.149238	0.0276055	0.000397803		0.0099			2.08867
IleS	Q45477	CYTO	T-box	76.5466	24.9086	4.20915	1.1604	213.079	107.839	4.46457	2.01808	38.7212	8.61256	1.01292	0.203697	1	0.0049	0.0433	0.0849927	-2.05501	-2.14
IlvE	O31461	CYTO	codY	0.706516	0.354797	0.0150981	0.0082444	2.34141	2.83975	0.0190955	0.0239353	7.60681	3.32779	0.0750198	0.0320419	1	0.0332	0.1598	0.338865	2.3129	1.97404
IlvK	P39576	CYTO	codY	13.7638	4.96777	0.296697	0.118599	22.7774	12.0194	0.184375	0.0913683	76.4104	21.4055	0.766961	0.199612	0.5525	0.0202	0.0054	-0.686347	1.37016	2.05651
InfC	P55872	CYTO	stringent response, rplT	23.3944	10.8533	0.246602	0.119379	16.5683	10.2327	0.0654432	0.04071	59.0628	22.9159	0.2899	0.108631	0.085	1	0.0248	-1.91387	0.23337	2.14724
IolS	P46336	CYTO	iolR, sigA	0.915394	0.297764	0.0169548	0.00488975	2.63886	2.08143	0.0184918	0.0150085	7.72753	2.90941	0.0677711	0.0252589	1	0.0226	0.046	0.125199	1.99898	1.87378
KatA	P26901	CYTO	perR	0.469781	0.480053	0.0136683	0.0133055					30.4212	9.48646	0.414546	0.115311		0.0098			4.92263
LeuB	P05645	CYTO	T-box, sigA, tnrA, codY, ccpA	31.8626	16.4759	0.66666	0.332575	100.654	58.2795	0.804776	0.464635	432.356	164.012	4.27468	1.47114	1	0.0091	0.0123	0.271636	2.68079	2.40916
LuxS	O34667	CYTO	sigB	2.08757	0.697856	0.0197535	0.00704292	7.36794	4.18386	0.0267032	0.0151701	12.8821	3.57385	0.0569499	0.0151075	1	0.0128	0.0904	0.434907	1.52759	1.09268
LysC	P08495	CYTO	L-box	9.88246	6.20587	0.227862	0.138814	25.2286	17.3469	0.220453	0.15417	85.6	37.0267	0.930208	0.378561	1	0.0392	0.0398	-0.0476861	2.0294	2.07708
LytD	P39848	CW	sigD	6.48271	1.93226	0.331	0.11184	17.1111	10.0657	0.325143	0.162351	1.91255	2.30458	0.0445742	0.0522519	1	0.0106	0.0498	-0.0257575	-2.89255	-2.86679
LytE	P54421	CW	walR, spo0A, sigA, sigH, sigI	16.2401	6.05339	0.310133	0.137126	41.9116	18.3452	0.306293	0.114336	4.48007	2.07792	0.0398669	0.0188229	1	0.0238	0.0111	-0.0179744	-2.95963	-2.94165
Mdh	P49814	EXTRA	sigA, ccpA, ccpC, citB	229.163	88.5738	4.09353	1.58372	496.403	264.843	3.38056	1.74601	1875.52	691.647	15.7203	5.67259	1	0.0227	0.0179	-0.27608	1.94121	2.21729
MecA	P37958	CYTO	sigA	0.573959	0.385369	0.00809373	0.00527486	2.53392	1.21736	0.0128609	0.00541237	6.30711	2.44375	0.0403645	0.0147501	1	0.0492	0.2154	0.668111	2.31821	1.6501
MetE	P80877	CYTO	S-box	131.099	44.2544	5.94353	1.5922	298.472	159.392	5.15135	2.58054	962.387	312.499	20.7882	6.30785	1	0.0115	0.0112	-0.20637	1.80637	2.01274
MetG	P37465	CYTO	spo0A	62.4822	22.2263	2.49996	0.777531	143.432	94.7924	2.15862	1.35292	58.5883	17.9031	1.11018	0.305764	1	0.0476	0.544	-0.211798	-1.17111	-0.959309
MinD	Q01464	CYTO	sigM, comK, sigA, sigH	1.96953	0.414391	0.0311679	0.00934402	11.6785	8.21886	0.0693962	0.0501185	14.8361	3.9444	0.108844	0.0275128	0.5531	0.0053	0.6505	1.15479	1.80412	0.649328
MrgA	P37960	CYTO	perR, sigA					1.3644	0.978118	0.0047748	0.00305868	73.0852	17.928	0.316877	0.0774899			0.0006			6.05234
MtnA	O31662	CYTO	S-box, sigA	89.1739	20.3677	1.83545	0.414001	297.244	159.634	2.30237	1.17195	337.655	45.1662	3.28569	0.438788	1	0.0089	0.5013	0.326984	0.840061	0.513077
MtnK	O31663	CYTO	S-box, sigA	172.98	52.3041	4.13874	1.26638	371.709	221.909	3.32069	1.83556	974.565	376.016	10.9024	3.85117	1	0.047	0.036	-0.31771	1.39739	1.7151
MtnN	O32028	CYTO	cymR, spx, sigA	1.63209	0.604858	0.0223205	0.0101876	2.17396	2.42313	0.0105822	0.0113737	16.5801	4.91148	0.104387	0.0284327	0.6288	0.0048	0.0096	-1.07673	2.2255	3.30224
MurF	P96613	CYTO	sigM, sigV	0.982869	0.514269	0.0270766	0.0170755	3.57918	0.260278	0.0355415	0.00022927	0.747886	0.639148	0.00924594	0.00796487	1	0.358	0.035	0.392457	-1.55016	-1.94261
NadE	P08164	CYTO	sigB, sigA	1.72543	0.683234	0.0283894	0.0133957	0.886349	0.325625	0.00526888	0.00185072	68.0379	35.9084	0.512065	0.26128	0.1015	0.0304	0.066	-2.42978	4.1729	6.60269
NfrA1	P39605	CYTO	spo0A, spx, sigA, sigD	0.469796	0.0254277	0.00745003	0.00111784	1.72805	0.208686	0.00955689	0.000800144	5.29804	1.77023	0.0375595	0.0127145	0.2601	0.1032	0.0412	0.359296	2.33386	1.97456
Nin	P12669	CYTO	comK	50.2893	23.4896	0.402083	0.191696	45.6161	16.9078	0.138398	0.0422364	19.976	8.82338	0.0757528	0.0344329	0.1086	0.0462	0.1835	-1.53867	-2.40812	-0.869451
NusA	P32727	CYTO	stringent response, sigA, sigB, nusA	14.8987	9.56804	0.327363	0.199254	34.5028	26.0525	0.286845	0.223755	128.845	54.4153	1.33572	0.544655	1	0.0396	0.0357	-0.19062	2.02865	2.21927
OhrA	O34762	CYTO	ohrR, sigA					0.985613	1.16629	0.00300929	0.00367741	3.08251	0.290803	0.0114853	0.00121039			0.0206			1.93229
OpuAA	P46920	CYTO	remA, sigA	11.5755	3.29051	0.283505	0.0716043	23.8892	21.849	0.222719	0.212333	76.1387	31.8171	0.877337	0.337433	1	0.0412	0.0502	-0.348154	1.62975	1.97791
OpuAB	P46921	TM	remA, sigA	2.72433	2.51468	0.0419548	0.0359694	0.913892	0.561882	0.00529166	0.00307964	1.85243	0.0406922	0.0139941	0.000871733	0.4389	0.738	0.0277	-2.98705	-1.58401	1.40303
OxdC	O34714	CYTO	sigO, rsoA	4.57995	1.6865	0.104057	0.0319622	1.75374	0.94354	0.0160099	0.00581937	2.62433	1.2386	0.0285407	0.0135516	0.0652	0.0145	0.8925	-2.70034	-1.86628	0.834053
PdhD	P21880	CYTO	stringent response, sigA	19.2357	9.12905	0.50405	0.231086	94.0324	54.057	0.940636	0.529818	356.21	142.565	4.39962	1.67069	0.5449	0.0109	0.0227	0.90007	3.12574	2.22567
PerR	P71086	CYTO	perR, sigA					1.05458	0.902491	0.00350882	0.00320627	20.3224	8.31249	0.0830048	0.0326001			0.0278			4.56414
PgdS	P96740	EXTRA	sigD	176.052	70.2928	4.19317	1.51338	352.302	176.337	3.20297	1.31181	39.6726	21.2242	0.455356	0.254025	1	0.0084	0.0188	-0.388631	-3.20297	-2.81434
Pgk	P40924	CYTO	cggR, sigA	21.4628	8.9309	0.484275	0.211207	57.0644	30.4239	0.481395	0.247725	169.089	58.7296	1.77414	0.579563	1	0.0174	0.019	-0.00860716	1.87322	1.88183
PksR	O31784	CYTO	abrB, codY					0.0407212	0.0108548	0.00246839	0.000462386	0.0603486	0.00540708	0.00430042	0.000492519			0.0093			0.800909
PlsX	P71018	CYTO	fapR, comA, sigA	1.14261	1.09146	0.0224434	0.0214351	7.6434	6.14832	0.0540586	0.044055	17.5086	8.44585	0.155048	0.0689331	0.733	0.0312	0.1456	1.26823	2.78836	1.52012
PpiB	P35137	CYTO	sigA	3.3816	1.94285	0.0282748	0.0159897	5.35912	2.34413	0.0164716	0.00651788	29.7352	4.25413	0.113597	0.0163967	0.6894	0.003	0.0001	-0.779536	2.00634	2.78587
PpsC	P39847	CYTO	abrB	0.0393642	0.00745622	0.00573103	0.00134084	0.604498	0.12592	0.033805	0.00532174	0.0255184	0.0111852	0.00183165	0.000815619	0.0182	0.0747	0.0015	2.56037	-1.64565	-4.20602
PtsI	P08838	CYTO	sigA, stringent response, glcT	20.904	9.74141	0.706964	0.346744	60.2913	33.3386	0.766894	0.415628	185.525	62.1337	2.90933	0.898841	1	0.0114	0.0148	0.117391	2.04098	1.92359
PurA	P29726	CYTO	purR, sigA	28.8285	11.6635	0.731536	0.290605	73.7426	46.4344	0.699271	0.437709	215.541	96.206	2.5592	1.06183	1	0.048	0.0531	-0.0650774	1.80669	1.87177
PurD	P12039	CYTO	G-box, sigA, purR	7.90788	2.66691	0.19121	0.0695137	25.395	15.462	0.230449	0.141405	46.8699	14.2881	0.528628	0.150665	1	0.0198	0.0835	0.269289	1.4671	1.19781
PurH	P12048	CYTO	G-box, sigA, purR	21.0062	5.13789	0.620509	0.14997	97.0122	51.9586	1.08057	0.557376	185.552	44.3699	2.57978	0.565715	0.4861	0.0016	0.0277	0.800273	2.05572	1.25545
PurS	P12049	CYTO	G-box, sigA, purR					2.67228	3.06452	0.00551608	0.00621862	33.5351	7.50942	0.0818016	0.0176546			0.0009			3.89041
PyrE	P25972	CYTO	sigA, pyrR	19.6	6.97218	0.249375	0.109475	45.0734	14.5343	0.215122	0.0461876	72.2719	20.8299	0.423823	0.111149	1	0.2	0.04	-0.21316	0.765148	0.978308
PyrH	O31749	CYTO	stringent response	10.8011	7.92975	0.156016	0.129503	30.0018	14.5426	0.158219	0.0736682	68.362	19.3882	0.444711	0.119547	1	0.0507	0.0195	0.0202259	1.51117	1.49095
PyrR	P39765	CYTO	sigA, pyrR	7.74111	2.90106	0.0841556	0.0342671	15.6206	6.57514	0.0643977	0.0242059	53.3111	19.4587	0.26818	0.0876142	1	0.0236	0.0125	-0.386049	1.67207	2.05812
RibE	P16440	CYTO	sigA, FMN-box	1.80503	0.258721	0.0226963	0.00511995	5.20101	1.17901	0.0252121	0.00410964	2.1404	0.516945	0.012526	0.00271171	1	0.038	0.0063	0.151656	-0.857528	-1.00918
RnjB	O31760	CYTO	sigA	43.5669	13.706	1.4068	0.407445	78.6026	52.9455	0.953295	0.641029	24.6259	11.22	0.373799	0.163692	0.8325	0.0099	0.3911	-0.561427	-1.91209	-1.35066
RplA	Q06797	CYTO	stringent response	193.075	82.1707	2.58011	1.162	568.435	248.671	2.86545	1.12572	1010.67	332.192	6.28266	1.92854	1	0.0499	0.0666	0.151329	1.28394	1.13261
RplL	P02394	CYTO	rplJ, stringent response, rplL	214.221	217.491	1.4655	1.45315	871.25	387.227	2.2639	0.948159	1768.48	416.869	5.64068	1.32445	1	0.0162	0.0181	0.627418	1.94448	1.31706
RplN	P12875	CYTO	sigA, stringent response	106.604	15.7842	0.738885	0.0720212	193.718	59.5104	0.526724	0.136582	582.613	153.129	1.91972	0.514182	0.1001	0.0117	0.0058	-0.488303	1.37748	1.86578
RplO	P19946	EXTRA	sigA, stringent response	39.4477	17.0079	0.325785	0.154156	19.6103	18.027	0.0624829	0.058182	148.35	57.5428	0.571208	0.224653	0.0561	0.3651	0.0139	-2.38239	0.810094	3.19248
RplP	P14577	CYTO	sigA, stringent response	153.672	35.8916	1.31837	0.305517	187.604	71.6741	0.613337	0.192621	340.753	92.2738	1.37767	0.360256	0.0238	1	0.0288	-1.104	0.0634707	1.16748
RplQ	P20277	CYTO	sigA, stringent response	127.965	81.9126	0.951949	0.628355	200.79	94.4113	0.568818	0.263463	498.911	157.075	1.71496	0.53967	0.9112	0.345	0.0264	-0.742919	0.849215	1.59213
RplR	P46899	CYTO	sigA, stringent response	42.8435	26.0422	0.303856	0.204778	52.834	40.7733	0.143824	0.111181	219.442	50.0813	0.710183	0.15006	0.656	0.0557	0.0027	-1.07908	1.2248	2.30389
RplT	P55873	CYTO	stringent response, rplT	118.839	84.7666	0.856389	0.597968	84.0875	84.5693	0.240142	0.242177	416.435	158.571	1.42044	0.540351	0.3139	0.6333	0.0217	-1.83438	0.730003	2.56438
RplU	P26908	CYTO	stringent response	241.557	97.023	1.46046	0.642984	308.507	174.02	0.710886	0.394559	1171.83	371.002	3.30239	1.04423	0.2822	0.0717	0.0106	-1.03874	1.17708	2.21582
RplV	P42060	CYTO	sigA, stringent response	173.546	129.179	1.20367	1.0117	232.115	62.2667	0.607514	0.180473	732.645	227.169	2.27593	0.682164	0.8701	0.388	0.0097	-0.986449	0.919018	1.90547
RplX	P0CI78	CYTO	sigA, stringent response	110.8	51.178	0.66618	0.352295	61.3315	34.11	0.142171	0.0752644	299.927	33.8449	0.839072	0.114973	0.081	1	0.0002	-2.22829	0.332883	2.56117
RpmA	P05657	EXTRA	stringent response	4.94345	2.44031	0.0272861	0.0135004	2.5535	2.84081	0.00571558	0.0060975	61.3005	10.9336	0.15999	0.0329182	0.1568	0.0009	0.0016	-2.2552	2.55175	4.80694
RpmI	P55874	EXTRA	stringent response, rplT	8.5779	6.72743	0.0334996	0.0266343	13.7638	9.70742	0.0234156	0.0166757	48.6202	16.674	0.091299	0.0287216	1	0.1265	0.0461	-0.516674	1.44645	1.96313
RpsC	P21465	CYTO	sigA, stringent response	415.413	147.077	5.43051	2.24328	640.592	316.381	3.14583	1.49626	1151.4	279.582	7.00312	1.67926	0.4233	0.9137	0.0419	-0.787646	0.36691	1.15456
RpsD	P21466	CYTO	sigA, stringent response, rpsD	165.498	62.4071	2.03454	0.895683	308.825	137.845	1.43327	0.568906	846.219	224.434	4.82395	1.23533	0.901	0.0319	0.0075	-0.505393	1.24551	1.75091
RpsE	P21467	CYTO	sigA, stringent response	495.663	209.488	4.66235	2.07515	553.352	233.722	1.97224	0.730955	1341.85	436.17	5.89035	1.83567	0.1503	1	0.0222	-1.24122	0.337295	1.57852
RpsF	P21468	CYTO	comK, sigA, stringent response					7.38009	3.79825	0.0178842	0.0107619	97.3266	51.6462	0.273897	0.151039			0.0445			3.93688
RpsG	P21469	CYTO	stringent response	263.397	92.6679	2.53921	1.08256	729.047	296.294	2.63779	0.926542	1142.2	210.036	5.11628	0.957885	1	0.0355	0.0296	0.0549499	1.01072	0.955765
RpsH	P12879	CYTO	sigA, stringent response	182.873	76.8084	1.47167	0.733613	494.547	207.657	1.48757	0.534597	738.919	115.601	2.74851	0.399782	1	0.067	0.0276	0.0155007	0.901195	0.885694
RpsI	P21470	CYTO	stringent response	184.368	73.4771	1.39681	0.542082	216.426	102.129	0.638619	0.297905	776.106	17.0599	2.78196	0.106096	0.1491	0.0072	0	-1.12911	0.993965	2.12308
RpsJ	P21471	CYTO	sigA, stringent response	106.576	40.6922	0.672694	0.303363	200.341	62.4131	0.483064	0.141508	520.17	51.1213	1.52375	0.194588	0.9014	0.0097	0.0004	-0.477736	1.1796	1.65734
RpsK	P04969	CYTO	sigA, stringent response	169.26	59.9548	1.25323	0.45545	218.692	104.294	0.628096	0.293435	530.588	61.5846	1.85011	0.214118	0.1814	0.1661	0.0016	-0.996598	0.561954	1.55855
RpsL	P21472	CYTO	stringent response	456.102	186.171	3.74779	1.79582	663.531	263.097	2.06404	0.75557	1210.71	283.557	4.59947	1.0247	0.4039	1	0.0218	-0.860567	0.295426	1.15599
RpsM	P20282	CYTO	sigA, stringent response	381.298	207.85	2.8209	1.63048	467.068	161.992	1.32069	0.416718	1396.78	411.859	4.81703	1.4177	0.3746	0.3424	0.0097	-1.09487	0.771988	1.86686
RpsP	P21474	CYTO	sigA, stringent response	10.8588	7.282	0.0606762	0.0469686	4.52742	5.64031	0.00980206	0.011973	73.9919	26.5599	0.187382	0.0670679	0.2417	0.0638	0.006	-2.62997	1.62678	4.25675
RpsQ	P12874	CYTO	sigA, stringent response	13.5465	9.52974	0.0749469	0.0537429	37.3996	5.12219	0.0800935	0.0153999	245.164	120.72	0.625568	0.312075	1	0.0395	0.0389	0.0958163	3.06123	2.96541
RpsR	P21475	CYTO	comK, sigA, stringent response	21.9264	19.191	0.109102	0.105379	39.4957	45.5388	0.0725416	0.0852109	132.318	11.4962	0.297949	0.0346993	1	0.0433	0.0081	-0.588798	1.44939	2.03818
RpsS	P21476	CYTO	sigA, stringent response	28.9237	24.2406	0.168382	0.153977	14.7939	6.92764	0.0318296	0.0167549	76.9584	19.2456	0.203529	0.0497419	0.91	1	0.032	-2.4033	0.273498	2.67679
RsbT	P42411	CYTO	sigA, sigB, ccpA					0.356743	0.27737	0.0010272	0.000689886	3.35443	1.44575	0.0119282	0.00473174			0.0118			3.53759
RuvA	O05392	CYTO	lexA	2.27116	1.82911	0.0284994	0.0258804	2.81662	0.525036	0.0124005	0.00179703	0.48929	0.0668558	0.00274063	0.000218675	1	0.7655	0.0167	-1.20054	-3.37836	-2.17782
SdpC	O34344	EXTRA	spo0A, rok, abrB	205.995	107.61	2.48423	1.43424	208.008	127.452	0.937288	0.493806	1.96343	1.80141	0.0111356	0.0104774	0.2625	0.041	0.0285	-1.40623	-7.80148	-6.39524
SecY	P16336	Unknown	sigA, stringent response	0.935022	0.316155	0.02327	0.00707535					0.118667	0.0124273	0.00139168	6.63921e-05		0.0437			-4.06357
SerS	P37464	CYTO	T-box	1.57432	1.04628	0.0395211	0.0250428	10.8638	7.13101	0.107744	0.0718141	21.5605	4.22118	0.262949	0.046792	0.3689	0.0005	0.0332	1.44692	2.73409	1.28717
SodA	P54375	CYTO	sigB	5.16578	3.5757	0.0641945	0.0503917	14.6132	10.6683	0.0672287	0.0447919	172.499	78.1638	0.968812	0.439294	1	0.0193	0.0194	0.0666296	3.9157	3.84907
SpoVC	P37470	CYTO	sigB	0.65667	0.622669	0.00736986	0.00671846	0.187222	0.107637	0.000782286	0.000489313	0.893791	0.227663	0.00469894	0.00129694	0.4966	1	0.0137	-3.23587	-0.649302	2.58657
SrfAB	Q04747	CYTO	phoP, codY, comA, perR, spx, abh, sigA	130.975	47.8892	27.6443	9.24365	675.704	459.458	53.7395	34.5561	90.1688	15.6654	9.02656	1.3492	0.5845	0.0217	0.1243	0.958999	-1.61474	-2.57373
SucC	P80886	CYTO	ccpA	55.4344	12.2973	1.22367	0.321129	115.775	51.827	0.96591	0.382715	397.964	160.868	4.08307	1.50232	1	0.0295	0.0208	-0.341259	1.73844	2.07969
SufC	P80866	CYTO	sigA	30.7484	18.4499	0.476366	0.28595	62.6434	32.3096	0.364115	0.175354	179.917	68.5948	1.29642	0.454002	1	0.067	0.0259	-0.387678	1.44439	1.83207
TagD	P27623	CYTO	phoP, walR, sigA					2.92821	2.31295	0.00936637	0.00731908	13.531	5.50742	0.0513809	0.0198324			0.022			2.45567
TasA	P54507	EXTRA	abrB, sinR, remA, lutR, sigA	132.37	54.7235	2.04144	1.04459	327.93	179.032	1.91088	0.911012	17.1663	3.68303	0.121885	0.0272645	1	0.0312	0.0233	-0.0953512	-4.06599	-3.97064
Tig	P80698	CYTO	stringent response	2.4814	2.87477	0.0625837	0.0701474	26.8939	16.9378	0.264937	0.161942	199.222	75.2697	2.35871	0.880094	0.3093	0.0211	0.0102	2.08179	5.23607	3.15427
Tuf	P33166	CYTO	stringent response	765.167	227.556	17.7559	5.61064	1806.61	878.343	15.8496	7.31467	4074.71	1381.2	44.1641	13.8812	1	0.0372	0.0337	-0.163851	1.31458	1.47843
WapA	Q07833	EXTRA	degU, yvrHb, walR, sigA	1472.72	335.917	199.255	31.9249	3837.18	2109.59	197.494	92.6134	1103.04	499.096	70.7697	31.3194	1	0.0036	0.1232	-0.0128088	-1.49341	-1.4806
Xpt	P42085	CYTO	G-box, sigA, purR	15.2908	6.25403	0.173752	0.0846788	49.5188	26.1597	0.20941	0.106798	146.094	59.6493	0.76386	0.296782	1	0.0262	0.0378	0.2693	2.13628	1.86698
YbdO	O31437	CYTO	abrB, sigD	8.30065	9.08393	0.201853	0.216333	58.7198	16.2681	0.538071	0.109463	12.0891	4.34986	0.139263	0.0521575	0.0968	1	0.0283	1.41449	-0.535496	-1.94999
YcdA	O34538	LIPO	degU, swrAA/2, abh, abrB	3.1053	3.47577	0.0645516	0.0706213	12.9369	9.90376	0.102559	0.0767762	57.6812	23.024	0.565048	0.227336	1	0.017	0.0252	0.667931	3.12985	2.46192
YdjI	O34789	CYTO	sigW, abrB	19.3879	8.86874	0.374713	0.183971	31.5715	23.8765	0.22917	0.179366	6.60988	4.35266	0.0590122	0.0379729	0.9015	0.0456	0.3385	-0.709367	-2.6667	-1.95733
YerC	Q7BVT7	CYTO	spo0A					0.712256	0.276192	0.00183867	0.000663581	6.6414	0.449049	0.0200059	0.00127267			0			3.44369
YfmS	O06477	CYTO	sigD	1.75338	1.0324	0.029536	0.0196077	8.68963	4.53528	0.0528543	0.0259168	32.3471	12.0594	0.243878	0.0827217	0.7568	0.0231	0.0136	0.839544	3.04561	2.20607
YjcM	O31635	EXTRA	abrB, sigD	20.1816	9.19412	0.512687	0.281908	25.1382	15.6713	0.240284	0.130916	3.33213	3.07884	0.0392982	0.0364917	0.3906	0.0474	0.0761	-1.09334	-3.70554	-2.61221
YjlC	O34633	CYTO	rex, stringent response, resD	11.8173	8.64528	0.101771	0.0792368	31.2817	13.5355	0.0984061	0.0367514	127.837	36.944	0.497935	0.140632	1	0.0081	0.0046	-0.0485011	2.29064	2.33914
YoaW	O34541	EXTRA	abrB, sigE	9.42507	13.6749	0.082564	0.117409	19.9458	4.18913	0.0698275	0.0191876	2.34634	0.0716301	0.0099865	0.000462268	1	1	0.0425	-0.241718	-3.04746	-2.80574
YodC	P81102	CYTO	yodB	0.705226	0.605425	0.00819553	0.00704546					11.9815	2.74036	0.0672602	0.016292		0.0281			3.03684
YolA	O31994	EXTRA	abrB	463.872	221.314	4.30981	2.30349	851.748	583.45	2.95027	1.74752	60.3847	68.0042	0.264044	0.297387	1	0.0392	0.0692	-0.546775	-4.02877	-3.482
YqiS	P54530	CYTO	sigL, bkdR, codY	1.54965	0.296269	0.0265087	0.00666534	5.99678	2.576	0.0373338	0.0156944	0.593119	0.342015	0.00467852	0.00266827	0.9997	0.0052	0.0251	0.494015	-2.50234	-2.99636
YqzC	O32023	EXTRA	spo0A	4.23846	3.26882	0.0392572	0.0289055	3.5082	2.12428	0.0121622	0.00678634	11.809	3.70644	0.0501796	0.0154307	0.3636	1	0.0122	-1.69056	0.354142	2.0447
YrrK	O34634	CYTO	T-box	0.960475	0.738484	0.00786338	0.00571676	0.553935	0.270951	0.00180274	0.000830082	3.19067	0.841261	0.0121433	0.00321699	0.43	0.7739	0.0094	-2.12496	0.626937	2.75189
YrrT	O32029	CYTO	cymR, spx, sigA	4.81023	0.164572	0.0629598	0.00677464					1.78109	1.93993	0.010946	0.0118514		0.0328			-2.52402
YtxH	P40780	EXTRA	sigB, sigH					0.745549	0.363835	0.00273389	0.00140552	20.6061	9.91968	0.0847717	0.0401032			0.0181			4.95456
YuaB	P71014	EXTRA	abrB, lutR, degU	352.199	186.554	3.66476	2.11062	1590.6	240.613	6.32805	0.305208	78.9685	79.8994	0.387088	0.391761	0.14	0.0672	0	0.788041	-3.24299	-4.03103
YueD	O32099	CYTO	sigA, degU	0.458231	0.192708	0.00707201	0.00359427					3.05694	0.223243	0.020644	0.000658541		0.0061			1.54553
YugI	P80870	CYTO	stringent response	7.22	9.87812	0.0546474	0.0727804	11	6.78013	0.0338158	0.0217963	62.9402	24.4483	0.225571	0.0888892	1	0.128	0.0172	-0.692455	2.04536	2.73781
YvgN	O32210	CYTO	sinR, sigB	1.63734	0.24373	0.0274328	0.00374283	0.818561	0.336514	0.00523072	0.00251749	11.0593	2.36565	0.0874169	0.017346	0.0054	0.0015	0.0098	-2.39082	1.67201	4.06283
YvqK	O34899	CYTO	B12 riboswitch	3.79289	1.23222	0.0436429	0.0142059	2.27494	1.33015	0.00973487	0.00508229	1.50512	0.57428	0.00808081	0.0030369	0.0187	0.0122	1	-2.16451	-2.43318	-0.268661
YvyE	P32437	CYTO	spo0A	1.95715	0.191465	0.0261273	0.00473966	3.92387	1.22433	0.0192463	0.0065955	0.335022	0.0901285	0.0020871	0.000586757	0.6485	0.0029	0.0328	-0.440975	-3.64599	-3.20501
YweA	P39632	EXTRA	abrB	13.0567	9.76947	0.119559	0.097294	150.183	33.7566	0.52986	0.154919	29.2751	25.0338	0.122935	0.106367	0.0125	1	0.0148	2.14789	0.0401729	-2.10772
YwlF	P39156	CYTO	tnrA	2.44671	2.58357	0.0206354	0.0218068	2.28531	2.22131	0.00822571	0.00798951	15.5223	6.48502	0.0625927	0.0254915	0.9881	0.3615	0.0197	-1.32691	1.60088	2.92778
YxeM	P54952	LIPO	cymR, sigA	1.47557	0.816428	0.0237427	0.015303	1.6548	1.34939	0.0099435	0.00828619	5.71386	2.25623	0.0417243	0.0161825	0.4916	0.4725	0.0387	-1.25566	0.813404	2.06906
