# Supplementary material for: From the outer space to the inner cell: deconvoluting the complexity of Bacillus subtilis disulfide stress responses by redox state and absolute abundance quantification of extracellular, membrane, and cytosolic proteins
Source: Microbiol Spectr. 2024 Feb 15;12(4):e02616-23. doi: 10.1128/spectrum.02616-23 (PMC10986503; doi:10.1128/spectrum.02616-23)
Supplement: Table S4 — Absolute protein quantification data diamide experiment. [file spectrum.02616-23-s0004.xlsx]

## Sheet: Cytosol abundances
Supplementary Table S4: Absolute protein abundances for Bacillus subtilis determined in the main cellular fractions (cytosol and membrane), and the extracellular medium under control conditions ("before induction" and "control") and under disulfide stress ("diamide"). B. subtilis was cultivated in Belitsky minimal medium and stress was induced with the addition of diamide to a final concentration…
		Before induction								Control								Diamide
		Molecules per cell		fmol		molecules per µm3		pg / µg of protein		Molecules per cell		fmol		molecules per µm3		pg / µg of protein		Molecules per cell		fmol		molecules per µm3		pg / µg of protein
Protein	Accession	Mean	SD	Mean	SD	Mean	SD	Mean	SD	Mean	SD	Mean	SD	Mean	SD	Mean	SD	Mean	SD	Mean	SD	Mean	SD	Mean	SD
AadK	P17585	16.1678	9.7449	995.892	600.259	11.4665	6.91128	4.44956	2.66716									16.1557	3.23114	1319.71	263.942	11.458	2.29159	7.80739	1.4928
AbrB	P08874	596.902	247.968	36767.5	15274.1	423.335	175.864	52.2381	21.5699	3940.27	1431.86	375513	136458	2794.52	1015.5	177.593	66.2082	2667.75	461.143	217920	37669.3	1892.02	327.052	409.17	67.9256
AccA	O34847	1071.79	443.581	66019.1	27323.4	760.132	314.597	316.67	130.989	1481.35	848.35	141175	80848.9	1050.6	601.666	225.726	130.915	502.241	18.4524	41026.5	1507.32	356.2	13.0868	260.075	10.3315
AccB	P49786	854.992	169.579	52665.1	10445.6	606.377	120.269	119.783	23.8926	3452.79	792.575	329055	75533.5	2448.79	562.11	248.628	58.8858	602.26	103.49	49196.8	8453.76	427.135	73.3971	148.028	26.5359
AccC1	P49787	1438.95	549.807	88635.2	33866.6	1020.53	389.934	578.824	222.527	1875.22	869.142	178711	82830.4	1329.94	616.413	388.647	183.142	734.836	67.4943	60026.4	5513.39	521.16	47.8683	518.101	50.7817
AccD	C0SP93	529.116	192.536	32592.1	11859.7	375.26	136.55	137.627	49.3832	1607.67	376.173	153213	35849.8	1140.19	266.789	215.233	51.7969	372.447	79.8857	30424	6525.62	264.147	56.6566	170.036	36.3666
AckA	P37877	8673.19	1399.05	534244	86177.6	6151.2	992.235	3039.67	471.282	11778.8	1202.8	1.12253e+06	114628	8353.75	853.047	2122.86	239.811	4545.24	332.141	371286	27131.6	3223.57	235.561	2793.15	183.69
AcoA	O31404	667.026	421.089	41086.9	25937.9	473.068	298.645	195.797	123.918	692.739	193.624	66019	18452.6	491.304	137.322	104.448	30.0697	529.618	248.599	43262.9	20307.2	375.616	176.311	272.538	128.523
AcoB	O34591	1114.2	258.46	68631.4	15920.4	790.21	183.305	333.761	77.4266	702.755	325.676	66973.5	31037.3	498.408	230.976	108.515	51.0915	994.348	111.083	81225.2	9073.99	705.212	78.782	522.37	61.355
AcoC	O31550	371.096	295.538	22858.5	18204.3	263.189	209.602	129.53	103.214	91.9334	18.0304	8761.37	1718.32	65.201	12.7875	16.44	3.07649	270.207	37.3179	22072.4	3048.38	191.636	26.4666	165	21.3889
AcoL	O34324	53.4282	29.361	3291.03	1808.55	37.8924	20.8234	21.1575	11.549									22.965	9.12558	1875.94	745.44	16.2872	6.47204	16.0095	6.41029
AcpA	P80643	45129.2	29800.3	2.77983e+06	1.83562e+06	32006.5	21135	3159.54	2092.34	105152	40164	1.00211e+07	3.82768e+06	74575.6	28485.1	3783.28	1476.52	20899.9	6573.19	1.70725e+06	536944	14822.6	4661.84	2562.03	821.647
AcsA	P39062	159.938	109.411	9851.73	6739.42	113.431	77.5965	84.3995	57.767	24.9593	1.14765	2378.66	109.372	17.7017	0.813935	6.80987	0.295435	50.4869	8.24586	4124.12	673.578	35.8063	5.84813	46.7079	7.75904
AddA	P23478	16.152	8.02836	994.921	494.525	11.4553	5.69388	18.4898	8.97884	21.2516	8.8276	2025.3	841.282	15.072	6.26071	12.5271	5.39334
AddB	P23477	12.4069	4.80572	764.228	296.019	8.79919	3.40831	13.4915	5.19091									3.72023	0.456143	303.894	37.2609	2.63846	0.323506	7.15822	0.935758
AdeC	P39761	74.9954	26.7553	4619.51	1648.05	53.1883	18.9754	38.3792	13.8503	149.565	86.4167	14253.7	8235.63	106.074	61.2885	39.4563	23.0113	38.7715	15.1934	3167.13	1241.1	27.4975	10.7754	34.729	13.6227
AdhB	O06012	189.079	195.26	11646.7	12027.5	134.099	138.483	63.2638	65.0671									131.301	14.6046	10725.5	1193.01	93.121	10.3579	76.9619	7.55796
Adk	P16304	3367.7	1061.08	207441	65359.4	2388.44	752.537	661.123	209.939	7536.95	1119.51	718282	106691	5345.36	793.978	758.981	114.753	1865.46	185.03	152384	15114.5	1323.02	131.227	641.04	61.3357
AhpC	P80239	82551.2	19162.9	5.08492e+06	1.18038e+06	58547	13590.7	13858.1	3275.2	169605	24202.5	1.61635e+07	2.30653e+06	120287	17164.9	14622.5	2255.3	50582.8	5757.43	4.13195e+06	470306	35874.3	4083.28	14870.6	1718
AhpF	P42974	3049.29	352.284	187828	21699.7	2162.61	249.847	1360	151.576	4786.07	283	456119	26970.3	3394.37	200.709	1096.08	57.2408	1805.14	237.021	147456	19361.5	1280.24	168.1	1410.54	173.057
AlaS	O34526	1129.88	131.117	69597.3	8076.42	801.332	92.9905	893.253	98.9157	1665.51	568.108	158726	54141.5	1181.22	402.913	678.287	237.968	595.947	46.181	48681.1	3772.38	422.658	32.7525	826.355	66.9685
Ald	Q08352	873.082	163.334	53779.4	10060.9	619.207	115.839	281.621	52.105	2587.68	694.15	246609	66153.4	1835.23	492.305	427.851	109.657	599.061	142.567	48935.4	11645.9	424.866	101.112	339.231	82.7806
Alr1	P10725	32.6628	13.1136	2011.94	807.761	23.1651	9.30043	11.5074	4.69797	48.1359	15.4459	4587.41	1472.02	34.1389	10.9545	8.76059	2.83271	9.06882	1.88841	740.804	154.258	6.43179	1.3393	5.59227	1.12331
AmhX	P54983	271.995	125.57	16754.1	7734.77	192.904	89.0568	92.076	42.961	118.913	93.0697	11332.6	8869.67	84.3356	66.0069	20.5352	15.862	136.695	88.0564	11166.2	7193.05	96.9467	62.4514	81.0053	51.981
AmpS	P39762	631.087	193.142	38873.2	11897	447.579	136.98	235.096	72.6077	1386.34	261.438	132120	24915.4	983.22	185.417	265.466	52.854	395.794	125.669	32331.2	10265.5	280.705	89.1273	258.778	83.9498
AnsA	P26900																	32.6385	8.91272	2666.14	728.052	23.1479	6.32108	17.0018	4.75918
AnsB	P26899	129.619	66.9725	7984.2	4125.32	91.9287	47.4982	55.3186	28.5279	95.4197	15.0459	9093.62	1433.89	67.6735	10.6708	21.0701	3.37644	74.3554	13.9784	6073.86	1141.85	52.7343	9.91374	55.7009	10.8885
AppF	P42065	85.215	70.8278	5249	4362.8	60.4362	50.2325	25.5698	21.1043	139.899	89.2407	13332.6	8504.76	99.2193	63.2913	21.7258	14.0452	36.6189	19.2099	2991.28	1569.19	25.9708	13.624	19.3474	10.171
Apt	O34443	2078.05	872.049	128002	53715.8	1473.79	618.475	318.851	133.673	3288.11	540.231	313361	51484.8	2331.99	383.143	259.453	45.5737	843.748	144.429	68923.1	11798	598.403	102.432	226.998	39.1631
ArgB	P68729	733.444	288.844	45178.1	17792	520.173	204.854	165.2	64.6727	612.695	606.34	58390.7	57785	434.536	430.029	71.3031	70.6115	403.15	80.1434	32932.1	6546.66	285.922	56.8393	159.424	32.6553
ArgC	P23715	405.773	253.951	24994.5	15642.7	287.782	180.107	124.85	77.4126	390.519	206.93	37217	19720.7	276.964	146.759	62.1297	33.2771	207.631	59.3595	16960.7	4848.89	147.256	42.099	112.442	32.7464
ArgD	P36839	287.864	75.686	17731.6	4662.05	204.159	53.678	95.803	24.6253	436.731	186.244	41621.1	17749.3	309.738	132.088	74.8496	32.3629	283.764	56.6351	23179.8	4626.34	201.251	40.1667	165.586	32.2539
ArgF	P18186	5221.28	781.338	321616	48128.2	3703.04	554.14	1471.53	219.379	10864.3	1078.5	1.03539e+06	102782	7705.21	764.892	1573.47	174.858	3359.11	491.546	274395	40152.9	2382.35	348.614	1658.75	235.952
ArgG	O34347	7908.54	1873.24	487144	115386	5608.89	1328.54	2882.65	689.438	12146.2	2353.46	1.15755e+06	224287	8614.35	1669.12	2276.21	465.457	3245.98	315.639	265154	25783.5	2302.11	223.857	2072.58	191.665
ArgH	O34858	1728.61	390.081	106478	24027.9	1225.97	276.653	729.387	161.777	1853.36	689.64	176627	65723.6	1314.44	489.106	403.029	153.424	951.398	421.38	77716.8	34421.2	674.751	298.851	705.003	316.285
ArgJ	P36843	1731.55	313.848	106659	19332.1	1228.05	222.587	609.509	112.128	2524.26	381.721	240565	36378.5	1790.25	270.724	455.992	68.962	691.274	80.7347	56468	6594.97	490.265	57.2587	426.479	51.5998
ArgS	P46906	1366.45	426.282	84169.7	26257.8	969.115	302.327	697.017	218.431	2192.24	563.34	208924	53687.1	1554.78	399.532	575.198	153.278	703.763	96.8104	57488.2	7908.14	499.123	68.6599	628.74	82.642
AroA	P20691	5107.59	391.543	314613	24118	3622.41	277.69	1878.42	139.019	8256.18	798.586	786825	76106.4	5855.44	566.373	1560.57	169.361	2766.54	154.743	225990	12640.4	1962.09	109.746	1783.83	104.095
AroA	P39912	40448.5	9519.42	2.49152e+06	586370	28686.9	6751.36	12989.9	2970.37	59355.8	17052.3	5.65669e+06	1.62511e+06	42096.3	12093.8	9818.15	2905.6	23294.3	2432.38	1.90283e+06	198694	16520.7	1725.09	13119.7	1284.49
AroB	P31102	1556.43	354.743	95872.1	21851.2	1103.85	251.591	516.169	115.39	2210.76	791.127	210688	75395.5	1567.91	561.083	377.241	137.214	669.708	37.0244	54706.4	3024.4	474.971	26.2584	389.465	18.9499
AroC	P31104	3367.79	883.707	207447	54433.9	2388.5	626.742	1171.25	303.121	7871.32	1431.67	750147	136440	5582.5	1015.37	1407.95	268.365	2024.04	195.603	165337	15978.2	1435.49	138.726	1234.86	121.232
AroD	P35146	99.7285	114.927	6142.99	7079.2	70.7294	81.5087	22.6647	26.0191									28.6505	17.017	2340.37	1390.06	20.3195	12.0688	11.4921	6.84638
AroE	P54374	209.033	57.1941	12875.9	3523	148.251	40.5632	52.0063	14.2558	280.23	162.722	26706.3	15507.6	198.745	115.406	35.9827	21.1055	91.3494	20.777	7462.05	1697.21	64.7868	14.7354	39.8754	9.17919
AroH	P19080	319.531	225.579	19682.2	13895	226.617	159.985	37.5806	26.2914	977.73	269.231	93178.9	25658.1	693.425	190.944	59.2716	16.541	306.724	90.2418	25055.4	7371.57	217.535	64.0013	63.4545	18.5884
AroK	P37944	515.018	177.308	31723.7	10921.7	365.261	125.75	91.6901	31.1729	610.603	753.086	58191.3	71770.1	433.052	534.103	56.0336	69.3933	261.504	158.415	21361.5	12940.4	185.464	112.351	81.5053	49.2719
ArsC	P45947																	348.861	87.476	28497.4	7145.64	247.419	62.0397	77.4211	18.7292
ArsR	P45949																	602.774	96.6771	49238.7	7897.25	427.499	68.5653	105.466	16.243
ArtM	P54537	139.971	103.047	8621.84	6347.4	99.2705	73.0829	30.6159	22.3717									60.4468	18.1564	4937.71	1483.14	42.8701	12.8769	23.257	7.12426
ArtP	P54535	6212.14	1101.39	382650	67842.3	4405.77	781.124	1428.7	244.102	10606.1	2137.45	1.01078e+06	203702	7522.08	1515.92	1251.6	236.053	2951.61	455.75	241108	37228.7	2093.34	323.227	1190.68	182.116
ArtQ	P54536	702.629	428.853	43280	26416.2	498.318	304.151	136.055	82.0712	507.139	335.49	48331	31972.6	359.673	237.936	50.8243	33.8197	344.176	72.6685	28114.7	5936.06	244.096	51.538	117.085	23.8471
Asd	Q04797	3685.05	1046.17	226989	64441	2613.51	741.962	1133.31	318.665	9485.81	1758.03	904010	167542	6727.52	1246.83	1501.04	294.929	4220.63	344.829	344770	28168	2993.36	244.56	2276.45	186.864
AsnB	P54420	605.015	143.324	37267.2	8828.39	429.088	101.649	357.247	83.5138	783.834	289.618	74700.4	27601	555.91	205.403	238.517	90.2207	183.984	34.077	15029.1	2783.64	130.485	24.1681	190.605	35.7872
AsnS	P39772	4933.14	946.16	303868	58280.8	3498.68	671.035	1967.56	369.224	6366.33	1246.65	606720	118808	4515.13	884.152	1306.42	268.514	2042.55	244.088	166850	19938.8	1448.62	173.112	1429.73	181.541
AspB	P53001	11262.5	2314.91	693741	142592	7987.61	1641.78	3943.63	797.612	20211.2	2391.18	1.92616e+06	227883	14334.2	1695.87	3637.22	455.911	5968.19	1058.66	487523	86478.6	4232.76	750.823	3662.58	633.474
AspS	O32038	5693.91	736.227	350729	45349.5	4038.24	522.147	3054.73	401.747	9806.31	1386.25	934555	132111	6954.83	983.153	2703.78	410.174	2787.48	553.272	227701	45195	1976.94	392.391	2621.51	523.51
AtpA	P37808	16980.6	2396.37	1.04596e+06	147610	12043	1699.55	7535.52	1041.43	25572	906.405	2.43704e+06	86381.6	18136.2	642.84	5830	265.581	9038.25	493.169	738306	40285.4	6410.11	349.765	7032.62	385.367
AtpB	P37813																	75.4316	15.0732	6161.77	1231.28	53.4976	10.6902	29.0849	5.55152
AtpC	P37812	382.982	373.725	23590.7	23020.4	271.619	265.053	44.2395	43.2876	2312.38	187.562	220373	17874.9	1639.99	133.023	137.234	12.3709	559.204	118.673	45679.6	9694	396.598	84.1651	113.211	23.9829
AtpD	P37809	17587	564.39	1.08331e+06	34764.8	12473.1	400.276	7351.69	194.255	25702.4	1989.09	2.44947e+06	189563	18228.6	1410.71	5520.41	484.298	8896.64	517.521	726738	42274.7	6309.67	367.036	6517.8	338.245
AtpF	P37814	3915.46	1244.28	241181	76644.4	2776.92	882.471	610.538	189.624	10070.4	1831.57	959720	174551	7142.11	1298.98	808.632	155.089	2519.79	269.597	205834	22022.6	1787.08	191.204	689.797	74.1181
AtpG	P37810	4556.99	1249.38	280698	76958.2	3231.91	886.083	1174.17	326.689	9648.15	2097.33	919481	199878	6842.66	1487.47	1276.96	289.181	3809.06	1093.74	311150	89344.1	2701.46	775.701	1719.41	497.516
AtpH	P37811	1299.5	317.352	80045.8	19548	921.634	225.073	210.954	50.3794	1956.53	450.425	186460	42926.1	1387.61	319.451	163.529	39.3925	652.433	117.885	53295.2	9629.67	462.719	83.6065	185.986	34.8247
AzoR1	O35022	1247.61	473.256	76849.5	29151.3	884.832	335.643	233.128	88.8828	1599.75	243.618	152458	23217.1	1134.57	172.779	153.643	25.0811	2601.61	633.788	212517	51772.1	1845.11	449.495	851.623	205.537
AzoR2	O32224	1601.18	861.83	98628.5	53086.3	1135.59	611.227	303.265	164.412	2338.98	1021.12	222908	97314	1658.85	724.197	227.957	101.632	1929.03	280.065	157577	22877.6	1368.11	198.627	639.49	90.865
Azr	O07529	133.183	23.0818	8203.73	1421.77	94.4563	16.3701	20.4708	3.66973	550.819	294.683	52493.8	28083.7	390.652	208.995	43.2755	22.5728	73.2052	32.2743	5979.9	2636.39	51.9185	22.8896	19.7345	8.77902
BacB	P39639									156.246	160.816	14890.4	15326	110.813	114.054	17.6093	18.261
BacD	P39641	38.189	14.8864	2352.33	916.962	27.0844	10.5577	16.2008	6.20821	142.143	34.1323	13546.4	3252.85	100.811	24.2073	31.0576	7.69484	25.018	8.01102	2043.65	654.395	17.7433	5.68157	18.6128	5.87412
BdbD	O32218	224.623	79.1111	13836.2	4873.02	159.307	56.1072	45.4497	15.8862	415.838	288.779	39629.9	27521	294.921	204.808	43.488	30.3704	163.19	25.5672	13330.5	2088.51	115.738	18.1328	57.8893	8.75751
BdhA	O34788	13725.7	869.207	845462	53540.7	9734.51	616.459	4166.82	258.787	26313.1	2359.57	2.50767e+06	224870	18661.8	1673.45	4104.89	417.166	8255.26	1020.28	674346	83343.2	5854.79	723.6	4395.39	571.296
BfmBAA	P37940	41.7858	13.2927	2573.89	818.791	29.6353	9.42742	12.3558	4.03156	91.4704	28.3236	8717.25	2699.28	64.8726	20.0877	13.7818	4.08295	38.6401	19.4135	3156.39	1585.83	27.4043	13.7684	20.0171	10.0523
BfmBAB	P37941	288.2	168.316	17752.3	10367.8	204.397	119.373	84.1059	49.3765	220.218	231.663	20987.1	22077.8	156.183	164.3	33.1564	34.8411	138.224	29.564	11291.1	2414.99	98.0309	20.9674	70.6979	15.4257
BfmBB	P37942	165.026	74.5403	10165.1	4591.47	117.04	52.8654	61.3945	27.3994	504.05	221.486	48036.6	21107.9	357.482	157.082	96.7809	43.4053	111.68	67.6768	9122.77	5528.31	79.2055	47.9977	72.9429	44.1896
BfmBC	P54533	204.2	65.3844	12578.2	4027.5	144.823	46.3719	83.6923	26.6128	345.254	43.7499	32903.2	4169.42	244.861	31.0283	72.7718	10.0669	132.02	40.005	10784.3	3267.88	93.6309	28.3724	95.0595	29.3417
BglH	P40740																	43.8954	13.1644	3585.67	1075.36	31.1315	9.33643	33.2767	10.0065
BioB	P53557	1908.53	532.036	117560	32772	1353.57	377.331	572.396	156.647	3201.03	634.508	305063	60469.4	2270.24	450.005	494.296	103.391	643.687	103.371	52580.7	8444.07	456.515	73.3129	338.915	56.1318
BioD	P53558	275.479	54.549	16968.7	3360.07	195.375	38.6873	56.286	10.8587	319.765	61.3916	30474	5850.7	226.783	43.5402	33.8205	6.40686	33.4861	17.794	2735.37	1453.54	23.749	12.6199	12.038	6.46562
BioI	P53554	825.412	178.719	50843.1	11008.6	585.399	126.751	300.988	64.5854	1035.9	334.387	98723.1	31867.6	734.684	237.154	194.535	64.5512	115.539	40.0371	9438.05	3270.51	81.9428	28.3951	73.8953	25.746
BioK	P53555	2962.15	356.382	182460	21952.1	2100.81	252.753	1207.16	149.333	3853.08	680.411	367203	64844.1	2732.68	482.561	807.255	151.441	1475.34	266.064	120516	21733.9	1046.34	188.698	1054.42	196.557
BioW	P53559																	15.6256	12.7384	1276.4	1040.56	11.082	9.03431	6.55224	5.29056
BirA	P0CI75	70.0371	10.344	4314.09	637.162	49.6717	7.33617	20.5712	2.85962									65.3088	38.6384	5334.87	3156.25	46.3183	27.4031	33.7666	20.3407
BshA	P42982	61.8769	16.8346	3811.44	1036.96	43.8843	11.9394	21.0863	5.60898	44.1077	0.482178	4203.53	45.9522	31.2821	0.34197	7.78533	0.0648679	20.5367	5.56418	1677.58	454.521	14.565	3.94623	12.2926	3.37715
BshB1	P42981	29.7139	22.3828	1830.29	1378.72	21.0737	15.8744	6.32574	4.74838									19.8401	15.9254	1620.68	1300.89	14.071	11.2946	7.44394	6.0334
BshB2	O31857																	75.1258	48.218	6136.79	3938.77	53.2807	34.1971	27.4086	17.4093
Buk	P54532	65.4807	48.5862	4033.43	2992.77	46.4402	34.4583	21.1549	15.5397									14.7048	18.1359	1201.19	1481.46	10.4289	12.8623	8.35884	10.3511
CA2	P00918;P00921	70975.8	122423	4.37191e+06	7.54091e+06	50337.5	86824.8	16909.4	29167	233943	329139	2.2295e+07	3.13673e+07	165917	233432	28153.3	39604.5
CadA	O32219									96.0735	77.0842	9155.93	7346.23	68.1372	54.6696	30.2721	24.4975	21.9342	21.9446	1791.74	1792.58	15.5562	15.5635	23.4267	23.2764
Cah	P94388	700.015	186.652	43118.9	11497.2	496.464	132.377	204.049	55.5322	1551.39	523.376	147850	49878.5	1100.28	371.189	231.429	75.9042	405.244	75.7898	33103.2	6191.03	287.407	53.7516	206.579	36.9759
CarA	P36838	302.597	201.81	18639.1	12430.9	214.607	143.128	96.1182	63.7216	292.386	245.142	27864.8	23362.3	207.366	173.859	47.3706	39.1188	47.2804	24.2149	3862.19	1978.04	33.5322	17.1737	26.346	13.5429
CarB	P18185	845.407	383.476	52074.7	23621	599.579	271.968	774.905	350.505	702.347	303.028	66934.6	28879	498.118	214.914	331.636	146.156	323.785	119.79	26449	9785.25	229.635	84.9573	520.624	192.369
Cca	P42977	30.1819	16.8966	1859.12	1040.79	21.4056	11.9834	11.1564	6.14932									17.1177	16.5858	1398.29	1354.84	12.1402	11.763	11.0047	10.5858
CccB	O34594	457.646	116.872	28189.7	7199.01	324.572	82.8882	44.3598	10.7693	583.457	183.607	55604.3	17498	413.8	130.217	29.2753	9.28488	283.718	23.7909	23176.1	1943.41	201.219	16.873	48.0818	3.72393
CcpA	P25144	192.54	106.724	11859.9	6573.87	136.553	75.6905	57.6939	31.6502	820.34	705.781	78179.5	67261.9	581.802	500.554	126.694	109.693	310.923	129.1	25398.4	10545.8	220.513	91.5606	163.794	68.085
CcpN	O34994	65.2148	1.59524	4017.05	98.2621	46.2516	1.13137	12.669	0.145126									36.8408	3.29008	3009.41	268.756	26.1282	2.33339	12.5439	1.03674
CggR	O32253	55.2017	35.15	3400.27	2165.14	39.1501	24.9291	16.8006	10.7251	80.0416	11.3187	7628.07	1078.69	56.7671	8.02748	12.579	1.74642	19.6664	12.661	1606.49	1034.24	13.9478	8.97943	10.4957	6.8276
CheA	P29072	411.595	246.03	25353.1	15154.7	291.911	174.489	250.362	150.029	309.732	48.3841	29517.9	4611.07	219.668	34.315	96.8581	16.2316	67.0247	18.1869	5475.04	1485.63	47.5353	12.8985	71.3655	19.0099
CheD	P40404																	151.533	8.49467	12378.3	693.903	107.47	6.02459	38.9435	2.41499
CheR	P31105	622.594	367.834	38350.1	22657.5	441.556	260.875	151.34	88.7876	843.89	424.549	80423.8	40460.1	598.503	301.099	105.919	53.9343	303.012	146.06	24752.1	11931.2	214.902	103.589	129.498	62.7396
CheV	P37599	950.136	401.77	58525.7	24747.9	673.855	284.943	267.811	114.145	1244.8	398.205	118631	37949.4	882.837	282.415	180.457	59.5065	498.162	77.867	40693.3	6360.71	353.307	55.2248	246.111	40.4067
CheW	P39802	1414.24	369.701	87113.2	22772.5	1003.01	262.199	201.411	53.3165	1730.27	396.598	164897	37796.3	1227.14	281.275	126.684	30.3309	781.731	105.316	63857.2	8602.97	554.419	74.6925	195.154	27.6304
CheY	P24072	188.302	130.711	11598.9	8051.43	133.548	92.7028	20.3253	13.977	363.993	149.364	34689	14234.6	258.151	105.932	20.2386	8.39397	253.78	84.6097	20730.5	6911.5	179.986	60.0069	48.2106	16.3132
CinA	P46323	392.116	271.708	24153.2	16736.4	278.096	192.701	145.319	100.697	1035.5	44.5972	98684.2	4250.18	734.395	31.6293	196.801	6.90113	274.08	76.5128	22388.8	6250.09	194.383	54.2644	177.577	48.0668
CitB	P09339	9624.11	1338.56	592819	82451.5	6825.61	949.333	7773.53	1090.26	15817.6	2734.7	1.50744e+06	260621	11218.2	1939.5	6568.89	1209.78	4215.3	343.152	344335	28031	2989.58	243.37	5967.91	495.467
CitZ	P39120	3548.78	1545.52	218595	95199.7	2516.86	1096.11	1203.84	524.191	7984.87	2070.3	760969	197302	5663.03	1468.3	1393.76	374.28	2388.45	291.072	195105	23776.8	1693.94	206.434	1419.52	163.684
ClpC	P37571	1010.59	200.594	62249.5	12356	716.73	142.265	740.048	143.962	1416.76	400.774	135019	38194.3	1004.79	284.237	534.161	156.605	1417.18	265.554	115765	21692.3	1005.09	188.336	1818.79	331.887
ClpE	O31673	103.766	56.9381	6391.68	3507.23	73.5927	40.3816	65.7588	36.0462	254.161	137.835	24221.8	13135.8	180.256	97.7551	83.0359	45.5454	866.508	342.69	70782.3	27993.2	614.545	243.042	960.412	375.268
ClpP	P80244	7189.6	1807.55	442859	111340	5099.01	1281.95	1267.44	318.642	9082.35	2950.63	865560	281199	6441.38	2092.65	823.181	273.82	5783.82	516.839	472462	42219	4102	366.552	1787.65	166.542
ClpQ	P39070	124.967	36.2632	7697.59	2233.71	88.6288	25.7186	19.8093	5.92842	197.049	112.907	18779	10760.2	139.751	80.0757	15.9762	9.04924	73.4677	21.497	6001.35	1756.02	52.1048	15.2461	20.3309	5.8913
ClpX	P50866	7588.22	1202.34	467413	74060.6	5381.72	852.721	2858.75	445.554	9236.59	2431.76	880259	231750	6550.77	1724.65	1790.39	486.273	2300.09	110.316	187887	9011.35	1631.27	78.2382	1519.21	70.2189
ClpY	P39778	1195.32	188.32	73628.4	11600	847.745	133.56	510.942	79.2916	1455.02	802.764	138665	76504.5	1031.93	569.336	320.793	178.751	760.807	72.5585	62147.9	5927.07	539.579	51.4599	570.074	52.9216
Cmk	P38493	2526.33	4557.76	155615	280746	1791.72	3232.46	520.254	939.977	9303.88	8446.68	886672	804980	6598.5	5990.55	976.282	893.992	6214.09	569.758	507609	46541.7	4407.15	404.084	2222.79	209.511
CoaBC	O35033	44.0475	26.9673	2713.2	1661.11	31.2394	19.1258	15.6943	9.497	57.1722	16.0485	5448.59	1529.45	40.5477	11.3819	10.5682	2.94013	84.2382	123.144	6881.16	10059.2	59.7434	87.3359	53.0675	77.6715
CoaD	O34797	119.037	33.7105	7332.35	2076.47	84.4234	23.9081	17.5565	4.83171									60.2873	21.866	4924.68	1786.17	42.757	15.5078	15.6309	5.66998
CoaE	O34932	121.867	48.8983	7506.67	3012	86.4305	34.6797	21.8265	8.83566	236.443	124.026	22533.4	11819.8	167.69	87.9615	21.6545	11.1381	81.9679	31.117	6695.7	2541.85	58.1333	22.0688	25.6614	9.58559
CodY	P39779;REV__P96600	7886.01	736.722	485756	45380	5592.92	522.498	1859.69	166.727	15917.6	864.465	1.51697e+06	82384.7	11289.1	613.096	1928.1	111.365	5536.66	168.97	452273	13802.6	3926.71	119.837	2289.12	64.3076
ComA	P14204	89.4624	31.4586	5510.64	1937.76	63.4485	22.3111	17.5525	6.15259	194.725	55.3688	18557.6	5276.72	138.103	39.2686	19.6554	5.76045	64.2638	38.467	5249.51	3142.25	45.5772	27.2815	22.1393	13.3693
ComEB	P32393	51.9166	22.2231	3197.92	1368.88	36.8203	15.7611	8.82359	3.71047									27.2187	13.2933	2223.41	1085.89	19.304	9.4279	8.117	3.95463
ComN	O32049	230.559	16.7369	14201.8	1030.95	163.517	11.8702	21.7144	1.76725	781.177	294.465	74447.3	28062.9	554.027	208.84	38.038	14.2465	103.372	23.3473	8444.15	1907.17	73.3136	16.5584	17.0492	3.92359
CopA	O32220	21.1853	5.30552	1304.95	326.805	15.025	3.76278	14.839	3.90285
CopZ	O32221	364.03	87.7231	22423.3	5403.5	258.178	62.2149	21.7597	5.02765									1789.52	388.834	146180	31762.6	1269.16	275.769	186.892	39.107
CotE	P14016									36.0166	11.3581	3432.43	1082.44	25.5437	8.05536	3.17812	1.01009	49.6977	6.95857	4059.65	568.424	35.2466	4.93516	14.8889	2.22172
CsbC	P46333	57.6311	49.4273	3549.91	3044.58	40.8731	35.0548	23.464	19.9718
CshA	P96614	3927.91	706.93	241948	43544.9	2785.75	501.369	1766.88	316.977	6678.09	1734.44	636431	165295	4736.23	1230.1	1545.41	414.934	1771.89	110.985	144740	9066.05	1256.66	78.713	1396.99	83.1907
CshB	P54475	442.687	96.219	27268.3	5926.82	313.962	68.2404	179.859	37.8096	658.186	131.325	62726	12515.5	466.799	93.1383	137.669	28.8115	247.608	44.0433	20226.3	3597.76	175.609	31.2364	176.564	31.621
CspB	P32081	44042	16756.1	2.71286e+06	1.03213e+06	31235.5	11883.8	2636.25	1001.04	101586	36355.2	9.68125e+06	3.4647e+06	72046.6	25783.8	3128.86	1139.87	16709.6	7617.02	1.36496e+06	622210	11850.8	5402.14	1757.78	811.409
CspC	P39158	4274.86	1970.05	263319	121350	3031.81	1397.2	252.47	116.535	5252.74	2799.43	500594	266790	3725.35	1985.41	159.774	86.3844	1200.83	164.01	98092	13397.4	851.652	116.319	124.258	17.874
CspD	P51777	70650.4	34857.3	4.35187e+06	2.14711e+06	50106.7	24721.5	4207.87	2111.75	146129	59847.9	1.39263e+07	5.70358e+06	103637	42445.3	4472.98	1865.55	36659.7	12846.3	2.99462e+06	1.04937e+06	25999.8	9110.85	3823.95	1358.83
CspR	O31590	82.4546	5.43629	5078.98	334.86	58.4785	3.85552	12.4416	0.71436	451.152	336.052	42995.4	32026.2	319.966	238.334	34.6788	25.4119	49.6714	16.3536	4057.5	1335.88	35.2279	11.5983	13.2142	4.41259
CsrA	P33911	98.4042	19.459	6061.43	1198.62	69.7902	13.8007	6.50538	1.27995	678.566	396.449	64668.2	37782.1	481.252	281.169	22.9474	13.12	58.3557	12.0053	4766.9	980.678	41.3871	8.51442	6.76351	1.37768
CssR	O32192																	22.8149	6.07964	1863.67	496.627	16.1807	4.3118	8.54677	2.24563
Ctc	P14194	1802.79	190.694	111047	11746.2	1278.58	135.244	323.188	32.9011	2307.55	666.65	219912	63532.7	1636.56	472.802	212.919	63.366	1252.64	285.517	102325	23323	888.4	202.494	393.539	88.5436
CtpA	O34666	133.821	92.361	8243.01	5689.18	94.9086	65.5042	55.738	38.4561	437.81	67.7859	41723.9	6460.09	310.503	48.0751	93.4251	13.947	85.0569	57.9229	6948.03	4731.54	60.324	41.0801	62.2379	42.6852
CwlO	P40767	25.4957	16.8531	1570.46	1038.1	18.082	11.9525	10.6092	7.06265	25.3158	2.09118	2412.63	199.293	17.9544	1.48311	5.37538	0.354849
CymR	O34527									338.49	148.691	32258.5	14170.5	240.064	105.455	21.6998	9.48126	91.5634	34.9226	7479.52	2852.72	64.9386	24.7678	20.0056	7.72471
CysC	O34577	2853.18	1087.49	175748	66986.3	2023.53	771.269	522.775	198.085	8203.7	2375.81	781823	226418	5818.23	1684.97	772.754	228.75	3871.67	307.656	316265	25131.4	2745.87	218.196	1244.39	107.214
CysE	Q06750	84.8553	46.4169	5226.85	2859.15	60.1811	32.9198	16.6023	8.96096	169.603	61.1811	16163.4	5830.64	120.286	43.3908	17.066	6.08975	26.3552	7.32606	2152.87	598.443	18.6916	5.19579	9.05686	2.46297
CysH	P94498	1933.48	532.133	119097	32777.9	1371.26	377.399	424.379	118.877	5519.95	976.482	526059	93060.1	3914.86	692.541	620.696	101.522	966.772	224.137	78972.6	18309.1	685.654	158.962	372.001	88.3312
CysI	O32213	3290.34	709.143	202676	43681.2	2333.58	502.938	1733.38	371.627	6675.65	638.32	636198	60832.8	4734.5	452.709	1805.19	159.052	1376.87	278.322	112472	22735.3	976.505	197.392	1272.18	261.229
CysJ	O32214	7178.18	1288.32	442156	79356.8	5090.91	913.701	3928.91	728.637	12789.7	954.222	1.21887e+06	90938.6	9070.69	676.753	3592.68	301.509	4057.41	524.662	331438	42858	2877.6	372.1	3889.15	503.902
CysK	P37887	7827.76	1695.9	482168	104463	5551.6	1202.77	2089.79	458.636	15146.8	4668.47	1.44351e+06	444911	10742.4	3310.97	2079.41	661.06	5689.84	423.256	464785	34574.5	4035.35	300.182	2660.74	189.098
CysS	Q06752	1046.6	209.979	64467.4	12934.1	742.266	148.921	458.601	91.3549	1335.83	342.972	127307	32685.7	947.399	243.242	301.268	80.5194	576.16	36.2252	47064.7	2959.12	408.624	25.6916	442.712	29.7305
DacA	P08750	999.189	280.261	61547.3	17263.3	708.645	198.766	394.688	108.484	2220.57	154.441	211623	14718.4	1574.87	109.533	451.134	36.8426	468.475	84.339	38268.3	6889.39	332.252	59.8149	324.949	60.2468
DagK	O31502	64.1639	21.5003	3952.32	1324.36	45.5063	15.2484	17.3942	5.85423	58.37	14.1542	5562.74	1348.92	41.3971	10.0385	8.17948	1.96281	24.5253	16.7809	2003.4	1370.78	17.3939	11.9013	11.6008	7.85255
DapA	Q04796	6138.58	873.764	378120	53821.5	4353.6	619.691	1549.15	219.977	10531.2	891.738	1.00364e+06	84983.8	7468.96	632.438	1365.53	129.519	3872.05	332.207	316296	27137	2746.14	235.608	1712.05	133.352
DapB	P42976	1169.34	239.356	72027.9	14743.7	829.317	169.756	280.095	56.5544									252.898	200.641	20658.4	16389.8	179.36	142.299	106.04	83.6587
DapF	O32114	841.324	191.702	51823.2	11808.3	596.683	135.959	211.29	48.5077	1356.63	997.464	129288	95059.7	962.146	707.422	173.935	126.75	558.797	110.263	45646.4	9007.02	396.31	78.2005	245.877	49.0765
DapG	Q04795	716.208	53.2911	44116.4	3282.58	507.949	37.7951	250.024	17.2825	1070.12	257.622	101984	24551.7	758.949	182.71	192.202	48.0097	324.984	50.8721	26546.9	4155.58	230.485	36.0795	199.094	32.6235
DapH	O34981	5826.08	553.209	358870	34076.2	4131.97	392.347	1182.61	115.615	15278.2	3200.49	1.45603e+06	305011	10835.6	2269.85	1594.7	351.498	4897.81	469.811	400087	38377.4	3473.62	333.199	1742.3	168.556
Dat	O07597	1721.52	622.421	106041	38339.4	1220.94	441.433	436.581	158.8	2101.73	609.027	200298	58041.1	1490.59	431.934	274.131	81.6784	1060.19	113.126	86603.5	9240.95	751.907	80.2315	471.424	53.8704
DbpA	P42305	13.3038	2.06744	819.476	127.349	9.43531	1.46627	5.84286	0.908702	53.1564	40.6582	5065.88	3874.78	37.6996	28.8356	12.0924	9.27147	10.1006	3.8076	825.083	311.031	7.16352	2.70043	7.7885	2.97108
Dck	P37529	147.59	30.2556	9091.11	1863.66	104.674	21.4578	30.5082	6.07293	203.767	6.68535	19419.3	637.123	144.515	4.74138	21.8014	0.771926	61.9852	13.7904	5063.38	1126.5	43.9611	9.78045	22.4701	4.95417
Ddl	P96612	1331.67	379.94	82027.4	23403.2	944.449	269.461	423.37	119.427	1944.52	866.177	185315	82547.8	1379.09	614.31	318.797	144.333	967.223	181.443	79009.4	14821.5	685.974	128.683	539.028	98.1201
DefB	Q45495	63.494	45.2074	3911.06	2784.65	45.0312	32.062	10.6322	7.58041	176.99	75.9377	16867.4	7236.96	125.525	53.8565	15.3152	6.68748	390.486	75.9838	31897.6	6206.87	276.94	53.8892	114.813	21.4336
DegS	P13799	277.238	191.052	17077.1	11768.3	196.622	135.498	101.222	69.5281	312.936	74.6441	29823.3	7113.68	221.941	52.9391	58.7753	14.3267	70.4202	16.8972	5752.41	1380.28	49.9434	11.9838	45.1287	10.8734
DegU	P13800	314.553	118.498	19375.6	7299.12	223.087	84.0408	66.0987	24.654	2190.78	273.611	208784	26075.5	1553.74	194.051	236.586	30.1136	570.173	213.564	46575.6	17445.4	404.378	151.464	210.039	78.7669
DegV	P32436	131.034	75.5796	8071.36	4655.49	92.9322	53.6025	33.7469	19.8201	202.971	98.0086	19343.4	9340.35	143.951	69.5097	26.8617	13.1989	56.5307	25.4847	4617.82	2081.77	40.0927	18.0743	25.4051	11.3548
DeoC	P39121	192.973	58.6428	11886.6	3612.23	136.86	41.5906	36.435	10.8028	483.659	115.114	46093.3	10970.5	343.021	81.641	46.912	10.8493	108.925	20.5359	8897.72	1677.52	77.2516	14.5645	36.1362	7.02204
DeoD	O34925	816.646	100.888	50303.1	6214.42	579.182	71.5518	168.463	20.3631	1535.92	73.1957	146375	6975.65	1089.31	51.9119	162.743	8.55081	575.661	94.1546	47023.9	7691.2	408.27	66.7763	208.087	33.3491
Der	P50743	650.807	169.339	40087.9	10430.8	461.566	120.099	257.821	65.6889	648.484	361.783	61801.4	34478.4	459.918	256.584	132.636	74.7519	225.293	28.9457	18403.5	2364.49	159.782	20.5289	156.573	19.9178
DhaS	O34660	160.037	51.3742	9857.85	3164.51	113.502	36.4356	70.2263	23.1184	161.415	113.524	15383	10819	114.478	80.5136	36.1953	25.4439	63.6674	21.5044	5200.79	1756.63	45.1542	15.2514	48.9933	16.8542
DhbB	P45743	53.862	25.9312	3317.75	1597.29	38.2	18.3909	15.3348	7.32011									58.2198	49.8393	4755.79	4071.21	41.2906	35.347	29.0626	24.8095
DhbC	P45744	20.9438	8.54591	1290.08	526.404	14.8538	6.06093	7.37583	2.95305									7.79889	1.80543	637.067	147.48	5.53113	1.28044	4.81557	1.11753
DinG	P54394	10.1447	8.3683	624.887	515.464	7.19484	5.93496	8.78667	7.33054	19.6012	8.08296	1868.02	770.317	13.9016	5.73259	8.74363	3.6264	6.01003	5.81928	490.941	475.359	4.26243	4.12715	9.01918	8.67283
DisA	P37573	134.585	92.626	8290.07	5705.5	95.4505	65.6922	44.5546	30.3156									41.4662	10.5824	3387.24	864.441	29.4087	7.50523	24.0327	5.9196
DivIVA	P71021	240	88.8296	14783.4	5471.66	170.213	62.9997	37.7057	13.7838	995.357	117.116	94858.9	11161.3	705.927	83.0612	80.3496	9.33254	1084.64	1481.61	88601.1	121028	769.25	1050.79	298.128	406.765
DltA	P39581	266.409	125.036	16410.1	7701.89	188.943	88.6783	120.934	57.0994	266.33	105.875	25381.6	10090.1	188.887	75.089	62.1996	25.304	121.6	17.9391	9933.09	1465.39	86.2408	12.7227	96.6775	13.9576
DltC	P39579	1171.39	590.479	72154.3	36371.8	830.773	418.779	86.1423	43.8191	1939.88	411.336	184873	39200.9	1375.8	291.728	73.0727	16.1797	660.339	283.739	53941	23177.8	468.325	201.233	84.8574	36.7384
DnaA	P05648	426.131	57.4146	26248.5	3536.58	302.221	40.7196	176.074	23.408	956.994	1063.31	91202.8	101335	678.719	754.121	204.327	227.041	220.844	33.4788	18040	2734.78	156.627	23.7438	160.187	25.3433
DnaI	P06567	60.3846	7.15179	3719.52	440.531	42.8259	5.07219	17.7071	1.94367	83.1458	48.0035	7923.91	4574.8	58.9687	34.045	12.565	7.35896	22.8292	5.20595	1864.85	425.257	16.1909	3.69216	11.7494	2.68009
DnaJ	P17631	32.3866	20.907	1994.93	1287.81	22.9693	14.8276	10.7703	6.87656	284.959	57.3418	27157	5464.75	202.099	40.668	48.7618	9.36178	63.6071	36.4964	5195.87	2981.28	45.1114	25.884	37.088	21.0571
DnaK	P17820	10364.4	754.23	638420	46458.4	7350.66	534.915	5563.83	443.679	26965.4	2464.44	2.56984e+06	234865	19124.4	1747.83	7434.78	759.562	6313.42	486.379	515724	39730.8	4477.61	344.95	5937.51	440.716
DnaN	P05649	759.849	291.229	46804.6	17938.9	538.9	206.545	259.666	97.7672	1099.41	487.594	104776	46468.4	779.726	345.812	193.939	87.4389	320.549	59.104	26184.6	4828.02	227.34	41.9177	192.138	34.0681
DnaX	P09122	24.8049	4.34112	1527.91	267.401	17.5921	3.07881	12.6405	2.14074	120.44	105.515	11478.1	10055.7	85.4183	74.8335	31.7482	27.7631	20.0157	7.29392	1635.02	595.818	14.1955	5.173	17.9121	6.59574
DppA	P26902	36.1093	10.2868	2224.23	633.639	25.6094	7.29561	8.84815	2.48551	58.8216	8.58904	5605.78	818.547	41.7174	6.09152	7.37696	0.955612	24.868	12.3396	2031.39	1007.98	17.6369	8.7515	10.6626	5.25385
DppE	P26906	319.701	446.608	19692.7	27509.8	226.738	316.743	160.947	224.947	785.105	1343.75	74821.6	128061	556.812	953.014	204.426	349.948	50.2453	14.5426	4104.38	1187.94	35.635	10.3139	44.2853	12.9709
Dps	P80879	8174.55	2661.03	503530	163912	5797.56	1887.26	1103.03	360.747	14079.3	2654.67	1.34177e+06	252994	9985.31	1882.75	974.318	176.689	7159.19	620.819	584812	50712.7	5077.44	440.297	1692.95	145.984
Drm	P46353	248.956	67.5274	15335	4159.5	176.565	47.8917	89.1088	24.3941	625.31	375.929	59592.9	35826.5	443.483	266.616	115.382	70.3182	263.081	57.2427	21490.3	4675.98	186.582	40.5977	165.062	36.3282
DsdA	P54555	29.8111	8.69036	1836.28	535.302	21.1426	6.16337	11.9852	3.52596
Dus2	O31546	29.868	12.4615	1839.79	767.592	21.183	8.83792	8.99026	3.77519									32.3705	10.6187	2644.24	867.411	22.9578	7.53102	17.0452	5.53764
Dxr	O31753	78.9082	20.4833	4860.53	1261.71	55.9633	14.5271	27.3192	7.3765									36.5666	9.42584	2987.01	769.967	25.9338	6.68499	22.1809	5.7958
Dxs	P54523	26.1196	13.0681	1608.89	804.959	18.5245	9.26817	14.8367	7.59138	23.4898	1.77169	2238.61	168.845	16.6594	1.25652	6.87094	0.536044	7.12419	2.38101	581.953	194.497	5.05262	1.68866	7.0713	2.38693
EcsA	P55339	84.6942	23.0795	5216.93	1421.63	60.0668	16.3684	19.062	5.11394	163.547	3.11693	15586.3	297.048	115.991	2.21059	19.0645	0.412892	48.9665	12.4681	3999.92	1018.48	34.728	8.84259	19.3274	5.00944
EfeM	P39596	548.516	310.876	33787	19149.1	389.018	220.48	190.881	108.534	858.405	459.812	81807.1	43820.7	608.798	326.108	153.969	83.3433	317.411	78.7431	25928.3	6432.28	225.114	55.8462	193.876	49.4731
Efp	P49778	371.698	186.555	22895.6	11491.3	263.616	132.309	61.8767	31.0329	2154.23	960.024	205301	91491.6	1527.82	680.868	184.512	83.8702	313.13	80.4172	25578.6	6569.03	222.078	57.0335	91.4787	24.1614
EngB	P38424	245.841	93.3756	15143.1	5751.68	174.356	66.2238	43.9964	16.6321	532.491	271.047	50747.1	25831.1	377.653	192.232	48.8539	24.7498	82.651	10.2576	6751.5	837.913	58.6177	7.27491	25.9476	3.27828
Eno	P37869	44045.5	5497.29	2.71308e+06	338617	31238	3898.78	16673.9	2003.53	94093.6	12839.1	8.96725e+06	1.22358e+06	66733.1	9105.72	18315.9	2683.53	32558.3	3920.69	2.65958e+06	320269	23091	2780.63	21599.7	2431.04
Era	P42182	237.505	197.159	14629.6	12144.5	168.443	139.829	66.0651	55.3819	838.118	79.1366	79873.8	7541.83	594.41	56.1253	119.214	11.2895	135.092	145.012	11035.2	11845.6	95.81	102.845	65.2633	69.4795
Est	O32232	252.023	36.2527	15523.9	2233.07	178.74	25.7111	57.7283	8.22933	270.531	126.872	25782	12091	191.866	89.98	31.9453	15.1865	247.115	45.7988	20186	3741.16	175.259	32.4814	99.2746	18.2435
EtfA	P94551	152.447	56.4249	9390.32	3475.62	108.119	40.0177	42.7536	15.5498	73.0469	12.4363	6961.47	1185.19	51.8063	8.82006	10.4903	1.61375	61.6889	39.1658	5039.17	3199.33	43.751	27.7772	30.3588	19.36
EtfB	P94550	45.1772	25.0755	2782.79	1544.58	32.0405	17.784	10.5078	5.92623	645.396	1006.73	61507.1	95943	457.728	713.995	77.4463	121.009	37.6275	14.4783	3073.67	1182.69	26.6862	10.2683	15.274	5.85232
ExuR	Q9JMQ1	41.95	21.0208	2584	1294.82	29.7518	14.9084	12.7414	6.35637	96.9735	40.6916	9241.71	3877.96	68.7756	28.8593	15.1087	6.53269	35.7806	26.8919	2922.8	2196.72	25.3763	19.0723	19.0575	14.3532
EzrA	O34894	216.761	108.02	13351.9	6653.74	153.731	76.61	114.51	57.0706	97.6581	49.02	9306.94	4671.67	69.261	34.766	26.4715	13.3217	117.339	43.7888	9585.06	3576.97	83.2192	31.0559	108.847	41.1371
FabD	P71019	615.092	349.93	37888	21554.7	436.236	248.177	170.237	97.1957	2293.3	909.821	218555	86707.2	1626.45	645.263	326.63	132.617	966.694	111.907	78966.2	9141.34	685.599	79.3667	469.095	56.904
FabF	O34340	1117.64	196.842	68843.6	12124.9	792.653	139.604	399.913	70.7606	2286.54	526.348	217911	50161.7	1621.66	373.297	420.223	98.383	999.268	166.784	81627.1	13624.1	708.701	118.287	626.387	102.16
FabG	P51831	3326.69	220.593	204915	13587.9	2359.36	156.449	710.653	42.661	7288.87	1481.57	694639	141195	5169.41	1050.76	800.883	170.175	1939.58	353.82	158439	28902.5	1375.59	250.936	726.512	132.308
FabHA	O34746	991.283	361.864	61060.3	22289.8	703.038	256.641	271.65	98.4653	2099.54	832.017	200089	79292.3	1489.04	590.083	296.637	120.076	627.941	123.734	51294.5	10107.5	445.348	87.7547	301.891	59.7536
FabHB	O07600	26.0264	1.16947	1603.15	72.0358	18.4584	0.829409	7.4935	0.409421	66.792	5.65125	6365.37	538.572	47.3702	4.00798	9.94767	0.815896
FabI	P54616	7742.04	2647.62	476888	163086	5490.81	1877.74	1755.92	608.161	13451.5	3825.18	1.28194e+06	364545	9540.05	2712.9	1568.98	461.742	3573.4	639.83	291899	52265.7	2534.32	453.78	1420.15	259.261
FabL	P71079	2862.15	608.692	176301	37493.8	2029.9	431.697	632.195	132.824	3378.69	988.723	321993	94226.6	2396.23	701.222	383.88	114.892	1347.52	345.687	110075	28238.1	955.687	245.168	521.936	134.289
FabZ	P94584	646.043	77.9951	39794.4	4804.28	458.186	55.3157	82.5953	9.61754	2353.07	1333.06	224251	127043	1668.84	945.435	155.319	89.1514	386.229	156.898	31549.8	12816.5	273.921	111.275	86.8234	35.8378
FadB	P94549	171.523	155.022	10565.4	9548.92	121.648	109.945	38.3462	34.4268	165.667	100.947	15788.3	9620.43	117.494	71.5939	19.1135	11.8117	114.874	125.063	9383.7	10216	81.471	88.6974	45.1173	49.0004
FadE	O32176	77.4162	37.2423	4768.62	2294.02	54.9051	26.413	41.1868	20.0639									44.077	8.16291	3600.51	666.802	31.2603	5.78929	41.0738	7.8493
FadH	O34717	102.041	40.4041	6285.44	2488.78	72.3695	28.6554	22.4884	8.80229	87.944	19.2313	8381.19	1832.76	62.3717	13.6392	10.0337	2.21959	31.432	10.1782	2567.58	831.427	22.2922	7.2186	12.1349	3.83862
FadN	O32178																	5.68412	3.31846	464.318	271.075	4.03129	2.35352	7.06236	4.19083
FadR	P94548	210.265	248.529	12951.7	15308.7	149.124	176.262	37.3265	43.9717	547.556	6.30992	52182.8	601.344	388.337	4.47512	50.2438	1.17279	109.744	65.4916	8964.61	5349.8	77.8323	46.4479	34.3351	20.4766
FapR	O34835																	63.6557	16.0283	5199.83	1309.3	45.1459	11.3676	19.3994	5.04749
FbaA	P13243	12693.9	2251.54	781908	138689	9002.75	1596.84	3135.71	540.318	33599.3	3865.68	3.20206e+06	368404	23829.3	2741.61	4260.03	433.515	10068.7	1290.91	822478	105451	7140.9	915.541	4358.82	523.739
Fbp	Q45597	20.0065	9.57544	1232.35	589.82	14.189	6.79109	12.1153	5.7835	29.6112	1.93048	2821.98	183.977	21.0008	1.36913	9.27417	0.58056	9.05914	4.39499	740.013	359.013	6.42493	3.11701	9.59895	4.58266
Fer	P50727	4097.09	2751.87	252369	169507	2905.74	1951.68	296.217	199.801	6527.78	7882.57	622106	751219	4629.63	5590.47	243.077	293.354	1434.78	1415.11	117202	115596	1017.57	1003.62	181.114	178.312
FeuA	P40409																	43.3057	7.06827	3537.51	577.385	30.7133	5.01296	21.8166	3.52861
Ffh	P37105	598.125	145.002	36842.8	8931.72	424.202	102.838	240.745	57.3501	1285.67	80.3309	122526	7655.64	911.824	56.9722	265.85	15.8293	282.086	49.9955	23042.7	4083.97	200.061	35.4578	199.261	35.8951
FhuD	P37580	296.407	33.251	18257.8	2048.17	210.217	23.5823	82.9356	9.57559	301.019	255.218	28687.5	24322.7	213.489	181.006	43.4909	37.1744	204.882	37.6653	16736.1	3076.76	145.306	26.713	100.605	19.1314
FlgG	P23446	311.541	102.757	19190.1	6329.51	220.951	72.877	69.5819	22.9492	1439.87	699.432	137222	66656.8	1021.19	496.051	165.678	81.8618	135.815	26.2113	11094.3	2141.12	96.3226	18.5896	53.207	10.698
FlgK	P39810	21.6604	9.15851	1334.22	564.139	15.362	6.4954	9.58988	4.14932	41.2083	21.343	3927.21	2034.02	29.2258	15.1369	9.36606	4.9853	5.39777	2.92683	440.927	239.083	3.82821	2.07576	4.1725	2.25708
FlgL	P96501	22.8311	10.9916	1406.33	677.049	16.1923	7.79543	6.09408	2.96351
FliD	P39738	80.6952	118.874	4970.6	7322.29	57.2307	84.3077	35.8322	52.779
FliF	P23447	24.1831	18.9654	1489.61	1168.21	17.1511	13.4506	11.6866	9.21882	49.1348	22.7605	4682.61	2169.1	34.8474	16.1422	12.2442	5.64337	47.9629	30.828	3917.94	2518.25	34.0162	21.8639	40.3921	25.5898
FliG	P23448	77.6858	56.8056	4785.23	3499.06	55.0963	40.2876	24.0147	17.4102	148.877	95.8774	14188.2	9137.25	105.587	67.9982	23.8406	15.4526	33.1239	24.0246	2705.79	1962.5	23.4921	17.0387	18.0079	13.0914
FliH	P23449																	13.6977	5.0509	1118.92	412.593	9.71467	3.5822	4.67455	1.73022
FliI	P23445																	11.7191	3.91148	957.295	319.517	8.31141	2.7741	7.95928	2.64531
FliL	P23452	130.705	35.1251	8051.08	2163.61	92.6988	24.9114	16.5633	4.44071	259.09	85.0674	24691.6	8107.04	183.752	60.3315	16.8498	5.5018	74.0732	50.047	6050.81	4088.18	52.5342	35.4943	16.4568	11.0956
FliM	P23453	119.994	23.8223	7391.32	1467.39	85.1024	16.8952	36.6084	6.80039									36.7031	7.64661	2998.16	624.628	26.0306	5.42313	19.6733	4.22969
FliS	P39739	71.3665	3.19853	4395.98	197.021	50.6145	2.26846	8.77684	0.48006	87.2333	56.6845	8313.45	5402.11	61.8676	40.2018	5.4659	3.47964
FliY	P24073	982.323	264.674	60508.3	16303.2	696.683	187.712	327.446	86.1564	939.593	515.229	89544.5	49102.1	666.378	365.411	161.747	89.6242	431.958	118.237	35285.3	9658.45	306.353	83.8563	252.376	67.0143
Fmt	P94463	284.478	114.187	17523.1	7033.59	201.758	80.9835	80.1831	32.5965	458.324	113.706	43678.9	10836.4	325.053	80.6428	66.3709	17.0056	220.4	20.4507	18003.8	1670.55	156.312	14.504	108.807	10.3627
FolB	P28823	224.038	77.7444	13800.1	4788.84	158.893	55.1379	24.7403	8.82217									86.0734	46.2306	7031.06	3776.43	61.0449	32.7877	16.5808	8.78935
FolC	Q05865	26.698	8.23848	1644.52	507.467	18.9348	5.84289	10.4709	3.12915									15.6901	5.16413	1281.68	421.842	11.1277	3.66251	10.7986	3.51449
FolD	P54382	3082.95	709.936	189901	43730.1	2186.49	503.501	768.573	173.575	5934.78	1188.96	565593	113310	4209.07	843.236	760.548	155.875	1516.21	96.5451	123855	7886.47	1075.33	68.4717	663.292	47.1275
FolE	P19465	104.937	11.7683	6463.81	724.895	74.4232	8.34632	18.0927	1.89141	529.853	178.221	50495.7	16984.7	375.782	126.398	46.8037	15.0884	108.82	31.0254	8889.16	2534.37	77.1772	22.0038	32.8823	9.32814
FolK	P29252	70.5491	42.5037	4345.63	2618.11	50.0348	30.1444	10.9213	6.54722	178.813	74.6055	17041.1	7110	126.818	52.9117	14.2398	6.00872	40.0219	22.437	3269.26	1832.81	28.3843	15.9128	10.8552	6.0813
Fra	Q797E6	50.189	7.01831	3091.5	432.309	35.595	4.97753	5.89552	0.900286									37.2221	9.52021	3040.56	777.676	26.3986	6.75192	7.65203	2.05393
FrlB	O32157	4490.39	1012.39	276595	62360.2	3184.67	718.005	1345.85	301.221	3420.86	1972.15	326013	187948	2426.14	1398.69	529.154	308.481	1820.11	328.079	148679	26799.7	1290.86	232.68	957.533	180.074
Frr	P81101	1018.59	239.954	62742.3	14780.5	722.404	170.18	172.029	40.8932	3156.51	394.739	300819	37619.2	2238.66	279.957	273.668	34.7363	1313.92	226.26	107330	18482.5	931.859	160.468	388.471	63.5661
FruA	P71012	32.6143	8.68845	2008.95	535.184	23.1307	6.16202	17.6998	4.6674	57.0896	4.00247	5440.72	381.44	40.4891	2.83863	16.1259	1.08874	17.1252	6.01277	1398.91	491.164	12.1456	4.26437	16.4075	5.76929
FtsA	P28264	241.13	138.957	14853	8559.39	171.015	98.5513	94.3111	53.9219	334.871	221.344	31913.7	21094.3	237.497	156.981	67.5276	44.974	142.382	14.2342	11630.8	1162.74	100.98	10.0952	97.7985	9.92221
FtsE	O34814	361.762	178.467	22283.5	10993.1	256.569	126.573	75.2747	36.7995	340.725	196.976	32471.5	18772.1	241.649	139.7	36.6054	21.348	126.065	33.2674	10297.9	2717.51	89.4078	23.5939	46.0275	12.0978
FtsH	P37476	1324.11	550.176	81561.7	33889.3	939.087	390.196	764.535	321.781	2355.72	1721.38	224504	164050	1670.73	1220.84	699.91	514.489	650.003	347.099	53096.7	28353.5	460.995	246.17	655.369	344.186
FtsX	O34876	256.214	254.595	15782.1	15682.3	181.712	180.564	68.8996	68.7589	300.522	126.492	28640.1	12054.8	213.136	89.7105	41.5799	17.7216
FtsY	P51835	192.726	86.0433	11871.4	5300.02	136.685	61.0236	56.7994	24.9437	457.584	93.9958	43608.4	8957.92	324.528	66.6637	69.5339	15.0344	211.506	26.5774	17277.2	2171.03	150.004	18.8492	109.571	13.9738
FtsZ	P17865	1128.74	90.1606	69527.3	5553.64	800.525	63.9437	370.681	29.1503	2823.83	821.185	269115	78260	2002.72	582.401	477.346	143.68	713.14	113.124	58254.2	9240.74	505.773	80.2298	410.213	62.0694
FumC	P07343	2052.99	586.517	126458	36127.8	1456.02	415.97	843.454	241.609	5312.79	2006.72	506316	191243	3767.94	1423.2	1122.1	429.857	1308.77	239.057	106910	19527.8	928.208	169.544	942.826	174.347
Fur	P54574	319.581	148.935	19685.3	9173.97	226.653	105.627	45.3404	21.2767	1043.14	240.472	99412.7	22917.3	739.816	170.547	76.4658	17.8209	331.332	100.555	27065.5	8214.02	234.987	71.3156	82.3605	25.2712
FusA	P80868	46853.2	3892.61	2.88602e+06	239774	33229.2	2760.72	29187.9	2458.9	74120.4	14287.8	7.06377e+06	1.36165e+06	52567.6	10133.2	23742.7	4813.94	21691.1	813.347	1.77188e+06	66439.8	15383.8	576.842	23685.2	933.177
GabD	P94428	52.956	45.7342	3261.94	2817.1	37.5574	32.4356	21.6132	18.5845	65.1809	61.8034	6211.83	5889.95	46.2276	43.8322	13.7195	13.0658	208.507	55.1419	17032.3	4504.37	147.878	39.1078	149.25	38.9715
GabP	P46349	215.589	157.776	13279.7	9718.57	152.9	111.898	90.0715	66.7715
GalE	P55180	1690.07	527.287	104104	32479.4	1198.63	373.962	508.371	158.034	1929.3	355.587	183865	33887.9	1368.3	252.189	298.268	56.7028	918.994	102.907	75069.8	8406.12	651.769	72.9834	484.673	54.0252
GalK	P39574	25.3791	3.76348	1563.28	231.82	17.9994	2.66914	8.97378	1.31627
GalM	P39840	53.227	26.4769	3278.64	1630.9	37.7497	18.7779	16.202	8.20399	66.6419	12.7785	6351.06	1217.81	47.2638	9.06279	10.4345	2.02743	44.2684	18.1959	3616.15	1486.37	31.396	12.9049	23.4453	9.73328
GalT	P39575	48.5621	29.4641	2991.29	1814.91	34.4412	20.8965	23.1825	14.2275									22.0222	10.5088	1798.92	858.435	15.6186	7.45308	18.334	8.60328
GamA	O31458	41.8164	17.6579	2575.77	1087.68	29.657	12.5233	9.21592	3.86811	112.492	74.0559	10720.6	7057.63	79.7816	52.5219	12.8969	8.464	30.3346	11.9092	2477.94	972.828	21.5139	8.44627	11.8191	4.70944
GapA	P09124	29713.7	2852.36	1.83028e+06	175697	21073.5	2022.95	8652.01	766.146	71152	15652.2	6.78088e+06	1.49168e+06	50462.4	11100.9	10658.9	2436.72	24821.4	1302.03	2.02758e+06	106359	17603.8	923.426	12674.2	644.699
GapB	O34425	107.39	10.4046	6614.94	640.895	76.1633	7.37916	32.6811	2.86735
GatA	O06491	3513.5	681.524	216422	41980	2491.84	483.351	1504.78	295.657	6074.67	1487.76	578924	141786	4308.27	1055.15	1337.64	338.699	1837.74	319.93	150120	26134.1	1303.37	226.901	1379.71	243.394
GatB	O30509	3265.66	558.712	201156	34415.1	2316.07	396.249	1421.61	240.47	4501.66	1515.06	429014	144387	3192.66	1074.51	1009.1	348.287	1858.53	97.5997	151818	7972.61	1318.11	69.2196	1418.77	83.4691
GatC	O06492	460.944	50.2492	28392.9	3095.21	326.911	35.6378	40.6811	4.21992	1879.76	319.939	179144	30490.6	1333.16	226.907	85.3154	15.3992	409.034	121.774	33412.7	9947.35	290.095	86.3647	63.5015	19.4117
GcvH	O32174	1625.97	835.809	100155	51483.5	1153.17	592.772	188.818	97.8051	3439.37	879.67	327777	83833.7	2439.27	623.879	204.873	53.6507	1112.44	297.728	90871.8	24320.4	788.965	211.154	226.134	61.471
GcvPA	P54376	126.215	21.5222	7774.49	1325.71	89.5141	15.264	50.6574	8.36848	154.785	39.7366	14751.2	3786.95	109.777	28.182	32.1591	8.17504	71.634	14.4391	5851.56	1179.49	50.8043	10.2405	50.4753	10.2557
GcvPB	P54377	315.737	68.4692	19448.5	4217.51	223.927	48.5597	139.716	30.1968	591.594	91.117	56379.7	8683.58	419.57	64.622	134.587	22.1955	155.813	53.3004	12727.9	4353.94	110.506	37.8017	121.11	42.356
GcvT	P54378	183.844	99.4174	11324.3	6123.84	130.386	70.5088	59.5116	32.2403	376.136	288.581	35846.3	27502.2	266.763	204.667	62.8303	48.6436	129.986	56.0017	10618.2	4574.6	92.1888	39.7175	73.5732	31.2748
GgaB	P46918	57.5051	18.8119	3542.15	1158.76	40.7837	13.3418	49.9657	15.9464	32.1768	14.9669	3066.49	1426.36	22.8204	10.6148	14.5059	6.78095	10.9263	2.91601	892.533	238.2	7.74913	2.06809	16.6759	4.28095
GlcK	P54495	113.005	137.723	6960.77	8483.35	80.1451	97.6758	30.6642	37.2681									39.1793	25.7896	3200.43	2106.67	27.7867	18.2905	18.8285	12.4325
GlmM	O34824	693.541	125.362	42720.2	7721.96	491.873	88.9093	273.009	48.6957	1620.05	223.297	154393	21280.5	1148.97	158.367	327.197	41.0631	493.639	41.0629	40323.8	3354.3	350.099	29.1226	340.776	29.4086
GlmS	P0CI73	1431.78	616.141	88193.7	37952.6	1015.45	436.98	760.391	327.156	2372.2	887.129	226074	84544.6	1682.41	629.17	648.496	247.039	773.618	82.5506	63194.4	6743.3	548.665	58.5465	720.295	76.5035
GlmU	P14192	469.425	126.12	28915.2	7768.62	332.925	89.4465	189.527	52.5445	1074.88	353.37	102438	33676.6	762.33	250.617	223.219	75.3965	179.437	48.3137	14657.7	3946.59	127.261	34.265	126.867	34.2312
GlnA	P12425	21110.3	1878.64	1.30034e+06	115719	14971.9	1332.37	8627.43	733.869	27980.4	4442.32	2.66657e+06	423359	19844.3	3150.58	5880.62	997.558	11587.2	1001.84	946522	81837.1	8217.87	710.524	8301.49	703.914
GlpD	P18158	133.853	21.1984	8245	1305.76	94.9315	15.0343	68.1059	11.3008	48.052	20.5887	4579.42	1962.13	34.0794	14.6019	12.5717	5.4852	74.9523	24.0814	6122.62	1967.14	53.1576	17.079	66.7708	21.3008
GlpK	P18157	328.839	143.98	20255.6	8868.77	233.219	102.113	147.025	63.6863	196.093	171.05	18687.9	16301.3	139.073	121.312	45.3466	39.8412	308.519	183.917	25201.9	15023.6	218.808	130.438	242.509	146.009
GlpX	Q03224	499.886	318.283	30791.6	19605.3	354.529	225.733	137.642	87.0802	1482.61	398.139	141295	37943.1	1051.49	282.368	210.577	58.7434	310.002	213.151	25323.1	17411.6	219.86	151.171	150.623	104.289
GltA	P39812	3231.69	618.114	199063	38074.1	2291.98	438.379	4431.11	822.425	7101.08	1591.88	676742	151708	5036.23	1128.99	5012.45	1175.28	1358.84	221.547	110999	18097.5	963.717	157.126	3268.42	532.26
GltB	O34399	739.631	158.632	45559.2	9771.26	524.561	112.505	329.724	69.3438	2868.25	275.609	273348	26265.9	2034.22	195.467	657.375	70.207	347.364	60.2724	28375.1	4923.47	246.358	42.7464	271.779	48.5979
GltC	P20668	116.679	86.0474	7187.1	5300.28	82.751	61.0266	32.1791	23.6605	295.78	91.2915	28188.2	8700.2	209.773	64.7457	42.3272	12.9593	45.0336	37.126	3678.66	3032.71	31.9388	26.3305	21.8911	18.1564
GltT	O07605	95.5011	51.4763	5882.6	3170.8	67.7313	36.508	35.5705	18.7761	174.584	13.7141	16638.1	1306.97	123.819	9.72632	33.7123	2.73557	45.4611	5.94699	3713.57	485.791	32.2419	4.21772	29.8116	4.17218
GltX	P22250	4346.49	795.24	267732	48984.6	3082.62	564	1969.6	364.567	8294.98	1592.39	790523	151757	5882.96	1129.36	1932.63	391.327	2529.07	243.152	206592	19862.3	1793.67	172.448	2008.52	195.16
GlvA	P54716	292.083	145.747	17991.5	8977.63	207.151	103.367	119.795	59.3336	254.427	51.8139	24247.3	4937.94	180.445	36.7475	54.0255	10.8647	173.711	28.2657	14189.9	2308.94	123.199	20.0466	125.11	20.9218
GlyA	P39148	17112.7	1863.6	1.05409e+06	114792	12136.7	1321.7	6326.54	656.393	25147.8	2683.92	2.39662e+06	255781	17835.3	1903.49	4774.99	507.084	8168.79	2136.45	667283	174520	5793.47	1515.21	5297.89	1394.35
GlyQ	P54380	389.098	163.178	23967.4	10051.3	275.956	115.729	107.499	45.2085	421.559	188.968	40175.1	18008.9	298.978	134.02	59.9608	27.26	234.71	35.6943	19172.7	2915.76	166.461	25.3151	113.711	17.7704
GlyS	P54381	1467.22	420.704	90376.5	25914.2	1040.58	298.371	910.254	262.695	1933.99	838.266	184312	79887.9	1371.62	594.515	618.097	272.476	739.437	121.689	60402.3	9940.38	524.423	86.3042	804.298	135.2
Gmk	O34328	1137.22	306.334	70049.9	18869.3	806.542	217.258	214.582	57.2671	1983.94	140.84	189072	13422.2	1407.05	99.8864	192.294	13.8012	587.116	143.614	47959.7	11731.4	416.395	101.854	194.2	47.4595
GmuR	O05509									219.575	118.636	20925.8	11306.2	155.727	84.1391	25.1382	13.9377	120.378	105.651	9833.28	8630.33	85.3743	74.93	46.6364	40.5534
GndA	P80859	15299.9	1618.35	942430	99685.8	10851	1147.77	6440.85	687.723	20146.5	2918.36	1.91999e+06	278124	14288.3	2069.76	4359.73	680.171	8265.09	612.994	675149	50073.5	5861.77	434.747	6097.85	441.044
GntK	P12011	957.707	1339.53	58992.1	82511.3	679.225	950.022	443.351	620.01	25.9249	3.64546	2470.67	347.417	18.3864	2.58543	6.23309	0.892517	478.329	666.643	39073.2	54456	339.24	472.796	388.32	541.253
GntZ	P12013	331.572	125.151	20423.9	7708.98	235.158	88.7599	140.136	52.9119	543.251	123.587	51772.6	11778	385.285	87.6502	118.106	28.1385	191.951	21.5856	15679.9	1763.26	136.135	15.3089	142.115	14.9204
GpmI	P39773	8351.81	797.737	514448	49138.4	5923.27	565.771	3824.67	382.603	11385.3	2277.86	1.08503e+06	217083	8074.68	1615.51	2680.79	565.974	3677.37	310.651	300393	25376.1	2608.07	220.32	2951.48	257.623
GpsA	P46919	245.831	121.262	15142.5	7469.4	174.348	86.0014	74.6772	36.4809	298.841	245.298	28480	23377.3	211.944	173.97	46.9266	38.875	150.585	27.2468	12300.8	2225.71	106.798	19.324	80.2776	14.0955
GpsB	P0CI74									778.684	552.022	74209.6	52608.4	552.258	391.505	37.9897	27.0054	152.824	77.2039	12483.7	6306.55	108.385	54.7546	25.2399	12.6891
GreA	P80240	7975.21	1120.09	491251	68994.3	5656.18	794.388	1120.06	158.826	14092	4409.31	1.34299e+06	420213	9994.35	3127.17	1017.36	326.255	5270.28	729.247	430512	59569.9	3737.78	517.197	1296.17	169.754
GroL	P28598	22488.6	2475.82	1.38523e+06	152504	15949.3	1755.9	10500.3	1164.96	62165.2	3866.91	5.92443e+06	368521	44088.8	2742.49	14907.3	1044.42	12468.4	1226.91	1.0185e+06	100222	8842.83	870.148	10203.9	1004.63
GroS	P28599	24701.8	6817.8	1.52156e+06	419958	17519	4835.32	2041.69	553.724	37868.3	11292.1	3.6089e+06	1.07616e+06	26856.9	8008.61	1612.19	494.393	12972.8	2206.37	1.05971e+06	180231	9200.57	1564.8	1880.97	317.784
GrpE	P15874	20383.4	3876.85	1.25556e+06	238803	14456.3	2749.54	3595	693.962	32247.8	3617.01	3.07326e+06	344706	22870.8	2565.25	2920.83	353.066	7390.7	1921.49	603723	156960	5241.63	1362.76	2281.19	580.324
GsaB	P71084	645.575	182.742	39765.6	11256.4	457.854	129.604	242.189	67.5066	773.18	241.733	73685.1	23037.5	548.355	171.442	149.363	47.8398	329.399	68.5297	26907.6	5597.98	233.616	48.6026	216.914	46.0441
GsiB	P26907	659.581	634.802	40628.3	39102.1	467.788	450.214	73.9336	70.872	1415.66	1120.94	134915	106827	1004.02	794.994	81.7727	65.4337	440.451	44.5579	35979	3639.8	312.376	31.6014	86.6093	8.80322
GtaB	Q05852	2531.84	315.278	155954	19420.3	1795.63	223.602	680.71	84.2686	7316.67	2016.83	697289	192206	5189.13	1430.37	1012.3	288.363	1984.29	614.428	162091	50190.7	1407.3	435.764	934.176	284.383
GuaA	P29727	11264.8	2249.09	693878	138537	7989.2	1595.1	5297.75	1056.93	17183.2	2760.37	1.63758e+06	263067	12186.7	1957.71	4154.51	707.761	6512.79	594.722	532009	48580.9	4619	421.788	5367.71	465.066
GuaB	P21879	7954.64	946.825	489983	58321.8	5641.59	671.507	3426.1	395.789	21588.5	1596.63	2.05742e+06	152161	15311	1132.36	4775.21	348.248	5247.47	889.722	428649	72678.6	3721.61	631.008	3966.95	704.689
GuaC	O05269	80.0766	34.7233	4932.49	2138.86	56.7919	24.6265	23.3553	10.2083	190.535	58.0613	18158.2	5533.32	135.131	41.1782	28.7331	8.82698	47.2435	8.02306	3859.18	655.379	33.506	5.69011	24.1131	3.90467
GudB	P50735	1388.31	445.334	85515.9	27431.3	984.616	315.84	533.87	168.993	2155.87	1077.52	205458	102689	1528.99	764.199	427.861	216.919	8.88471	1.30886	725.764	106.916	6.30122	0.928266	5.95019	0.84759
GyrA	P05653	499.008	87.8279	30737.5	5409.96	353.907	62.2893	374.058	68.8255	1198.18	673.551	114188	64190.3	849.77	477.696	461.131	261.439	283.832	51.7027	23185.4	4223.44	201.3	36.6686	372.504	67.9539
GyrB	P05652	256.518	150.017	15800.8	9240.65	181.928	106.395	148.954	86.6948	537.735	320.372	51246.8	30531.9	381.372	227.215	161.319	96.9807	92.9782	16.8739	7595.09	1378.37	65.942	11.9673	94.6743	16.6084
HBB	P68871;CON__Q3SX09;CON__P02070	23882.6	41224.9	1.4711e+06	2.53934e+06	16938	29237.5	3112.42	5372.63	49473.4	69806.4	4.71488e+06	6.65264e+06	35087.5	49508.1	3256.69	4594.89
Hag	P02968	46586.1	4641.02	2.86958e+06	285874	33039.8	3291.5	12359.8	1259.29	164434	21813.2	1.56708e+07	2.07883e+06	116620	15470.4	22414.8	3188.92	38375.7	2779.54	3.13479e+06	227052	27216.8	1971.31	17844.3	1309.88
HemAT	O07621	975.621	146.945	60095.5	9051.43	691.93	104.217	386.876	58.7971	2654.13	1183.06	252942	112747	1882.36	839.048	542.348	245.832	631.689	119.255	51600.7	9741.53	448.006	84.5777	439.043	83.2137
HemB	P30950	336.113	138.005	20703.6	8500.72	238.378	97.8758	98.8099	40.131	762.873	348.712	72702.9	33232.8	541.045	247.314	115.755	53.7646	278.019	37.5753	22710.5	3069.41	197.176	26.6492	143.38	18.4043
HemC	P16616	23.3658	11.2474	1439.27	692.808	16.5715	7.97687	6.65528	3.26351	88.3504	14.9405	8419.91	1423.85	62.6599	10.5961	12.8663	2.31664	144.27	87.4003	11785	7139.46	102.319	61.986	71.8852	43.9808
HemE	P32395	189.199	245.939	11654.1	15149.1	134.183	174.424	61.459	80.2243	795.942	571.952	75854.3	54507.8	564.498	405.639	132.475	95.5527	19.4884	0.471299	1591.95	38.499	13.8216	0.334255	11.0103	0.225601
HemH	P32396	171.994	62.6785	10594.4	3860.82	121.982	44.4528	49.6753	18.5753	110.568	2.85038	10537.3	271.645	78.4172	2.02154	16.433	0.38092	251.114	89.6706	20512.7	7324.91	178.095	63.5962	126.311	44.3544
HemL	P30949	659.724	215.527	40637.2	13275.9	467.89	152.856	248.983	80.5644	748.503	421.748	71333.4	40193.2	530.854	299.112	145.748	82.8862	403.959	59.4861	32998.2	4859.23	286.496	42.1887	267.203	37.6328
HemN	P54304	94.1408	1.88199	5798.81	115.926	66.7665	1.33475	32.925	0.322133
HemZ	Q796V8	21.0666	9.89411	1297.64	609.45	14.9408	7.0171	9.82079	4.5399	31.8506	3.05936	3035.41	291.561	22.5891	2.16976	7.70327	0.719987	14.4323	7.64722	1178.93	624.677	10.2357	5.42356	11.8038	6.12161
HepS	P31112	254.791	150.719	15694.4	9283.9	180.703	106.893	60.2188	35.359	296.398	198.244	28247.1	18892.9	210.211	140.598	36.2631	24.1811	171.881	56.6611	14040.4	4628.47	121.901	40.1852	71.3392	23.6037
HflX	P94478	40.2616	16.6525	2480	1025.75	28.5543	11.8103	15.5497	6.31233	88.3414	8.56896	8419.06	816.633	62.6535	6.07727	17.6933	1.67043	19.7126	8.01037	1610.26	654.342	13.9806	5.68112	13.3968	5.47819
Hfq	O31796									279.713	17.1575	26657	1635.13	198.378	12.1685	10.0141	0.640247	94.0776	28.5498	7684.9	2332.14	66.7217	20.2481	11.44	3.54454
HisA	O35006	822.74	166.485	50678.5	10255	583.504	118.075	177.279	34.5936	1214.2	272.363	115715	25956.6	861.135	193.165	134.7	31.4873	521.862	60.4188	42629.3	4935.43	370.115	42.8502	197.252	22.1458
HisB	O34683	1882.3	221.271	115944	13629.7	1334.96	156.93	329.707	37.8	3005.65	335.801	286443	32002.2	2131.67	238.156	270.154	27.0336	783.813	79.7246	64027.3	6512.45	555.896	56.5423	240.861	26.507
HisC	P17731	3026.79	363.768	186442	22407.1	2146.66	257.992	984.828	112.862	5597.05	1835.64	533406	174939	3969.54	1301.87	938.063	316.447	1362.06	138.473	111262	11311.4	965.999	98.208	776.835	75.0693
HisD	O34651	1182.26	333.828	72824	20562.9	838.483	236.758	444.552	125.143	2447.07	303.791	233209	28951.7	1735.51	215.455	472.804	61.9763	906.32	171.227	74034.5	13987	642.78	121.438	597.673	114.273
HisF	O34727	255.92	79.5344	15764	4899.09	181.504	56.4073	56.7553	17.5571	607.321	296.456	57878.5	28252.7	430.724	210.253	69.4303	34.5183	245.738	43.7475	20073.6	3573.59	174.282	31.0266	95.6904	17.7672
HisG	O34520	1050.22	323.636	64690.8	19935.1	744.838	229.529	201.674	62.1353	2873.39	617.851	273838	58882.1	2037.86	438.193	283.861	64.1032	894.122	147.665	73038	12062.3	634.129	104.727	300.867	48.7194
HisH	O34565	485.778	220.546	29922.6	13585	344.524	156.415	91.8747	41.2536	842.564	298.673	80297.5	28463.9	597.563	211.825	82.1397	29.8806	310.225	178.977	25341.3	14620	220.018	126.934	103.278	60.1055
HisI	O34912	6659.33	1744.81	410196	107475	4722.93	1237.45	1295.68	348.587	14104.3	3961.96	1.34416e+06	377580	10003	2809.9	1410.65	410.41	4013.31	974.468	327835	79601.2	2846.32	691.112	1367	333.946
HisS	O32039	1655.46	636.618	101972	39213.9	1174.08	451.502	647.787	249.521	2397.93	1309.25	228526	124773	1700.66	928.543	483.804	266.82	754.673	219.636	61646.8	17941.4	535.229	155.771	517.928	151.618
HisZ	O34459	1525.49	688.654	93965.8	42419.2	1081.91	488.407	540.405	247.558	2502.94	441.481	238533	42073.7	1775.13	313.107	455.251	85.4133	734.918	87.2872	60033.2	7130.22	521.219	61.9058	455.52	53.1559
Hit	O07513	235.292	67.9355	14493.3	4184.64	166.874	48.1812	31.1459	8.83931	745.529	417.637	71050	39801.4	528.744	296.196	50.9206	28.7934	207.793	51.1006	16973.9	4174.25	147.371	36.2416	48.2875	12.0609
HmoA	O31534	241.637	134.293	14884.1	8272.08	171.374	95.2433	24.6529	13.6162	479.712	372.854	45717.2	35533.5	340.221	264.436	25.2951	19.7348	933.137	294.093	76225	24023.6	661.799	208.577	167.245	52.7589
HmoB	P38049	1131.93	631.435	69723.8	38894.6	802.788	447.826	173.464	96.8972									801.121	275.255	65441.1	22484.8	568.171	195.217	215.398	75.5997
Hom	P19582	9688.84	2962.81	596805	182501	6871.52	2101.28	3738.97	1132.59	12820.2	4287.07	1.22178e+06	408564	9092.35	3040.48	2548.08	872.68	5107.81	454.895	417241	37158.9	3622.56	322.62	3457.16	309.343
Hpr	P11065	882.465	246.964	54357.4	15212.3	625.861	175.152	170.078	47.1229	1164.96	311.363	111022	29673.3	826.21	220.825	115.468	31.6315	317.034	28.8809	25897.5	2359.19	224.847	20.4829	107.179	10.3487
HprK	O34483	449.221	304.669	27670.8	18766.8	318.597	216.078	126.637	85.7132	338.748	60.2163	32283.2	5738.7	240.247	42.7066	49.136	9.19595	224.197	51.0659	18314	4171.41	159.005	36.2169	110.96	25.7737
HprT	P37472	8644.19	789.233	532458	48614.6	6130.63	559.74	1422.51	130.833	13326.6	1339.38	1.27004e+06	127645	9451.47	949.917	1126.84	125.73	4185.55	576.348	341905	47080	2968.48	408.757	1207.27	166.317
HslO	P37565	174.424	51.6505	10744.1	3181.53	123.705	36.6316	45.0902	13.3281	473.251	69.3821	45101.5	6612.21	335.639	49.2072	62.85	9.32178	146.961	35.268	12004.8	2880.93	104.228	25.0128	66.5238	15.404
HtpG	P46208	507.83	256.497	31280.9	15799.5	360.163	181.913	298.249	150.683	1020.13	485.738	97219.6	46291.5	723.495	344.495	308.95	149.546	298.129	95.5122	24353.3	7802.09	211.439	67.7392	306.804	97.1857
HtpX	O31657	113.16	91.5399	6970.34	5638.6	80.2554	64.9219	30.1153	24.1596									56.5933	39.4911	4622.93	3225.9	40.1371	28.0079	26.367	18.4969
HtrA	O34358	214.422	53.8967	13207.8	3319.89	152.072	38.2246	83.2512	21.2386	406.768	99.5741	38765.5	9489.55	288.488	70.6199	81.1873	20.6831	87.5685	23.3601	7153.2	1908.22	62.1053	16.5675	59.6444	16.3407
HtrB	Q9R9I1	48.5918	20.0053	2993.12	1232.27	34.4623	14.1881	19.2635	7.9872	173.521	113.922	16536.8	10856.9	123.064	80.7954	35.3061	23.3714	29.9072	7.86888	2443.03	642.784	21.2108	5.58076	20.7905	5.56466
HupA	P08821	88973.8	17014.7	5.48054e+06	1.04806e+06	63102	12067.1	7152.13	1376.73	178754	96335.5	1.70355e+07	9.1809e+06	126776	68323	7408.26	4048.87	93096.4	15379.9	7.60475e+06	1.25634e+06	66025.8	10907.8	13102.4	2073.38
HxlA	P42405									24.5293	6.35192	2337.67	605.346	17.3966	4.50491	2.32731	0.596815	11.0028	5.93305	898.787	484.652	7.80343	4.20784	3.53282	1.87984
Icd	P39126	58586.6	9150.24	3.60877e+06	563629	41550.8	6489.53	22101	3366.67	77409.8	12050.2	7.37726e+06	1.1484e+06	54900.6	8546.21	15018.6	2495.6	28723.5	1750.33	2.34633e+06	142979	20371.3	1241.37	19005.3	1259.65
IleS	Q45477	2096.72	386.213	129152	23789.6	1487.04	273.91	1787.76	334.44	2935.43	120.447	279750	11478.8	2081.87	85.4235	1284.58	47.9608	935.247	175.305	76397.4	14320.1	663.296	124.33	1398.5	270.453
IlvA	P37946	3220.13	317.113	198351	19533.3	2283.78	224.903	1222.82	121.411	4602.1	505.429	438587	48168	3263.9	358.46	897.532	103.214	1285.61	154.131	105017	12590.4	911.779	109.312	855.387	99.3216
IlvB	P37251	3741.11	944.216	230442	58161.1	2653.27	669.657	1903.15	477.381	4884.7	1721.99	465518	164107	3464.32	1221.27	1280.1	463.129	1760.05	151.929	143773	12410.6	1248.26	107.751	1569.84	134.161
IlvC	P37253	42674.8	6054.01	2.62865e+06	372910	30265.8	4293.62	12999.3	1865.24	90210.7	16527.4	8.5972e+06	1.57509e+06	63979.2	11721.6	14090.7	2466.17	26995.9	3000.85	2.20521e+06	245130	19146	2128.26	14404.3	1520.06
IlvD	P51785	3234.94	1230.81	199263	75814.3	2294.28	872.913	1564.39	594.328	5411.22	1369.94	515697	130557	3837.75	971.591	1346.81	353.897	2698.01	417.722	220392	34122.4	1913.48	296.257	2285.95	338.727
IlvE	O31461	577.573	122.833	35576.9	7566.18	409.626	87.1157	186.348	39.8228	443.356	209.689	42252.4	19983.7	314.437	148.716	73.7282	35.4285	177.05	39.9031	14462.6	3259.56	125.567	28.3001	100.053	22.2586
IlvH	P37252	4880.83	990.933	300645	61038.7	3461.58	702.79	750.148	146.648	7463.69	1786.46	711300	170252	5293.4	1266.99	590.809	147.206	2441.91	141.554	199472	11563.1	1731.85	100.393	658.718	40.9749
IlvK	P39576	3843.62	651	236756	40099.8	2725.97	461.702	1258.97	211.869	5765.09	1161.01	549421	110646	4088.72	823.412	969.436	194.825	2353.59	183.993	192257	15029.8	1669.21	130.492	1352.02	115.016
InfA	P20458	1419.84	192.702	87458.2	11869.9	1006.98	136.668	95.0459	11.9377									1365.41	163.722	111536	13373.9	968.378	116.115	159.416	19.375
InfB	P17889	4404.69	590.562	271317	36377	3123.9	418.838	2815.39	375.336	10252.4	2220.53	977065	211620	7271.19	1574.84	3369.28	756.466	2445.03	380.696	199726	31097.9	1734.06	269.997	2740.18	431.525
InfC	P55872	2246.63	1510.54	138386	93045	1593.36	1071.3	359.756	240.42	3017.76	1246.04	287596	118749	2140.25	883.714	249.427	105.242	1969.92	285.297	160917	23305	1397.11	202.338	554.187	82.5502
IolS	P46336	279.482	94.8596	17215.3	5843.08	198.214	67.2763	79.9401	27.3174	714.868	92.0377	68127.9	8771.32	506.999	65.275	104.838	12.0975	512.041	78.7643	41827	6434.01	363.15	55.8612	256.409	37.6225
IolW	O32223	2249.32	195.373	138552	12034.5	1595.26	138.563	733.575	63.6104	2744.3	693.098	261535	66053.2	1946.31	491.559	459.771	118.346	1234.17	128.623	100816	10506.8	875.299	91.2223	705.138	68.1534
IscS1	O34599	151.075	43.0463	9305.82	2651.53	107.146	30.5293	50.4907	13.9923	210.676	125.181	20077.7	11929.9	149.416	88.7806	36.3657	21.786	92.7705	13.8794	7578.13	1133.76	65.7947	9.84355	54.4732	8.23483
IspA	P54383	62.3762	8.95556	3842.2	551.638	44.2384	6.35146	16.4888	2.53511	467.508	627.459	44554.1	59797.7	331.566	445.006	63.7824	85.5881	387.355	421.246	31641.8	34410.3	274.72	298.756	179.112	194.899
IspE	P37550																	39.5478	21.6031	3230.54	1764.69	28.0481	15.3213	17.7922	9.52005
IspG	P54482	932.764	612.918	57455.7	37754	661.535	434.693	306.724	199.534	1158.11	852.496	110370	81244	821.358	604.607	197.061	145.737	295.517	166.129	24139.8	13570.6	209.586	117.822	170.767	95.5786
IspH	P54473	100.366	20.4124	6182.26	1257.34	71.1815	14.4768	28.536	5.85701	224.261	54.5647	21372.4	5200.09	159.051	38.6984	32.7398	8.09928	35.754	17.2315	2920.63	1407.58	25.3574	12.2209	17.856	8.70925
Jag	Q01620	394.18	294.381	24280.4	18133	279.561	208.781	74.1286	55.1866	402.66	210.519	38374.1	20062.8	285.575	149.305	39.0098	20.7085	137.705	18.1028	11248.7	1478.76	97.6634	12.8389	45.4914	6.35516
KatA	P26901	499.812	118.084	30787	7273.66	354.476	83.7477	222.612	52.4128	638.456	270.905	60845.8	25817.7	452.806	192.132	146.331	63.3413	1078.23	185.886	88077.5	15184.5	764.705	131.834	841.109	138.888
KatE	P42234	132	32.4768	8130.81	2000.48	93.6168	23.0332	83.2444	21.1006	129.964	46.5506	12385.7	4436.34	92.1729	33.0146	42.0882	15.3072	73.3016	12.4432	5987.78	1016.44	51.987	8.82495	80.9572	13.8082
KatX	P94377	14.889	10.6374	917.118	655.234	10.5595	7.54425	7.57196	5.47038	23.1179	4.87257	2203.16	464.363	16.3957	3.45572	6.01642	1.26359	15.1907	7.72585	1240.88	631.101	10.7736	5.47933	13.4665	6.80192
KduI	P50843	403.559	192.574	24858.1	11862	286.212	136.577	102.007	48.279	407.85	117.232	38868.6	11172.4	289.255	83.1435	53.0957	15.646	252.296	37.4454	20609.2	3058.79	178.933	26.557	112.008	17.2603
KinE	O31661	1414.51	211.928	87130.1	13054.2	1003.2	150.303	983.729	150.509	1734.63	483.648	165312	46092.3	1230.23	343.013	620.512	178.451	761.472	24.7006	62202.2	2017.72	540.051	17.5182	925.389	25.7404
KtrC	P39760	477.196	50.1998	29393.9	3092.17	338.437	35.6027	94.4217	9.39267	554.781	330.186	52871.4	31467.2	393.462	234.175	56.5583	33.9512	277.844	20.9984	22696.2	1715.29	197.053	14.8925	96.3921	6.9552
LepA	P37949	338.935	117.401	20877.5	7231.59	240.38	83.2633	188.828	64.7373	447.662	232.024	42662.8	22112.2	317.491	164.556	128.649	67.4284	110.563	24.6456	9031.55	2013.23	78.4135	17.4792	108.105	24.4284
LeuA	P94565	12447.1	1594.78	766708	98233.9	8827.75	1131.05	5758.35	724.841	18559.9	3538.22	1.76879e+06	337197	13163.1	2509.37	4416.47	888.47	5374.5	575.291	439026	46993.7	3811.7	408.008	4358.49	457.724
LeuB	P05645	24877.3	3138.06	1.53237e+06	193296	17643.5	2225.57	8057.86	1003.2	39211.4	8191.03	3.7369e+06	780616	27809.5	5809.24	6532.57	1427.43	15848.1	1449.62	1.29458e+06	118415	11239.8	1028.1	8998.1	807.097
LeuC	P80858	2497.6	753.016	153845	46383.7	1771.35	534.054	1062.8	314.06	3725.07	1262.46	355004	120315	2641.89	895.365	816.714	283.307	817.072	150.427	66744	12287.9	579.483	106.686	610.245	113.48
LeuD	P94568	1954.8	487.582	120410	30033.7	1386.38	345.803	366.16	92.5709	6253.53	1678.78	595970	159990	4435.13	1190.63	602.034	166.399	2702.27	394.301	220740	32209.2	1916.5	279.646	885.888	122.744
LeuS	P36430	2170.92	595.525	133722	36682.7	1539.66	422.358	1615.64	443.639	2977.06	534.01	283718	50891.8	2111.39	378.73	1139.3	216.003	1082.87	213.943	88456.6	17476.3	767.996	151.732	1413.64	285.416
LevD	P26379	42.3264	32.0387	2607.19	1973.49	30.0187	22.7225	5.58998	4.19042
LexA	P31080	2122.79	2234.77	130758	137656	1505.52	1584.94	394.332	415.186	8221.42	929.484	783513	88581.1	5830.8	659.209	784.953	97.8859	555.12	333.77	45346	27264.6	393.702	236.716	180.712	108.499
LicH	P46320	67.4423	25.2145	4154.26	1553.15	47.8314	17.8827	26.7047	9.98345									38.2922	14.9648	3127.97	1222.42	27.1576	10.6133	26.5733	10.3481
LigA	O31498	205.84	122.806	12679.1	7564.5	145.986	87.0964	125.434	75.3582	293.306	108.583	27952.5	10348.2	208.019	77.0096	91.954	34.7991	116.947	14.015	9553.05	1144.84	82.9413	9.93972	124.825	15.3606
LipA	O32129	839.939	223.195	51737.9	13748.2	595.701	158.294	231.297	59.7645	2148.75	565.344	204779	53878.1	1523.94	400.953	304.91	83.0673	166.627	50.3959	13611.2	4116.69	118.175	35.7418	80.6487	24.8018
LipL	P39648	259.954	48.5944	16012.5	2993.28	184.365	34.4641	66.4048	12.5875
LipM	P54511	493.39	161.449	30391.5	9944.82	349.922	114.503	129.113	41.6921	827.651	442.72	78876.3	42191.8	586.987	313.986	111.878	60.7034	209.868	17.9216	17143.5	1463.96	148.843	12.7104	96.4144	8.04384
Lon1	P37945	226.647	99.8644	13960.8	6151.37	160.742	70.8258	159.359	69.5327	382.669	187.781	36468.8	17895.8	271.396	133.178	138.922	69.2393	113.965	22.309	9309.41	1822.36	80.8259	15.822	140.596	27.1061
LplJ	O07608	226.22	143.605	13934.5	8845.7	160.44	101.848	69.9008	44.1379	303.559	220.179	28929.6	20983.3	215.29	156.155	47.9013	34.1197	51.4761	13.846	4204.92	1131.03	36.5079	9.81984	27.9386	7.73472
LtaS1	Q797B3	54.9981	31.1884	3387.73	1921.12	39.0057	22.1194	32.7737	18.6029	58.8186	50.8645	5605.49	4847.46	41.7153	36.0741	18.0786	15.6874
LutA	O07020	680.354	217.697	41907.9	13409.5	482.521	154.395	145.956	46.4798	1316.79	629.464	125492	59988.8	933.893	446.429	145.621	70.5694	342.866	22.0334	28007.6	1799.84	243.167	15.6265	128.981	8.786
LutB	O07021	2749.45	689.358	169358	42462.5	1949.96	488.906	1193.99	291.75	6298.69	811.77	600273	77362.8	4467.15	575.723	1407.17	194.694	1323.42	149.607	108106	12220.9	938.593	106.104	1008.65	115.485
LutC	O32259	5683.49	776.857	350087	47852.2	4030.85	550.962	1213.36	157.071	10473.1	1388.4	998103	132316	7427.75	984.681	1150.06	164.96	3963.68	411.51	323781	33614.9	2811.12	291.851	1484.74	159.42
LuxS	O34667	757.922	254.123	46685.9	15653.3	537.534	180.229	109.182	36.731	1982.55	898.843	188939	85660.9	1406.06	637.477	147.026	68.0086	712.488	150.286	58200.9	12276.4	505.31	106.586	179.943	38.2541
LysA	P23630	1313.56	449.959	80911.8	27716.2	931.605	319.12	518.56	176.951	1722.66	697.562	164172	66478.6	1221.74	494.725	350.478	145.103	602.719	193.947	49234.3	15842.9	427.461	137.551	416.389	130.783
LysC	P08495;A0A2K4Z9M4	3520.87	799.301	216876	49234.7	2497.07	566.88	1252.9	277.117	4144.28	711.686	394955	67824.6	2939.2	504.742	759.012	138.842	1568.08	118.127	128091	9649.41	1112.11	83.7779	978.818	71.6928
LysS	P37477	2673.74	233.457	164695	14380.3	1896.27	165.573	1250.28	101.13	4755.66	1130.43	453220	107732	3372.81	801.725	1143.61	279.634	1184.86	76.2876	96787.4	6231.7	840.325	54.1047	971.383	58.6484
LytC	Q02114	59.5267	29.8428	3666.68	1838.24	42.2175	21.1651	25.5157	12.914									7.78079	0.456071	635.589	37.255	5.51829	0.323455	5.84133	0.303423
LytR	Q02115	490.341	112.339	30203.6	6919.76	347.759	79.6729	137.653	30.727	840.901	162.452	80139	15481.9	596.384	115.214	121.553	24.6164	189.557	96.0725	15484.3	7847.86	134.438	68.1365	93.4641	47.2752
Maf	Q02169	105.47	21.2711	6496.69	1310.24	74.8018	15.0859	18.2736	3.87373	110.765	89.0482	10556.1	8486.42	78.557	63.1548	9.90773	7.94773	52.9945	6.88219	4328.95	562.184	37.5847	4.88098	16.0994	2.07876
MalR	O05251	113.229	60.5635	6974.57	3730.54	80.304	42.9528	24.8235	13.2407	196.349	111.028	18712.4	10581.1	139.255	78.7433	22.0034	12.1902	70.2912	34.4317	5741.86	2812.61	49.8519	24.4196	27.0237	13.2115
Map	P19994	56.2306	43.8116	3463.65	2698.67	39.8799	31.0721	12.5573	9.829	120.634	104.108	11496.6	9921.64	85.5561	73.8355	13.8243	12.0516	40.7458	10.426	3328.39	851.664	28.8977	7.3943	15.8957	4.19787
MapB	O34484	268.284	237.716	16525.6	14642.6	190.273	168.593	59.2406	52.2886	394.848	205.066	37629.5	19543.1	280.034	145.437	45.1469	23.3457	44.2862	17.8049	3617.6	1454.43	31.4086	12.6276	17.2605	7.0039
Mbl	P39751	2988.42	954.285	184078	58781.3	2119.45	676.798	870.336	273.354	5463.3	2067.43	520660	197029	3874.68	1466.27	820.289	316.919	1537.05	235.764	125557	19258.9	1090.1	167.209	785.79	122.766
MccB	O05394	226.994	273.42	13982.2	16841.9	160.988	193.915	75.332	90.412	139.255	134.226	13271.2	12791.9	98.7622	95.1959	23.5826	22.4549	735.605	227.451	60089.3	18579.7	521.706	161.313	427.984	129.922
McpA	P39214	179.566	44.1217	11060.7	2717.77	127.351	31.292	105.342	25.0332	149.249	114.831	14223.6	10943.6	105.85	81.4406	45.3096	34.951	99.6846	10.123	8142.92	826.914	70.6983	7.17941	102.751	10.7372
McpB	P39215	282.357	131.721	17392.4	8113.65	200.253	93.4192	164.862	76.3607	414.879	186.278	39538.5	17752.5	294.24	132.112	124.91	56.9068	277.432	61.9714	22662.5	5062.25	196.76	43.9514	284.302	63.5432
McpC	P54576	49.8719	24.0564	3071.97	1481.81	35.3702	17.0613	29.1409	13.9432	250.803	237.74	23901.9	22656.9	177.875	168.61	74.863	70.1235	41.2413	20.896	3368.87	1706.93	29.2492	14.8198	42.4366	21.7599
McsB	P37570	83.3715	13.133	5135.45	808.957	59.1287	9.31419	27.9396	4.11924
Mdh	P49814	64848.2	5663.89	3.99447e+06	348880	45991.7	4016.95	17733.1	1462.92	163820	5504.19	1.56123e+07	524557	116185	3903.68	23009.8	873.57	42669.5	2555.56	3.48554e+06	208756	30262.1	1812.46	20456.5	1186.43
MecA	P37958	113.628	39.2952	6999.17	2420.47	80.5872	27.8689	23.7646	8.08803									727.604	117.334	59435.7	9584.64	516.032	83.2155	267.084	42.3642
MenB	P23966	2237.32	1055.09	137812	64990.4	1586.75	748.289	543.529	255.516	3148.05	1945.98	300014	185454	2232.66	1380.13	394.795	245.788	1256.54	461.834	102643	37725.8	891.164	327.542	535.333	195.56
MenF	P23973	13.0175	2.04813	801.842	126.159	9.23227	1.45258	5.58164	0.841209									6.35672	2.73583	519.261	223.482	4.50831	1.94031	4.75591	2.06807
MenG	P31113	99.0052	67.8108	6098.45	4176.95	70.2165	48.0928	21.3842	14.4788
MetA	P54167	136.514	105.938	8408.89	6525.51	96.8185	75.1336	39.0465	30.2549	93.381	2.46732	8899.34	235.139	66.2277	1.74987	13.8885	0.403058	56.1526	64.6877	4586.93	5284.14	39.8245	45.8778	28.3747	32.7476
MetC	O31632	2086.7	513.374	128535	31622.4	1479.93	364.095	720.984	178.306	2984.49	731.571	284426	69719.7	2116.66	518.845	530.438	135.133	1010.99	35.3537	82584.6	2887.93	717.015	25.0735	612.088	16.4861
MetE	P80877	47776.4	7657.42	2.94289e+06	471676	33883.9	5430.79	33711.9	5344.12	66421.4	13185.3	6.33005e+06	1.25658e+06	47107.4	9351.29	24106.2	5020.28	20869.8	2259.69	1.70479e+06	184587	14801.3	1602.62	25822.2	2845.72
MetG	P37465	2686.72	401.744	165494	24746.3	1905.47	284.925	1663.5	241.355	3289.43	1055.26	313487	100567	2332.93	748.41	1049.04	346.356	1504.05	35.4223	122861	2893.53	1066.7	25.1222	1632.9	30.5216
MetI	O31631	3593.52	770.473	221351	47459	2548.6	546.435	1217.68	255.893	4505.26	902.669	429357	86025.6	3195.22	640.191	785.585	165.066	2066.67	268.899	168820	21965.5	1465.72	190.708	1228.51	161.73
MetK	P54419	2601.86	602.744	160267	37127.3	1845.29	427.478	931.167	212.54	4209.53	2008.34	401174	191398	2985.48	1424.36	777.075	376.785	1459.08	22.2735	119187	1819.45	1034.81	15.7968	915.727	6.40186
MetN	O32169	406.142	204.925	25017.2	12622.8	288.044	145.337	124.972	62.7036	798.385	41.822	76087.2	3985.7	566.23	29.661	126.311	7.78378	375.979	160.931	30712.6	13145.9	266.652	114.135	203.268	87.961
MetP	O32168	236.027	134.886	14538.6	8308.6	167.395	95.6638	45.5358	25.7931	495.057	334.563	47179.6	31884.3	351.104	237.279	49.4075	33.2908	178.316	35.4639	14566.1	2896.94	126.465	25.1517	60.3961	12.2158
MetQ	O32167	7608.37	2080.29	468655	128140	5396.01	1475.38	1874.98	498.919	15884.8	2863.55	1.51384e+06	272900	11265.8	2030.89	2015.63	384.776	4047.96	769.192	330665	62832.9	2870.89	545.526	1752.47	342.155
Mfd	P37474	69.5229	42.9027	4282.42	2642.69	49.307	30.4275	75.7015	46.9846	188.213	181.576	17937	17304.4	133.485	128.777	105.595	102.143	24.0548	4.42521	1964.96	361.482	17.0601	3.13845	45.8658	8.45094
MgsA	P42980	115.25	21.2748	7099.06	1310.47	81.7374	15.0885	14.1794	2.72864	273.408	77.2664	26056.2	7363.59	193.907	54.7989	17.3852	4.86973	108.567	40.2072	8868.47	3284.4	76.9976	28.5157	23.3607	8.51015
MhqA	O34689	108.01	13.8548	6653.1	853.418	76.6027	9.82611	31.0564	3.79258	186.205	48.9304	17745.6	4663.13	132.06	34.7024	27.4724	7.03019	229.909	56.3371	18780.6	4602	163.056	39.9554	115.991	28.675
MiaA	O31795	27.5385	6.91178	1696.29	425.747	19.5308	4.90197	7.98332	2.05672									15.5303	2.38655	1268.62	194.95	11.0144	1.69259	7.86409	1.19322
MiaB	O31778	331.77	124.961	20436.1	7697.23	235.298	88.6246	156.939	58.9457	352.25	182.232	33569.9	17366.9	249.822	129.242	85.8809	45.1461
MinC	Q01463	109.779	11.5268	6762.1	710.021	77.8576	8.17506	22.2945	2.29345	259.158	18.5656	24698.2	1769.33	183.8	13.1671	27.2421	2.02221	73.2778	13.2249	5985.84	1080.3	51.9701	9.37936	26.1164	4.80915
MinD	Q01464	181.756	96.4064	11195.7	5938.36	128.905	68.3733	43.48	23.0378	462.347	191.748	44062.3	18273.9	327.906	135.992	56.942	24.0379	180.876	20.4825	14775.2	1673.15	128.281	14.5266	75.8356	8.96772
MisCA	Q01625	177.988	40.7205	10963.6	2508.27	126.233	28.8798	42.6743	9.47681	486.468	320.339	46361	30528.8	345.012	227.191	60.0892	39.872	110.176	31.1888	8999.96	2547.71	78.1392	22.1197	46.3087	12.9235
MnaA	P39131	37.0272	7.39464	2280.77	455.489	26.2604	5.24443	12.8115	2.45909	61.0384	0.970279	5817.04	92.4689	43.2897	0.688141	10.9425	0.202389	24.5838	3.27519	2008.18	267.54	17.4353	2.32283	14.9274	1.8958
MnmA	O35020	31.5342	7.00223	1942.42	431.318	22.3647	4.96612	10.7685	2.28383									9.15862	7.89234	748.139	644.7	6.49548	5.5974	5.4621	4.68389
MnmE	P25811	216.761	148.87	13351.9	9169.95	153.731	105.581	89.3844	61.1181									32.2344	28.4571	2633.13	2324.57	22.8613	20.1823	23.553	20.8851
MnmG	P25812	178.782	110.837	11012.5	6827.26	126.796	78.608	101.234	62.4923	489.852	281.874	46683.5	26862.9	347.413	199.91	143.296	83.5121	103.966	48.0545	8492.62	3925.42	73.7345	34.0812	103.474	48.1194
MoaB	O34457	96.7166	75.9218	5957.47	4676.57	68.5934	53.8452	14.5782	11.5845									54.9341	19.0588	4487.39	1556.85	38.9603	13.5169	14.3367	4.90762
MoaE	O31705	57.6246	21.3343	3549.52	1314.13	40.8685	15.1307	8.31349	3.01945	89.4306	0.571739	8522.86	54.4875	63.426	0.405489	6.62078	0.0678172	100.393	80.5566	8200.78	6580.42	71.2006	57.1324	25.433	20.343
MobA	O31701	97.5513	19.3581	6008.89	1192.4	69.1853	13.7291	17.7421	3.43498	142.795	71.3201	13608.6	6796.9	101.273	50.5816	13.4774	6.70072
MoeA	O31703	103.975	48.3574	6404.6	2978.68	73.7415	34.296	39.3845	18.2475	149.323	115.419	14230.7	10999.6	105.903	81.8574	29.3003	22.701	35.9202	7.68803	2934.21	628.011	25.4753	5.4525	23.8568	5.06149
MotA	P28611	33.5902	17.3498	2069.06	1068.7	23.8229	12.3048	8.02187	4.15757	119.006	63.2391	11341.5	6026.77	84.4016	44.8504	14.5242	7.56322	31.1094	15.3647	2541.23	1255.09	22.0634	10.8969	12.9505	6.28924
MreB	Q01465	2515.62	366.757	154955	22591.2	1784.13	260.111	734.318	104.257	3749.12	1067.28	357296	101714	2658.95	756.939	563.457	165.796	1360.59	232.109	111142	18960.2	964.959	164.616	697.145	124.503
MreC	Q01466	97.4827	14.5016	6004.66	893.258	69.1366	10.2848	25.4338	3.55603	244.988	152.589	23347.7	14541.9	173.751	108.219	32.9227	20.6735	44.6756	23.2729	3649.41	1901.09	31.6848	16.5056	20.4657	10.7266
MrgA	P37960	529.376	50.0847	32608.1	3085.08	375.444	35.521	74.5894	6.89724	848.371	273.946	80850.9	26107.5	601.682	194.288	61.5517	20.4718	7234.72	1686.87	590981	137795	5131	1196.36	1786.2	411.703
MrnC	O31418	61.7852	33.8596	3805.8	2085.66	43.8193	24.0139	8.1233	4.39394	73.4307	21.1786	6998.04	2018.35	52.0785	15.0203	5.01278	1.45825	15.3985	3.50366	1257.85	286.203	10.9209	2.48487	3.56547	0.834731
MsmX	P94360	22.6672	10.0092	1396.24	616.541	16.0761	7.09875	7.62989	3.2987									9.53499	4.34457	778.884	354.894	6.76241	3.08125	5.60313	2.52088
MsrA	P54154																	254.196	221.389	20764.5	18084.6	180.281	157.014	73.3903	64.4107
MtaB	P54462	134.364	60.0058	8276.47	3696.19	95.2938	42.5573	56.2959	24.9001	168.946	85.8277	16100.8	8179.49	119.82	60.8707	36.5725	18.8007
MtlF	C0H3V2									403.944	68.6277	38496.4	6540.31	286.485	48.6721	26.7523	4.6136	124.469	2.57065	10167.5	209.988	88.2756	1.82315	28.1289	0.623071
MtnA	O31662	16645.1	2901.64	1.02529e+06	178733	11805	2057.9	5259.17	918.058	27227.2	5861.8	2.59479e+06	558638	19310.1	4157.31	4423.9	993.254	7897.5	793.54	645122	64821.8	5601.07	562.795	4373.14	435.167
MtnB	O31668	805.528	377.424	49618.3	23248.3	571.297	267.677	153.934	72.2699	1721.3	544.954	164043	51934.9	1220.78	386.492	168.683	53.2511	492.44	161.533	40225.9	13195.1	349.248	114.562	165.142	55.1349
MtnD	O31669	9815.12	3010.21	604584	185420	6961.08	2134.9	1663.78	516.689	24171.5	3597.25	2.30358e+06	342823	17142.9	2551.24	2103.23	333.041	5241.3	730.788	428145	59695.8	3717.23	518.289	1556.76	228.487
MtnE	O31665	1807.2	295.508	111318	18202.5	1281.7	209.58	647.174	105.888	2236.85	924.273	213175	88084.5	1586.42	655.513	412.548	173.482	987.519	101.039	80667.3	8253.58	700.368	71.659	619.602	60.1708
MtnK	O31663	27563.7	3734.04	1.69784e+06	230006	19548.7	2648.26	10097.7	1303.29	36231.1	12190.7	3.45288e+06	1.16179e+06	25695.8	8645.92	6834.4	2351.7	11944.4	1088.22	975699	88893	8471.2	771.785	7673.19	675.905
MtnN	O32028	869.161	393.218	53537.9	24221.1	616.426	278.878	178.595	81.249	1161.61	544.986	110703	51937.9	823.838	386.515	122.971	58.5309	579.163	61.6336	47310	5034.66	410.754	43.7118	208.555	22.4424
MtnU	O31664	193.748	98.2819	11934.3	6053.89	137.41	69.7035	46.364	23.7659	135.847	83.1447	12946.4	7923.8	96.3454	58.9678	16.7162	10.3165	142.606	34.7422	11649	2837.98	101.139	24.6398	59.6992	14.1851
MtnW	O31666	301.76	116.986	18587.6	7206.02	214.015	82.9689	108.028	41.7029	349.067	208.158	33266.5	19837.8	247.565	147.63	64.4347	38.7353	143.564	44.8713	11727.3	3665.4	101.819	31.8236	90.2604	28.8241
MtnX	O31667	489.422	88.2264	30147	5434.5	347.108	62.5719	107.881	20.5298	381.428	162.905	36350.6	15525	270.517	115.535	43.1087	18.8091
MtrB	P19466	679.166	181.503	41834.8	11180.1	481.678	128.726	45.9239	11.9844	1632.17	1038.78	155548	98996.9	1157.56	736.722	56.9482	36.5097	746.107	176.361	60947.2	14406.4	529.154	125.079	88.4676	20.4119
MurAA	P70965	364.51	170.547	22452.8	10505.2	258.517	120.955	138.295	64.2054	358.392	281.939	34155.2	26869.2	254.178	199.957	70.3344	55.4891	113.488	39.6186	9270.52	3236.32	80.4883	28.0983	75.4705	26.2027
MurAB	P19670	181.016	20.964	11150.1	1291.32	128.38	14.8681	67.625	7.3815	283.167	229.72	26986.2	21892.6	200.828	162.922	54.747	44.5479	102.974	20.061	8411.62	1638.72	73.0311	14.2276	67.4375	12.7051
MurB	P18579	131.095	51.9249	8075.08	3198.43	92.9751	36.8262	34.9031	13.6937	304.4	189.139	29009.7	18025.2	215.886	134.141	41.4731	25.2032	86.3573	58.4346	7054.26	4773.34	61.2463	41.443	40.4388	27.5788
MurC	P40778	1059.68	334.969	65273.3	20633.2	751.546	237.567	416.796	132.664	1078.18	539.363	102752	51402	764.664	382.527	218.604	110.874	551.16	46.1143	45022.5	3766.93	390.894	32.7052	379.973	33.3023
MurD	Q03522	803.979	218.395	49522.9	13452.6	570.198	154.89	324.447	87.7161	1138.78	52.7086	108528	5023.2	807.647	37.382	235.96	8.38981	320.933	36.9882	26216	3021.45	227.612	26.2328	227.008	25.4191
MurE	Q03523	982.096	339.428	60494.4	20907.8	696.522	240.729	433.382	148.088	1428.54	364.939	136142	34779.1	1013.15	258.822	324.464	85.3923	394.072	77.9908	32190.5	6370.82	279.484	55.3126	305.135	60.4877
MurF	P96613	174.174	97.5709	10728.6	6010.1	123.528	69.1992	70.5121	39.876	163.936	92.7912	15623.3	8843.12	116.267	65.8093	34.1087	19.4877	102.296	20.2742	8356.27	1656.14	72.5506	14.3789	72.4216	13.943
MurG	P37585	2215.78	4309.04	136486	265425	1571.48	3056.06	720.843	1401.87	42.6502	3.72168	4064.62	354.681	30.2484	2.63949	7.16278	0.643578	31.9892	14.7063	2613.1	1201.31	22.6874	10.43	18.2489	8.46092
MurQ	Q45582	28.8746	6.23784	1778.6	384.233	20.4784	4.424	7.66969	1.6332	54.5554	13.8241	5199.21	1317.45	38.6918	9.80431	7.45198	1.92222	16.403	2.19516	1339.91	179.316	11.6333	1.55685	7.61936	0.968135
MutSB	P94545	11.8117	1.25377	727.568	77.2289	8.3771	0.889201	8.38451	0.816382	31.3747	10.9849	2990.05	1046.87	22.2515	7.79068	11.5271	4.0077	5.62364	7.79214	459.377	636.515	3.98839	5.52634	7.04685	9.76602
NadA	Q9KWZ1	2565.59	496.528	158033	30584.7	1819.56	352.148	864.879	162.705	3310.9	1330.49	315534	126798	2348.16	943.612	575.364	235.737	849.119	89.44	69361.9	7306.08	602.212	63.4326	502.09	52.6086
NadB	P38032	115.132	38.4535	7091.82	2368.63	81.654	27.272	54.4514	17.8744	137.216	77.3496	13076.9	7371.52	97.3165	54.8579	33.5053	19.0637	19.3124	9.9087	1577.57	809.41	13.6968	7.02744	16.0485	8.28563
NadC	P39666	7076.53	138.089	435895	8505.87	5018.82	97.9352	1806.32	41.1467	7176.58	983.323	683938	93712	5089.77	697.392	941.481	138.458	3119.53	235.539	254824	19240.4	2212.43	167.049	1395.94	110.778
NadD	P54455																	27.042	14.9021	2208.97	1217.31	19.1787	10.5689	8.53317	4.65397
NadE	P08164	1879.74	199.82	115787	12308.3	1333.15	141.716	464.825	53.0222	3756.47	738.593	357997	70388.9	2664.17	523.825	476.671	94.6055	1597.22	94.0553	130472	7683.09	1132.78	66.7059	692.007	44.0379
NadK2	O34934	269.719	131.607	16613.9	8106.61	191.29	93.3381	66.3488	32.4779	329.551	138.871	31406.7	13234.6	233.724	98.4901	41.6794	17.7888	184.856	36.1734	15100.3	2954.89	131.103	25.6549	79.7579	16.03
NadR	P39667									170.501	5.04349	16249	480.651	120.923	3.57694	14.1865	0.534779	81.5971	21.1833	6665.41	1730.4	57.8703	15.0236	23.1379	5.83834
NagA	O34450	44.4794	9.60154	2739.81	591.428	31.5457	6.80961	15.4179	3.42922									128.731	219.164	10515.6	17902.8	91.2984	155.436	77.9956	132.609
NagP	O34521	62.7082	9.23336	3862.65	568.749	44.4739	6.54848	24.6225	3.69368	101.746	38.2853	9696.51	3648.64	72.1601	27.1527	20.7938	7.87457
NaiP	O34691	55.7374	38.3508	3433.27	2362.3	39.5301	27.1992	19.7476	13.4484	122.307	32.4998	11656.1	3097.27	86.7429	23.0495	22.4704	5.9145	31.1766	9.0836	2546.72	742.011	22.111	6.44227	19.3599	5.39743
NamA	P54550	16.7223	14.1465	1030.05	871.387	11.8598	10.033	5.13243	4.38958	12.7705	1.88311	1217.05	179.463	9.05712	1.33554	2.01851	0.302833	233.172	91.333	19047.1	7460.71	165.37	64.7752	124.749	48.4003
Ndk	P31103	2415.88	1107.23	148811	68202.4	1713.39	785.27	332.851	152.03	4821.13	1200.8	459460	114438	3419.24	851.63	342.002	88.5476	2072.04	296.962	169258	24257.9	1469.53	210.611	500.75	71.4747
Nfo	P54476	73.3029	21.2664	4515.25	1309.95	51.9879	15.0825	19.6677	5.55494	241.965	123.671	23059.6	11786	171.606	87.7096	33.6663	17.2832	71.3352	56.652	5827.15	4627.73	50.5923	40.1787	33.7441	27.0217
NfrA1	P39605																	593.411	269.197	48473.9	21989.8	420.859	190.92	239.063	107.404
NfrA2	P94424																	162.96	98.1259	13311.7	8015.6	115.574	69.5928	64.4848	38.468
NifS	P38033	130.578	17.8967	8043.23	1102.39	92.6084	12.6927	46.4262	6.02424	147.734	9.2542	14079.3	881.937	104.776	6.56326	27.2013	1.77448
Nin	P12669	610.674	305.348	37615.8	18808.6	433.102	216.559	74.4284	37.1953	1724.47	671.001	164344	63947.3	1223.03	475.887	108.302	43.1596	658.084	122.271	53756.8	9987.96	466.726	86.7173	140.495	25.0239
Noc	P37524	69.4665	31.8678	4278.94	1962.97	49.267	22.6013	18.4878	8.26548	129.82	65.9421	12372	6284.37	92.0709	46.7675	17.7071	8.82785	52.208	80.5053	4264.71	6576.23	37.027	57.096	24.5427	37.9602
NrdE	P50620	336.682	130.181	20738.7	8018.76	238.781	92.3266	220.783	85.0761	500.769	181.201	47724	17268.7	355.155	128.511	169.094	62.8142	188.852	58.9176	15426.8	4812.8	133.938	41.7855	217.46	69.136
NrdF	P50621;O30601	461.976	142.711	28456.4	8790.62	327.643	101.214	144.159	44.6753	547.657	412.888	52192.4	39348.8	388.409	292.828	87.1895	64.5887	257.236	81.5028	21012.8	6657.71	182.437	57.8034	140.891	45.2788
NrnA	O34600	411.807	194.137	25366.2	11958.3	292.062	137.685	117.427	55.0996	449.117	357.879	42801.4	34106.3	318.523	253.815	66.0148	53.1574	132.079	99.0648	10789.1	8092.29	93.6731	70.2587	66.0419	49.7661
Nth	P39788	102.823	25.5789	6333.6	1575.59	72.924	18.1411	20.9384	5.00139
NucA	P12667									47.9252	10.8627	4567.33	1035.23	33.9895	7.70407	3.27742	0.751162	1871.49	2630.03	152876	214839	1327.3	1865.27	436.201	613.063
NudF	P54570	1305.1	244.439	80390.3	15056.7	925.601	173.361	222.842	43.1554	1711.24	283.397	163084	27008.1	1213.65	200.991	149.925	25.4692	680.361	146.144	55576.5	11938.1	482.525	103.648	203.154	42.0142
NusA	P32727	4007.73	777.018	246865	47862.1	2842.36	551.077	1360.67	272.215	9408.71	1154.05	896663	109982	6672.85	818.475	1639.54	209.962	2194.37	293.843	179251	24003.1	1556.29	208.4	1304.36	168.884
NusB	P54520	405.954	96.9585	25005.6	5972.38	287.91	68.7649	49.2544	11.3607	592.341	234.349	56450.9	22333.8	420.1	166.205	37.2599	14.8304	370.736	85.9777	30284.2	7023.25	262.933	60.9771	78.9067	17.7177
NusG	Q06795	757.1	222.739	46635.3	13720.1	536.95	157.971	123.988	36.8497	2521.63	482.606	240315	45993	1788.39	342.274	211.589	38.4199	418.223	165.003	34163.3	13478.6	296.612	117.023	119.822	47.017
Obg	P20964	170.325	64.0857	10491.6	3947.5	120.798	45.4508	65.9902	24.6477	320.826	108.333	30575.1	10324.3	227.536	76.8322	64.0129	22.1025	87.9668	18.4221	7185.74	1504.84	62.3878	13.0653	59.747	12.277
OdhA	P23129	4262.13	696.864	262535	42924.9	3022.79	494.23	3682.14	595.964	7218.62	1097.5	687944	104593	5119.59	778.367	3206.39	521.929	2130.42	157.157	174028	12837.7	1510.94	111.459	3225.78	217.684
OdhB	P16263	8199.38	3642.14	505059	224345	5815.16	2583.07	3071.5	1385.86	31235.2	16226.5	2.97676e+06	1.5464e+06	22152.7	11508.1	6023.65	3165.99	7892.21	1616.02	644690	132008	5597.31	1146.12	5175.68	1068.39
OhrA	O34762	966.797	861.5	59552	53066	685.672	610.993	116.562	103.542	1545.91	987.765	147327	94135.4	1096.39	700.543	96.281	61.9718	1135.8	250.907	92779.8	20495.8	805.531	177.948	240.998	54.9575
OhrB	P80242									355.943	17.1646	33921.8	1635.81	252.442	12.1735	21.8528	1.11055	54.4316	12.388	4446.34	1011.94	38.6039	8.78584	11.2816	2.48915
OpcR	O34709;C0SPB8	90.0849	29.5799	5548.98	1822.04	63.89	20.9787	16.0076	5.41052									44.7274	16.468	3653.64	1345.22	31.7215	11.6795	13.8929	5.18316
OppA	P24141	692.352	269.098	42646.9	16575.7	491.03	190.85	345.965	133.2	1337.17	443.042	127434	42222.5	948.347	314.214	344.304	116.948	420.106	103.659	34317.2	8467.55	297.948	73.5168	368.741	92.9635
OppD	P24136	71.5198	18.1748	4405.42	1119.52	50.7232	12.8899	23.0889	5.73142									35.8083	4.4891	2925.06	366.7	25.3959	3.18376	20.265	2.70476
OpuAA	P46920	1917.72	967.703	118126	59607.8	1360.08	686.314	723.318	362.076	3713.18	972.11	353871	92643.4	2633.46	689.44	721.837	196.572	1457.93	328.587	119094	26841.2	1033.99	233.04	965.893	220.624
OpuAB	P46921	297.362	142.715	18316.7	8790.85	210.895	101.216	72.9722	34.4965	821.444	374.531	78284.7	35693.3	582.584	265.625	104.536	47.9056	211.203	35.381	17252.5	2890.16	149.789	25.0929	91.1046	15.7052
OpuAC	P46922	1603.89	331.312	98795.1	20407.9	1137.51	234.973	419.766	84.5414	3507.59	165.943	334278	15814.6	2487.65	117.69	471.641	20.1396	936.756	175.571	76520.7	14341.9	664.366	124.519	430.292	82.1778
OpuBA	Q45460	33.09	3.2453	2038.25	199.901	23.4681	2.30163	11.5749	1.03383	146.91	94.39	14000.7	8995.49	104.191	66.9432	26.4173	17.2661	16.2972	7.95114	1331.26	649.503	11.5583	5.6391	10.0165	4.93562
OpuCA	O34992	690.14	364.891	42510.7	22476.3	489.461	258.788	242.539	128.004	1044.32	477.602	99524.8	45516.1	740.65	338.725	189.267	88.0951	352.14	118.576	28765.2	9686.09	249.745	84.0963	217.234	73.8445
OpuCB	O34878	186.178	165.157	11468	10173.2	132.041	117.133	35.0768	31.1692	419.371	103.406	39966.7	9854.75	297.427	73.3377	40.8074	9.95915	119.076	38.2573	9726.98	3125.12	84.4514	27.1328	39.3355	12.7394
OpuCC	O32243	185.624	16.9117	11433.9	1041.71	131.648	11.9941	51.192	4.2786	409.326	194.741	39009.3	18559.1	290.302	138.114	58.4069	27.6529	176.144	53.9963	14388.6	4410.79	124.925	38.2952	85.2693	26.2982
OxdC	O34714	47.232	5.41918	2909.36	333.807	33.4979	3.84339	16.7306	1.91393									31.3128	6.46226	2557.85	527.881	22.2077	4.58316	19.4271	3.93693
PabA	P28819	193.144	38.1946	11897.1	2352.68	136.981	27.0884	34.0223	6.64254	310.997	34.2825	29638.4	3267.17	220.565	24.3138	28.3612	3.19965	135.403	63.2824	11060.6	5169.34	96.0302	44.8811	41.8691	19.7617
PabB	P28820	84.9636	11.5081	5233.52	708.866	60.2578	8.16176	36.7886	5.28986	100.248	14.376	9553.75	1370.05	71.0977	10.1957	22.2529	3.55711	31.428	17.7584	2567.25	1450.62	22.2893	12.5946	23.9329	13.6655
PadR	P94443	31.6188	8.18864	1947.63	504.398	22.4247	5.80755	5.46542	1.36144									13.6296	6.1066	1113.36	498.829	9.66638	4.33093	4.13333	1.8767
PanB	P52996	86.0047	44.0621	5297.65	2714.1	60.9962	31.2497	20.8343	10.7184	238.562	217.36	22735.3	20714.7	169.193	154.156	29.798	27.3514	108.188	33.5349	8837.57	2739.36	76.7293	23.7836	45.8269	13.9244
PanC	P52998	229.126	59.7546	14113.5	3680.72	162.501	42.3791	59.4888	15.2697	454.039	241.428	43270.5	23008.4	322.013	171.225	60.6685	32.7046	152.751	41.5206	12477.8	3391.69	108.334	29.4472	69.6742	19.4515
PanD	P52999	51.5167	22.3716	3173.28	1378.03	36.5366	15.8664	5.83293	2.57646	95.3465	52.8633	9086.65	5037.94	67.6216	37.4917	5.57673	3.10418	16.9361	11.7858	1383.46	962.747	12.0114	8.35874	3.34709	2.30248
ParC	Q45066	253.401	79.9357	15608.8	4923.81	179.717	56.692	188.253	59.9971	367.637	52.7178	35036.3	5024.08	260.735	37.3885	140.231	21.0697	127.157	11.4594	10387.1	936.079	90.1825	8.1272	165.398	13.5252
ParE	Q59192	21.1841	12.4818	1304.88	768.847	15.0242	8.85237	12.5528	7.35451	99.8809	43.4384	9518.79	4139.74	70.8375	30.8074	30.6438	13.2549	13.1387	9.52915	1073.26	778.406	9.3182	6.75826	13.6832	9.98704
PatA	P16524	869.779	439.558	53575.9	27075.5	616.864	311.743	307.239	153.167	594.018	250.627	56610.7	23885	421.289	177.749	108.343	46.6309	319.915	26.9358	26132.9	2200.3	226.89	19.1034	198.431	15.9503
PatB	Q08432	206.191	40.1916	12700.8	2475.69	146.235	28.5047	71.6617	13.7607	228.404	126.029	21767.2	12010.7	161.988	89.382	40.9798	22.8415	93.6692	27.3478	7651.55	2233.96	66.4321	19.3956	57.2047	17.0811
PbpB	Q07868	14.8923	16.0214	917.323	986.872	10.5619	11.3627	9.60658	10.3549	17.8575	2.55243	1701.85	243.25	12.6649	1.81023	5.95484	0.835816	3.59688	1.58948	293.818	129.839	2.55098	1.12729	4.07254	1.82705
PbpC	P42971	109.55	31.4705	6747.98	1938.49	77.695	22.3195	66.1911	18.6858	319.077	253.818	30408.5	24189.2	226.296	180.013	99.607	79.9598	47.9188	11.96	3914.33	976.973	33.9849	8.48226	50.7679	12.517
PbpD	P40750	40.6739	15.4169	2505.4	949.636	28.8467	10.9339	23.3287	8.68164	32.7394	13.5675	3120.11	1293.01	23.2194	9.62237	9.73223	4.05626	11.167	5.74598	912.196	469.371	7.91985	4.07516	11.2684	5.87498
PbpE	P32959																	59.7274	59.4951	4878.94	4859.97	42.3598	42.1951	43.9809	43.9574
PbpH	Q796K8	9.19611	1.72186	566.455	106.062	6.52207	1.22117	5.92494	1.07297	18.6326	6.94158	1775.71	661.542	13.2146	4.92311	6.21959	2.33215
PbuX	P42086	129.093	84.4717	7951.78	5203.22	91.5554	59.909	48.2961	31.4029	125.345	24.5345	11945.6	2338.17	88.8973	17.4004	24.3761	4.83341	42.3786	31.8581	3461.77	2602.39	30.0557	22.5944	27.8201	20.6494
PckA	P54418	626.188	150.567	38571.4	9274.5	444.105	106.785	296.436	69.9528	408.729	171.494	38952.5	16343.6	289.879	121.627	99.7809	42.6939	472.363	76.6522	38585.8	6261.48	335.009	54.3633	392.133	62.3783
PcrA	O34580	242.963	143.272	14965.9	8825.17	172.314	101.612	164.899	97.0231	232.457	172.857	22153.5	16473.5	164.863	122.593	81.5901	60.9546	123.005	41.9495	10047.9	3426.72	87.2378	29.7514	146.548	50.4672
PdaC	O34798	599.051	597.4	36899.9	36798.2	424.859	423.688	261.675	260.062	1813.75	2520.26	172853	240184	1286.35	1787.42	411.337	571.6	522.648	615.583	42693.4	50285.1	370.672	436.584	403.668	476.632
PdhA	P21881	13445.4	3631.23	828201	223674	9535.77	2575.34	4539.44	1212.62	25783.8	3717.71	2.45723e+06	354303	18286.4	2636.67	4475.65	684.146	8327.35	986.254	680235	80564	5905.92	699.471	4933.17	611.683
PdhB	P21882	25992.3	2929.51	1.60105e+06	180449	18434.3	2077.66	7492.92	804.03	48409.6	7709.68	4.6135e+06	734743	34333.1	5467.86	7176.69	1208.13	17989.7	978.402	1.46952e+06	79922.6	12758.6	693.902	9092.42	436.297
PdhC	P21883	8728.2	1291.19	537633	79533.8	6190.21	915.739	3372.61	488.549	20059	380.846	1.91165e+06	36295.2	14226.3	270.104	3981.3	114.221	5429.69	754.783	443534	61655.8	3850.84	535.307	3679.75	523.669
PdhD	P21880	25696.8	3232.4	1.58285e+06	199107	18224.7	2292.48	10387.2	1265.27	45640	5797.02	4.34955e+06	552464	32368.8	4111.36	9484.98	1311.14	15211.1	663.964	1.24255e+06	54237.1	10788	470.896	10779.8	443.168
Pdp	P39142	543.384	252.112	33471	15529.4	385.379	178.803	204.005	94.3558	1071.66	490.718	102130	46766	760.04	348.027	207.44	96.3911	274.951	96.0197	22459.9	7843.55	195.001	68.0991	181.028	62.9878
PdxK	P39610	669.279	492.326	41225.7	30325.9	474.666	349.167	157.712	115.428	808.193	260.991	77021.9	24872.8	573.187	185.1	97.904	31.8475	910.847	399.026	74404.3	32595.2	645.991	282.997	377.096	166.784
PdxS	P37527	3143.84	1052.18	193652	64811.5	2229.67	746.228	808.353	272.931	10719.4	1779.12	1.02157e+06	169553	7602.4	1261.79	1413.92	229.95	2932.29	911.332	239530	74443.9	2079.64	646.335	1321.04	409.223
PdxT	P37528	1316.68	346.342	81103.6	21333.7	933.813	245.633	229.565	60.3689	2122.62	935.709	202289	89174.4	1505.4	663.624	190.569	85.2517	1074.37	251.542	87761.9	20547.7	761.964	178.399	328.349	76.7417
PepA	O32106	677.018	65.5566	41702.4	4038.11	480.154	46.4941	295.252	27.2667	1120.64	413.444	106798	39401.8	794.778	293.223	251.762	95.3066	396.623	75.6902	32398.9	6182.9	281.293	53.681	303.428	58.466
PepT	P55179	1905.57	318.325	117378	19607.9	1351.47	225.762	705.664	122.298	3207.35	752.574	305664	71721.3	2274.71	533.741	608.605	138.115	1038.74	91.2232	84851.8	7451.74	736.698	64.6973	673.96	62.9159
PerR	P71086	81.1719	13.6218	4999.96	839.067	57.5687	9.66088	10.8392	1.67982									136.798	24.2512	11174.6	1981	97.02	17.1994	31.9268	5.46006
PfkA	O34529	2505.98	794.92	154361	48964.8	1777.29	563.773	697.132	217.443	4018.58	1254.46	382976	119552	2850.05	889.687	575.946	184.552	1699.89	184.267	138858	15052.2	1205.59	130.686	829.523	85.8223
PfyP	O34627	300.778	162.278	18527.1	9995.89	213.318	115.091	71.465	38.8269	220.644	120.598	21027.7	11493.1	156.485	85.5303	26.9609	14.9683	85.5223	94.9486	6986.05	7756.05	60.6541	67.3394	35.5376	39.3587
PgcA	P18159	1028.05	303.423	63325.1	18690	729.114	215.193	540.389	159.386	1354.16	459.011	129053	43744.4	960.397	325.54	366.535	127.866	557.813	185.773	45566	15175.2	395.612	131.754	514.845	174.581
Pgi	P80860	4528.64	244.937	278952	15087.4	3211.8	173.714	1861.17	105.705	7614.7	1345.6	725691	128237	5400.5	954.324	1604.4	262.369	2230.84	288.863	182230	23596.4	1582.16	204.868	1605.8	197.31
Pgk	P40924	5656.66	1046.43	348435	64456.9	4011.82	742.146	1940.02	356.654	16449.2	859.907	1.56763e+06	81950.3	11666.1	609.863	2898.49	186.308	4911.12	598.512	401174	48890.5	3483.07	424.476	2951.24	343.132
Pgl	O34499	2855.62	939.29	175898	57857.6	2025.26	666.163	891.812	294.197	6564.36	1274.63	625593	121474	4655.58	903.99	1054.16	216.065	2062.86	43.4836	168508	3552.04	1463.02	30.8394	1129.16	22.1813
PheS	P17921	1462.18	207.696	90066.3	12793.5	1037.01	147.302	459.825	65.4795	2471.68	275.774	235555	26281.6	1752.97	195.584	399.266	47.5622	610.56	96.613	49874.7	7892.01	433.021	68.5198	336.254	50.6411
PheT	P17922	1884.87	539.246	116103	33216	1336.79	382.444	1347.95	387.747	2738.92	688.304	261023	65596.3	1942.5	488.159	1007.69	263.515	1089.88	86.9471	89028.5	7102.44	772.961	61.6646	1366.63	119.805
PhoD	P42251	32.6787	30.8892	2012.92	1902.69	23.1764	21.9072	17.44	16.3587									9.17099	1.25993	749.15	102.92	6.50425	0.893566	8.61981	1.29594
PhoE	O07617	422.875	111.654	26047.9	6877.58	299.911	79.1873	75.5019	19.4007	1215.93	545.589	115879	51995.3	862.36	386.942	112.067	51.168	602.707	100.287	49233.3	8192.11	427.452	71.1254	188.971	32.0995
PhoH	P46343	495.519	229.416	30522.6	14131.4	351.432	162.706	143.358	67.17	484.076	377.642	46133.1	35989.8	343.316	267.831	72.0843	56.517	304.39	96.0545	24864.6	7846.39	215.879	68.1238	154.309	49.1684
PhoP	P13792	67.4193	4.51701	4152.84	278.235	47.8151	3.20355	15.113	0.894776	173.609	89.0959	16545.2	8490.96	123.127	63.1886	20.1329	10.2867	34.116	7.75151	2786.83	633.196	24.1958	5.49752	13.4123	2.99979
PksJ	P40806	4.77387	3.20625	294.057	197.496	3.38573	2.27394	21.961	14.921	4.24661	4.89319	404.708	466.328	3.01178	3.47035	9.88183	11.2899	0.873459	0.493676	71.3501	40.3269	0.619474	0.350125	7.05791	3.99799
PksN	O31782									3.11747	2.34703	297.099	223.676	2.21097	1.66456	7.98292	5.99517
PksR	O31784	2.07247	1.09882	127.658	67.684	1.46983	0.779302	4.79022	2.50518	101.967	143.295	9717.62	13656.2	72.3173	101.628	119.628	168.088
PksS	O31785	273.195	94.2605	16828.1	5806.18	193.756	66.8514	103.819	36.0392	357.785	32.635	34097.4	3110.16	253.748	23.1454	69.8278	6.91787	115.979	16.9204	9473.95	1382.17	82.2545	12.0003	77.1932	10.8179
PlsC	O07584	370.437	25.2323	22817.9	1554.24	262.721	17.8953	65.9855	4.46542	1118.6	223.796	106604	21328.1	793.33	158.721	103.141	20.8981	93.6368	51.8489	7648.9	4235.38	66.4091	36.7723	29.2206	16.2254
PlsX	P71018	441.606	179.738	27201.7	11071.3	313.196	127.473	128.16	51.371	696.983	343.034	66423.4	32691.6	494.314	243.287	104.488	52.1556	208.715	41.7742	17049.3	3412.41	148.025	29.6271	106.485	22.0588
PnbA	P37967	28.4582	15.5633	1752.95	958.657	20.1831	11.0378	12.4951	6.85873	71.8637	25.1815	6848.71	2399.84	50.9672	17.8593	16.235	5.81343	21.822	5.05644	1782.57	413.044	15.4766	3.58612	16.7711	3.7587
PncA	O32091	113.734	29.9633	7005.7	1845.65	80.6625	21.2505	18.9597	4.93503									84.5769	42.0553	6908.82	3435.37	59.9836	29.8265	24.774	12.1503
PncB	O32090	814.751	294.105	50186.4	18116	577.838	208.585	371.789	132.897	1322.85	601.722	126069	57345	938.191	426.754	311.434	144.033	421.16	125.843	34403.2	10279.7	298.695	89.2505	336.994	100.325
Pnp	P50849	5873.12	950.093	361768	58523.1	4165.34	673.825	3698.19	592.402	9871.31	798.093	940749	76059.4	7000.93	566.024	3194.11	292.93	3238.3	329.772	264527	26938.1	2296.67	233.881	3576.76	388.043
PolA	O34996	257.924	199.767	15887.4	12305.1	182.925	141.679	208.1	161.488	61.402	8.98282	5851.69	856.075	43.5475	6.37079	25.3707	3.3957	37.035	18.9016	3025.27	1544.02	26.266	13.4054	52.4545	27.1414
PolC	P13267	8.99155	6.46012	553.854	397.925	6.37698	4.58164	11.8775	8.48112	19.4316	3.017	1851.86	287.524	13.7813	2.13972	13.1907	2.02537	3.5788	0.396213	292.341	32.3654	2.53816	0.281002	8.26915	0.854474
PolX	P94544	63.1047	6.85992	3887.08	422.552	44.7551	4.86519	32.8545	3.27046	87.0108	22.1163	8292.25	2107.71	61.7098	15.6853	23.4666	6.02372	23.9999	3.11411	1960.48	254.382	17.0212	2.20859	21.9414	2.95661
PonA	P39793	285.525	74.8951	17587.5	4613.33	202.5	53.1171	230.871	59.2117	589.96	183.758	56224	17512.4	418.411	130.325	245.828	78.7988	150.351	47.4959	12281.7	3879.79	106.632	33.6851	213.556	68.5068
PpaC	P37487	18304.2	1357.24	1.12749e+06	83602	12981.7	962.579	5059.91	403.423	23706.5	2054.43	2.25926e+06	195790	16813.1	1457.04	3365.84	328.357	8774.2	272.674	716737	22273.9	6222.84	193.386	4249.84	128.252
PpaX	Q9JMQ2	245.853	33.0397	15143.9	2035.15	174.364	23.4324	47.9723	6.40135	307.404	115.527	29296	11009.9	218.017	81.9339	30.7593	11.4791	99.1409	3.37818	8098.51	275.953	70.3127	2.39587	33.9077	0.906788
PpiB	P35137	3550.5	704.659	218701	43405	2518.08	499.758	440.75	89.5862	4913.56	1713.46	468269	163295	3484.79	1215.22	312.694	108.583	1266.5	272.157	103457	22231.6	898.228	193.019	275.317	59.0027
PpnKA	O31612	183.929	67.7309	11329.5	4172.04	130.446	48.0361	44.9126	16.6674	117.763	58.1604	11222.9	5542.76	83.5197	41.2485	14.7946	7.39359	64.7557	36.0909	5289.69	2948.15	45.926	25.5964	27.6836	15.3481
Pps	O34309	7.8638	5.77008	484.388	355.421	5.57716	4.09225	6.16984	4.51449	95.7968	70.0729	9129.56	6678.04	67.941	49.6971	38.4947	27.76
PpsD	P94459	15.3587	7.85862	946.053	484.069	10.8927	5.57349	50.6888	25.3611	7.67214	4.2315	731.165	403.268	5.44123	3.00106	13.1142	7.20412	4.49198	2.40878	366.935	196.766	3.1858	1.70835	25.8951	13.9949
PrfA	P45872	145.499	44.1041	8962.35	2716.69	103.191	31.2795	47.5508	14.2183	284.398	131.608	27103.5	12542.5	201.701	93.3393	47.8858	22.5856	116.6	28.3292	9524.69	2314.12	82.695	20.0916	66.9527	16.7937
PrfB	P28367	166.689	116.756	10267.6	7191.87	118.219	82.806	57.0607	40.0014	566.436	223.526	53982.2	21302.3	401.728	158.529	99.2734	38.3653	210.61	21.5378	17204	1759.36	149.369	15.2751	126.222	12.0839
PrkA	P39134	9.23303	1.78886	568.729	110.189	6.54825	1.2687	5.46969	1.06624	11.8209	4.86489	1126.55	463.63	8.38363	3.45027	3.62477	1.50039
PrkC	O34507																	5.70929	4.2583	466.374	347.847	4.04914	3.02007	5.86494	4.41388
PrmA	P54460	234.773	56.9607	14461.3	3508.62	166.505	40.3976	65.9399	16.1453	245.022	89.947	23350.9	8572.07	173.775	63.7922	35.5933	13.1525	135.864	11.6438	11098.3	951.145	96.3576	8.25801	66.8768	5.99444
ProA	P39821	454.213	163.452	27978.3	10068.2	322.137	115.923	166.89	59.2721	933.213	325.179	88936.4	30990	661.853	230.623	176.811	63.2387	262.065	64.7862	21407.3	5292.18	185.862	45.9477	169.155	42.7463
ProB	P39820	65.6179	52.4331	4041.88	3229.74	46.5375	37.1866	21.0232	16.8949	207.695	79.0976	19793.6	7538.1	147.301	56.0976	34.3437	12.9964	18.8634	11.8154	1540.89	965.164	13.3783	8.37972	10.5692	6.5745
ProH	P0CI77	17.1985	8.24475	1059.38	507.854	12.1975	5.84734	4.4775	2.13768	45.3829	6.51069	4325.05	620.478	32.1864	4.61751	6.07504	0.932702
ProI	P54552	59.9137	19.7908	3690.51	1219.06	42.492	14.036	14.8182	4.90682	88.0355	32.8379	8389.9	3129.49	62.4365	23.2893	11.2572	4.22624	9.45935	1.27605	772.705	104.237	6.70876	0.905003	4.08755	0.531798
ProS	O31755	1913.59	417.149	117872	25695.2	1357.16	295.851	985.523	219.194	2857.71	295.448	272344	28156.6	2026.74	209.537	755.883	87.0325	1020.8	80.473	83385.9	6573.59	723.971	57.0731	920.832	71.5623
PrpC	O34779	160.649	87.3194	9895.56	5378.63	113.936	61.9286	36.1003	19.5271	334.318	158.451	31861	15100.6	237.105	112.376	38.7777	18.6829	93.3289	3.94273	7623.75	322.069	66.1907	2.79626	36.8001	1.29364
Prs	P14193	4899.91	1152.79	301821	71008.8	3475.11	817.583	1387.41	316.608	7567.66	2431.05	721208	231682	5367.14	1724.15	1104.4	364.54	1884.55	203.25	153943	16602.8	1336.56	144.149	936.304	99.0307
PrsA	P24327	8195.62	2332.43	504827	143671	5812.49	1654.2	2162.99	599.597	16758	1276.99	1.59706e+06	121699	11885.1	905.667	2274.95	188.056	4461.62	743.86	364455	60763.6	3164.27	527.56	2066.18	337.143
Pta	P39646	5871.91	977.708	361694	60224.1	4164.48	693.41	1660.42	271.796	13606.2	4497.31	1.29669e+06	428599	9649.81	3189.58	1981.63	673.472	4207.33	689.489	343683	56322.2	2983.92	488.999	2083.98	324.661
PtsG	P20166	663.058	226.277	40842.5	13938	470.254	160.48	406.549	136.262	1740.18	506.248	165842	48246.1	1234.17	359.041	549.243	162.945	570.711	37.9067	46619.6	3096.48	404.76	26.8842	614.108	37.8477
PtsH	P08877	8368.17	2159.82	515456	133039	5934.87	1531.79	625.789	163.368	20424	2983.97	1.94644e+06	284376	14485.1	2116.29	783.008	109.542	14303.3	2806.41	1.16839e+06	229247	10144.2	1990.36	1873.85	370.966
PtsI	P08838	11394.8	1504.17	701890	92652.9	8081.44	1066.79	5845.21	783.538	22569.6	3367.45	2.15091e+06	320923	16006.8	2388.26	5950.73	954.679	6311.38	591	515557	48277	4476.16	419.149	5675.51	558.793
PunA	P46354	1417.53	240.742	87316.2	14829	1005.34	170.739	335.732	57.4608	1720.26	885.169	163943	84357.8	1220.04	627.779	209.942	109.86	664.281	70.5205	54263	5760.6	471.121	50.0145	275.565	27.0896
PurA	P29726	5800.09	1545.5	357269	95198.7	4113.54	1096.1	2259.58	605.245	8979.75	3042.18	855783	289924	6368.62	2157.58	1800.94	625.755	2705.99	365.187	221044	29830.9	1919.14	258.998	1848.38	256.982
PurB	P12047	16361.5	2699.61	1.00783e+06	166289	11603.9	1914.62	6581.72	1078.17	28991.8	2064.93	2.76296e+06	196791	20561.6	1464.49	5991.76	481.659	8575.29	295.863	700489	24168.1	6081.77	209.832	6046.47	170.437
PurC	P12046	4324.51	1338	266378	82416.9	3067.03	948.934	964.666	294.68	10198.3	1551.76	971910	147884	7232.82	1100.54	1169.77	185.067	3148.79	664.578	257215	54287.3	2233.19	471.332	1232.08	257.768
PurD	P12039	3103.04	302.785	191138	18650.7	2200.74	214.741	1142.39	111.918	4719.72	1298.98	449796	123794	3347.32	921.261	893.468	252.281	1882.36	198.357	153764	16203.2	1335.01	140.679	1214.63	127.453
PurE	P12044	242.506	154.59	14937.7	9522.33	171.99	109.638	33.8637	21.6113	483.864	368.508	46112.9	35119.3	343.166	261.353	34.9069	26.5204	385.351	287.712	31478.1	23502.3	273.298	204.051	94.0029	69.9168
PurF	P00497	3762.77	915.013	231776	56362.3	2668.63	648.945	1581.18	383.283	7893.7	425.203	752281	40522.4	5598.37	301.562	1704.1	110.228	1754.29	241.81	143302	19752.7	1244.18	171.497	1292.14	176.066
PurH	P12048	10383.4	2048.21	639588	126164	7364.1	1452.63	4704.83	914.887	16139.3	3168.52	1.5381e+06	301965	11446.3	2247.18	3762	775.134	5611.31	669.247	458371	54668.7	3979.65	474.643	4461.3	563.311
PurK	P12045	433.324	145.953	26691.6	8990.27	307.322	103.512	149.014	49.8953	549.564	316.19	52374.2	30133.3	389.762	224.248	97.5569	56.6724	240.24	53.2355	19624.5	4348.64	170.383	37.7557	144.977	32.6181
PurL	P12042;REV__P54513	9812.38	139.628	604415	8600.73	6959.13	99.0273	6407.86	48.3167	11614.7	2667.3	1.1069e+06	254197	8237.39	1891.7	3900.1	926.83	4469.74	317.124	365119	25904.9	3170.03	224.911	5115.56	343.816
PurM	P12043	152.857	117.938	9415.54	7264.66	108.409	83.644	46.0776	35.5407	273.008	131.312	26018	12514.2	193.623	93.129	42.1634	20.1638	125.754	92.4627	10272.5	7552.99	89.1876	65.5764	66.4713	48.9849
PurN	P12040	638.249	261.76	39314.4	16123.7	452.659	185.645	111.892	45.0788	799.631	175.569	76205.9	16731.9	567.114	124.517	72.2543	16.6492	397.375	41.716	32460.3	3407.65	281.826	29.5858	122.357	12.8083
PurQ	P12041	3411.77	366.218	210156	22558	2419.7	259.729	687.264	70.9989	5914.87	1875.91	563695	178776	4194.95	1330.43	613.476	199.836	2212.28	1033.12	180715	84392	1569	732.706	780.363	363.456
PurR	P37551	939.668	121.893	57880.9	7508.24	666.431	86.4487	238.429	29.1914	1366.87	208.02	130264	19824.6	969.408	147.532	178.261	27.8829	529.042	108.397	43215.8	8854.64	375.207	76.8775	235.542	48.5435
PurS	P12049	13452.8	4700.58	828653	289543	9540.97	3333.74	1067.47	374.297	24483.4	9417.03	2.3333e+06	897456	17364.1	6678.74	999.759	394.119	12455.4	1475.61	1.01745e+06	120538	8833.65	1046.53	1732.52	215.696
PurT	P39771	1628.02	477.919	100282	29438.5	1154.62	338.95	557.498	164.005	2966.69	1903.98	282729	181452	2104.03	1350.34	523.851	338.317	1132.11	307.098	92478.5	25085.9	802.915	217.8	679.33	184.867
PurU	O34990	90.4739	17.3648	5572.94	1069.63	64.1659	12.3155	25.3573	4.95654	225.769	192.429	21516.1	18338.7	160.12	136.474	32.2626	27.1041	58.4196	36.7679	4772.12	3003.45	41.4324	26.0765	28.6849	17.981
Pyc	Q9KWU4	3630.58	697.967	223634	42992.8	2574.88	495.012	3775.93	724.634	3791.87	1066.71	361370	101659	2689.27	756.531	2029.92	591.209	1585.86	27.8244	129544	2272.89	1124.73	19.7336	2891.21	45.5675
Pyk	P80885	3190.95	529.038	196554	32587.3	2263.09	375.205	1613.86	273.165	8144.9	1276.57	776220	121659	5776.53	905.367	2116.84	355.868	1907.64	104.232	155829	8514.42	1352.93	73.9237	1689.9	82.9319
PyrAA	P25993	1786.35	692.37	110034	42648	1266.92	491.042	582.216	224.076	3327.68	1389.01	317132	132375	2360.06	985.116	559.218	237.712	879.795	235.753	71867.7	19257.9	623.968	167.2	503.475	137.237
PyrAB	P25994	2728.92	1062.06	168094	65419.8	1935.4	753.232	2608.29	1008.74	3249.32	1245.14	309664	118664	2304.48	883.081	1601.05	627.302	1087.33	86.0752	88820.7	7031.21	771.157	61.0462	1823.76	155.582
PyrB	P05654	1016.12	286.968	62590	17676.4	720.651	203.523	282.729	79.8103	1262.7	192.565	120337	18351.7	895.531	136.571	180.577	29.1384	458.716	117.12	37471	9567.17	325.33	83.0639	223.788	57.2882
PyrC	P25995	1684.37	592.987	103752	36526.3	1194.59	420.558	637.153	224.25	2686.38	971.684	256015	92602.8	1905.23	689.138	523.178	193.242	1067.75	247.702	87220.7	20234	757.266	175.675	708.96	169.782
PyrD	P25996	1133.24	296.402	69804.4	18257.6	803.716	210.214	305.211	80.9419	1647.83	528.742	157040	50389.9	1168.67	374.995	228.247	75.348	563.115	29.5429	45999.1	2413.27	399.373	20.9524	265.622	15.5073
PyrE	P25972	800.352	585.359	49299.5	36056.5	567.626	415.148	152.666	110.612	2389.69	374.259	227740	35667.4	1694.81	265.432	234.431	34.6795	339.84	69.6398	27760.5	5688.66	241.021	49.39	113.92	23.4869
PyrF	P25971	488.434	296.346	30086.2	18254.1	346.407	210.174	103.365	63.2642	472.995	194.605	45077.1	18546.1	335.458	138.018	51.4634	21.5294	290.083	51.7838	23696	4230.05	205.733	36.7261	107.344	18.3569
PyrG	P13242	1731.55	287.863	106659	17731.6	1228.05	204.158	840.884	141.423	2533.23	1010.52	241420	96304.3	1796.62	716.684	633.391	257.361	796.738	38.9247	65083	3179.63	565.062	27.6061	677.996	31.3343
PyrH	O31749	2933.5	475.967	180695	29318.2	2080.5	337.565	621.805	98.3996	4431.86	1076.32	422363	102575	3143.17	763.349	483.57	122.519	1375.41	118.938	112353	9715.66	975.467	84.353	511.425	46.8266
PyrK	P25983	536.945	167.432	33074.3	10313.4	380.812	118.746	122.636	38.0306	347.346	229.279	33102.5	21850.6	246.345	162.609	40.939	27.3279	107.195	65.304	8756.4	5334.48	76.0246	46.3149	42.9403	26.3364
PyrP	P39766	137.907	83.3001	8494.68	5131.06	97.8063	59.0781	50.7583	30.3223									55.3861	4.45474	4524.31	363.894	39.2809	3.15939	35.8898	3.08353
PyrR	P39765	933.199	352.633	57482.4	21721.2	661.843	250.094	153.589	57.5338	2581.77	793.436	246046	75615.5	1831.04	562.72	218.907	69.1694	1225.43	98.2938	100101	8029.31	869.098	69.7119	353.709	25.4328
QdoI	P42106	87.1243	21.94	5366.62	1351.44	61.7903	15.5603	26.751	7.00064									18.8197	23.6684	1537.32	1933.4	13.3473	16.7861	10.0502	12.6362
QoxA	P34957	446.837	404.963	27523.9	24944.6	316.906	287.208	131.802	119.58	506.965	352.516	48314.4	33595.2	359.55	250.011	77.2069	54.1456	148.897	69.1794	12163	5651.05	105.601	49.0634	76.9744	35.6108
QoxB	P34956	717.545	300.411	44198.8	18504.5	508.897	213.057	429.966	176.936	1533.09	45.9482	146105	4378.93	1087.3	32.5874	472.689	19.8757	428.974	131.888	35041.5	10773.5	304.237	93.5376	451.107	137.659
QueA	O32054	200.582	59.739	12355.3	3679.76	142.257	42.3681	62.7755	18.546	358.146	34.7266	34131.8	3309.49	254.004	24.6288	57.6271	6.2734	114.468	22.652	9350.51	1850.37	81.1828	16.0652	62.8395	12.5313
QueC	O31675	164.016	40.5372	10102.9	2496.98	116.323	28.7498	32.6827	7.92597	225.899	50.808	21528.5	4842.07	160.212	36.0341	23.1702	5.42474	79.6048	13.7306	6502.67	1121.61	56.4573	9.73803	27.8123	4.66374
QueF	O31678	354.184	103.327	21816.7	6364.63	251.194	73.2812	55.8582	16.8649	486.028	312.676	46319.1	29798.4	344.701	221.756	39.4795	25.5654	144.63	11.3599	11814.4	927.955	102.575	8.05667	39.9556	3.45998
RacE	P94556	60.954	53.0812	3754.6	3269.65	43.2298	37.6462	14.9406	13.1492									26.7519	9.75392	2185.28	796.767	18.973	6.91767	11.4443	4.17292
RapB	P70962	175.193	77.3479	10791.4	4764.41	124.251	54.8567	64.187	28.5475	122.155	90.7011	11641.5	8643.94	86.6347	64.327	23.0848	17.3023	71.0025	6.86513	5799.97	560.791	50.3564	4.86888	45.5867	4.6133
RapC	P94415	34.3156	10.7503	2113.75	662.186	24.3373	7.62429	12.7404	4.04904	121.287	50.1321	11558.8	4777.66	86.0191	35.5547	23.2603	9.55897	9.95048	4.26852	812.823	348.682	7.05708	3.02732	6.4447	2.71098
RapF	P71002	107.603	56.7702	6628.03	3496.89	76.314	40.2625	39.9155	21.1618	241.063	171.284	22973.6	16323.6	170.967	121.478	46.1425	32.9209	39.5193	8.49392	3228.21	693.842	28.0279	6.02406	25.6572	5.31291
RapG	O32294	53.6779	17.6692	3306.41	1088.37	38.0694	12.5314	18.7172	6.22696									36.1637	8.69317	2954.1	710.118	25.648	6.16537	22.1001	5.43117
RapJ	O34327	27.9024	13.5698	1718.71	835.863	19.7889	9.62398	10.0915	4.98041	79.923	0.0738944	7616.77	7.04224	56.683	0.0524074	14.9258	0.0250053	13.3085	9.94374	1087.13	812.273	9.43864	7.05229	8.44207	6.36767
RapK	O34930	186.959	109.447	11516.1	6741.64	132.595	77.6221	66.5502	38.749	258.803	146.645	24664.2	13975.4	183.548	104.003	47.5948	27.2518	118.681	39.1723	9694.69	3199.86	84.171	27.7818	74.0365	23.8302
RasP	O31754	81.7926	27.5543	5038.2	1697.27	58.009	19.5421	31.028	10.2503	90.3846	47.3409	8613.77	4511.65	64.1025	33.5751	17.7768	9.35084	7.51791	1.70108	614.115	138.956	5.33185	1.20644	5.0423	1.13356
RbfA	P32731	320.352	297.153	19732.8	18303.8	227.2	210.747	35.0431	32.8215	857.44	293.265	81715.2	27948.6	608.114	207.989	47.8162	15.9791	182.933	37.6906	14943.2	3078.83	129.74	26.7309	34.8782	7.06062
RbgA	O31743	213.451	109.018	13148	6715.18	151.384	77.3175	55.43	28.0917	323.137	358.436	30795.4	34159.4	229.175	254.21	43.3556	48.1606	124.65	37.3217	10182.3	3048.69	88.4045	26.4693	56.7262	16.4997
RbsB	P36949	54.0556	25.446	3329.67	1567.4	38.3373	18.0468	14.1252	6.58908									35.473	1.2436	2897.68	101.586	25.1581	0.881987	16.3485	0.584512
RecA	P16971	2980.74	259.709	183605	15997.3	2114	184.191	922.343	79.7987	3217.98	973.587	306678	92784.1	2282.25	690.487	512.561	159.855	1870.72	205.412	152813	16779.5	1326.75	145.682	1015.05	116.582
RecN	P17894	102.628	31.3213	6321.61	1929.3	72.7859	22.2137	53.7821	16.2854									16.5277	7.80961	1350.09	637.942	11.7217	5.53873	15.1852	7.11123
RelA	O54408	311.974	143.757	19216.7	8855.02	221.258	101.955	214.978	98.5992	356.269	236.888	33952.9	22575.8	252.673	168.006	126.855	84.8472	138.808	25.144	11338.8	2053.93	98.4456	17.8326	167.632	29.079
ResD	P35163	675.665	152.964	41619.1	9422.14	479.195	108.485	151.025	33.3558	1335.45	20.4662	127270	1950.45	947.126	14.515	153.42	4.2654	328.412	72.3026	26827	5906.17	232.916	51.2784	128.961	29.427
Rex	O05521	48.3483	27.3766	2978.12	1686.33	34.2896	19.4161	9.497	5.47585	90.5882	1.51365	8633.18	144.253	64.247	1.07351	9.17662	0.177188	18.7588	6.8539	1532.35	559.874	13.3041	4.86092	6.46166	2.4095
Rho	Q03222	133.875	77.9684	8246.3	4802.63	94.9465	55.2967	52.9007	30.7532	92.0509	24.9481	8772.58	2377.59	65.2843	17.6937	18.7269	5.24974	77.3869	22.5773	6321.49	1844.27	54.8843	16.0122	53.6403	15.7487
RibBA	P17620	533.351	136.546	32852.9	8410.86	378.263	96.8412	191.219	48.393	729.514	140.509	69523.7	13390.7	517.386	99.6521	134.56	27.2007	277.076	64.1548	22633.5	5240.61	196.508	45.4999	174.315	40.8387
RibC	P54575	13.4816	1.053	830.431	64.8621	9.56144	0.746811	3.91137	0.254754	59.2205	35.5035	5643.8	3383.53	42.0004	25.1798	8.87307	5.30059	10.4209	2.64646	851.25	216.181	7.3907	1.87692	5.28104	1.27411
RibD	P17618									47.1505	2.48209	4493.5	236.546	33.44	1.76035	7.69896	0.297334	9.04428	1.60509	738.799	131.115	6.41438	1.13836	5.08723	0.927736
RibE	P16440	175.805	47.4847	10829.1	2924.92	124.684	33.6771	33.6013	9.24455	315.861	102.984	30102	9814.51	224.015	73.0383	30.8977	9.75739	101.583	48.0542	8297.99	3925.4	72.0446	34.081	33.9997	16.1315
RibH	P11998	2317.56	636.158	142755	39185.5	1643.66	451.176	306.78	83.5794	3667.24	1800.68	349493	171608	2600.88	1277.08	250.067	124.282	2135.48	468.786	174441	38293.7	1514.53	332.473	495.446	108.212
RimM	O31740	230.46	19.3813	14195.7	1193.83	163.447	13.7456	37.8441	2.99879	643.353	26.1649	61312.4	2493.55	456.279	18.5567	54.2539	2.01707	150.928	9.82291	12328.8	802.402	107.041	6.9666	43.4544	2.80986
RimP	P32726	1320.02	56.807	81309.8	3499.15	936.187	40.2887	189.068	9.48646	2937.39	1002.13	279937	95504.3	2083.25	710.731	216.728	75.8719	801.961	228.996	65509.7	18706	568.767	162.409	201.539	58.0724
RlmCD	O31503									22.5118	0.228021	2145.41	21.7307	15.9658	0.161717	4.90502	0.0369306
RlmN	O34617	153.759	26.0284	9471.14	1603.28	109.049	18.4599	51.9762	9.13687	151.462	119.292	14434.6	11368.7	107.42	84.6043	26.447	20.7822
RluB	P35159	207.514	130.488	12782.3	8037.71	147.173	92.5449	46.7804	29.3591	388.56	134.721	37030.3	12839.1	275.575	95.5468	44.8807	15.1009	152.246	23.2934	12436.5	1902.76	107.976	16.5201	60.1559	8.96744
Rnc	P51833	798.387	88.8026	49178.4	5470	566.232	62.9806	184.513	20.5521	1435.58	211.912	136813	20195.5	1018.14	150.292	170.564	27.082	383.488	84.6037	31326	6911.01	271.978	60.0026	155.517	35.3114
RnhC	P94541	23.499	27.4675	1447.47	1691.92	16.6659	19.4805	6.47263	7.53336	52.4521	24.3289	4998.76	2318.58	37.2001	17.2545	7.48796	3.52525	13.9582	10.1875	1140.2	832.184	9.8994	7.22517	6.74643	4.88629
RnjA	Q45493	2104.68	810.66	129642	49934.4	1492.68	574.936	1051.71	402.017	2529.6	1074.77	241074	102427	1794.04	762.25	651.87	282.8	1148.63	146.519	93828.1	11968.7	814.632	103.915	1007.16	130.768
RnjB	O31760	2637.35	576.28	162453	35497.2	1870.46	408.709	1311.02	281.804	3499.37	334.878	333495	31914.3	2481.83	237.502	894.396	96.1858	1406.71	122.455	114909	10003	997.664	86.8476	1226.54	109.651
Rnr	O32231	128.972	71.8988	7944.31	4428.77	91.4694	50.9921	92.9305	51.5394	285.299	122.922	27189.4	11714.7	202.34	87.179	105.767	46.1106	78.1389	16.3717	6382.92	1337.35	55.4177	11.6111	98.7725	20.4535
Rny	O31774	495.785	221.427	30538.9	13639.3	351.62	157.041	237.081	104.524	618.418	499.447	58936	47598	438.594	354.218	153.075	124.304	266.662	74.2491	21782.8	6065.18	189.122	52.6589	224.057	63.3409
Rnz	P54548	39.3585	14.7476	2424.37	908.413	27.9138	10.4593	10.8982	4.11413	71.5473	8.45924	6818.56	806.177	50.7428	5.99946	10.2369	1.23676	14.4013	7.83927	1176.39	640.365	10.2137	5.55976	6.94539	3.73271
RocA	P39634	9.2093	1.85676	567.267	114.371	6.53142	1.31685	4.22572	0.809677									148.672	250.475	12144.6	20460.5	105.441	177.642	118.909	200.327
RocD	P38021	122.163	16.3206	7524.88	1005.3	86.6402	11.5749	43.6313	6.27015	178.391	148.491	17000.9	14151.4	126.518	105.312	32.7729	27.4894	56.1381	20.8821	4585.75	1705.79	39.8143	14.81	35.0348	13.1543
RocF	P39138	851.555	242.67	52453.4	14947.8	603.94	172.106	222.773	64.7941	794.458	480.133	75712.9	45757.3	563.446	340.52	107.007	65.5969	722.979	90.7964	59057.9	7416.87	512.751	64.3946	331.239	41.2938
Rok	O34857																	186.168	64.6349	15207.4	5279.82	132.034	45.8403	57.8779	19.7775
Rpe	O34557																	94.9047	82.2969	7752.47	6722.58	67.3083	58.3666	31.5167	27.2704
Rph	P28619	866.996	105.129	53404.6	6475.68	614.891	74.5599	188.065	22.6052	1558.93	428.127	148568	40801	1105.62	303.636	174.021	49.4158	600.588	114.703	49060.2	9369.73	425.949	81.3497	228.369	43.4645
RplA	Q06797	24474	3874.78	1.50753e+06	238675	17357.4	2748.07	4971.41	778.946	61169.7	7966.11	5.82956e+06	759181	43382.8	5649.72	6375.16	755.11	21899.1	3358.94	1.78887e+06	274381	15531.3	2382.22	7804.25	1245.15
RplB	P42919	12467.7	4954.79	767977	305201	8842.36	3514.03	3065.07	1203.11	40044.9	5892.51	3.81633e+06	561564	28400.6	4179.09	5067.36	803.904	12423.2	1897.59	1.01481e+06	155008	8810.75	1345.81	5363.22	848.978
RplC	P42920	3954.06	1573.81	243559	96942.5	2804.3	1116.18	729.13	289.579	12606.1	2354.95	1.20138e+06	224430	8940.5	1670.17	1194.47	230.761	4134.63	1880.47	337745	153610	2932.36	1333.67	1339.92	618.021
RplD	P42921	29646.1	6554.36	1.82612e+06	403730	21025.6	4648.48	5393.93	1166.92	42760.2	4969.81	4.07511e+06	473630	30326.4	3524.69	3999.94	500.772	19514.2	2219.06	1.59406e+06	181268	13839.9	1573.8	6227.1	707.847
RplE	P12877	18030	3916.1	1.11059e+06	241221	12787.2	2777.38	2953.46	643.36	39379.9	8077.61	3.75296e+06	769807	27929	5728.8	3317.59	714.224	12900.4	2118.32	1.05379e+06	173039	9149.23	1502.36	3704.99	615.46
RplF	P46898	488.801	284.523	30108.8	17525.8	346.667	201.789	77.6673	45.5074	4233.92	3073.51	403499	292909	3002.78	2179.79	346.207	252.638	1752.02	356.324	143117	29107	1242.57	252.712	487.44	101.182
RplI	P37437	171.206	47.3457	10545.8	2916.36	121.423	33.5785	22.7466	6.20563	785.79	135.19	74886.9	12883.8	557.298	95.8796	53.6823	9.59466	146.866	51.8525	11997	4235.67	104.16	36.7748	34.2685	12.2762
RplJ	P42923	29030.8	8340.72	1.78822e+06	513765	20589.2	5915.4	4261.47	1194.42	61799.3	18576.1	5.88956e+06	1.77032e+06	43829.3	13174.5	4653.04	1335.84	17896.6	986.227	1.46192e+06	80561.8	12692.6	699.452	4612.4	286.119
RplK	Q06796	2777.73	583.237	171101	35925.8	1970.02	413.643	336.854	68.4022	7682.39	748.358	732142	71319.5	5448.5	530.75	478.983	49.1018	2864.4	360.002	233984	29407.4	2031.49	255.32	609.314	74.8353
RplL	P02394	186913	13147.2	1.15133e+07	809828	132562	9324.22	19382.2	1483.38	420044	12531	4.00307e+07	1.19422e+06	297903	8887.26	22352.6	394.828	96663.4	6441.6	7.89613e+06	526194	68555.6	4568.51	17561.7	1121.53
RplM	P70974	17676.1	2641.69	1.0888e+06	162721	12536.3	1873.54	2351.74	336.842	39641.5	9526.83	3.77789e+06	907920	28114.6	6756.62	2715.03	678.596	14088.5	2929.5	1.15084e+06	239301	9991.82	2077.66	3290.83	703.825
RplN	P12875	2573.03	990.724	158492	61025.8	1824.84	702.641	274.965	104.537	5379.82	1239.94	512704	118168	3815.48	879.392	295.955	71.056	1425.58	43.4492	116451	3549.23	1011.05	30.815	267.211	6.74111
RplO	P19946	741.097	363.936	45649.5	22417.4	525.601	258.11	92.5834	45.1908	4467.27	2360.09	425737	224920	3168.28	1673.83	287.803	154.611	2509.21	672.236	204970	54912.8	1779.58	476.763	550.765	151.013
RplP	P14577	15369.4	4733.14	946715	291548	10900.3	3356.84	2021.64	612.655	31794.4	2055.69	3.03004e+06	195910	22549.2	1457.93	2149.13	146.64	14341.7	4213.71	1.17153e+06	344205	10171.4	2988.45	3312.37	987.088
RplQ	P20277	7410.35	2473.23	456457	152344	5255.57	1754.06	826.873	270.571	24113.9	1706.56	2.29809e+06	162637	17102.1	1210.33	1384.9	110.848	10726.8	2048.61	876240	167344	7607.67	1452.91	2103.97	414.831
RplR	P46899	3913.47	1041.61	241059	64160.6	2775.51	738.734	412.004	106.799	13064.2	4254.21	1.24504e+06	405432	9265.4	3017.17	709.127	238.02	8375.2	885.218	684143	72310.7	5939.86	627.814	1548.93	175.965
RplS	O31742	34712.8	13490	2.13821e+06	830945	24619	9567.36	3774.5	1445.98	72727.1	2361.01	6.93099e+06	225007	51579.5	1674.48	4063.5	87.6679	23951.6	4227.15	1.95653e+06	345303	16986.9	2997.98	4570.54	812.322
RplT	P55873	28038.7	4526.79	1.7271e+06	278838	19885.6	3210.49	3110.49	512.664	72329.5	19707.1	6.8931e+06	1.87811e+06	51297.5	13976.6	4127.09	1163.6	20076.7	4728.73	1.64e+06	386275	14238.8	3353.71	3901.43	917.584
RplU	P26908	42211.3	3001.63	2.6001e+06	184892	29937.1	2128.82	3869.2	269.381	146153	35068.8	1.39286e+07	3.34211e+06	103655	24871.5	6877.66	1653.4	27562.8	4567.07	2.25152e+06	373069	19548.1	3239.05	4425.17	704.359
RplV	P42060	20343.6	6163.34	1.25311e+06	379644	14428.1	4371.16	2057.66	608.372	43967.3	4556.43	4.19014e+06	434234	31182.5	3231.51	2288.85	263.849	18539.4	1361.08	1.51442e+06	111182	13148.5	965.303	3292.54	256.196
RplW	P42924	6695.51	957.13	412425	58956.6	4748.59	678.816	596.293	84.0149	25091.6	4541.76	2.39126e+06	432835	17795.4	3221.1	1149.08	219.824	8093.86	2117.6	661162	172980	5740.33	1501.84	1264.57	334.877
RpmA	P05657									6599.96	3073.44	628985	292903	4680.82	2179.75	284.861	129.452	248.588	84.6455	20306.3	6914.42	176.303	60.0323	36.5193	12.6041
RpmC	P12873	5188.6	1289.26	319603	79415.1	3679.86	914.372	325.027	78.7262	27426.8	10795.2	2.61381e+06	1.0288e+06	19451.7	7656.19	884.663	355.535	10114.9	922.604	826258	75364.6	7173.72	654.329	1112.23	107.466
RpmE2	O34967																	242.735	55.9072	19828.3	4566.88	172.153	39.6505	32.8428	7.30638
RpmI	P55874	393.029	253.302	24209.5	15602.7	278.744	179.647	24.0745	15.2666	443.561	66.9786	42271.9	6383.15	314.582	47.5026	13.9154	1.90796	1169.26	1493.18	95513.3	121973	829.264	1058.99	126.517	162.363
RpoA	P20429	18292.1	3527.57	1.12674e+06	217288	12973.1	2501.82	5175.98	1002.93	35759	4792.07	3.40788e+06	456691	25361	3398.63	5189.67	633.217	9477.82	1366.56	774213	111630	6721.86	969.19	4704.56	716.159
RpoB	P37870	5845.15	978.906	360045	60297.9	4145.5	694.26	6351.19	1049.7	7675.11	1884.22	731448	179569	5443.34	1336.33	4292.1	1099.22	2845.5	271.244	232440	22157.1	2018.09	192.372	5419.9	499.416
RpoC	P37871	4264.61	1240.9	262688	76435.7	3024.54	880.067	4652.35	1342.95	5793.34	1960.31	552113	186820	4108.75	1390.29	3255.87	1133.67	2254.72	296.293	184181	24203.2	1599.09	210.137	4313.8	564.94
RpoE	P12464	1845.37	1211.9	113669	74649.8	1308.77	859.506	306.657	203.061	5167.27	1795.66	492448	171129	3664.73	1273.52	441.288	157.65	1214.76	250.506	99230.3	20463.1	861.535	177.664	353.53	75.1602
RpoZ	O35011									492.775	109.1	46962.1	10397.4	349.486	77.3758	15.9643	3.629
RpsB	P21464	40307.6	4650.79	2.48284e+06	286476	28587	3298.43	9162.04	1013.02	74600.5	12629.7	7.10953e+06	1.20363e+06	52908.2	8957.25	8719.1	1551.41	21040.7	1746.86	1.71875e+06	142695	14922.5	1238.91	8385.97	692.268
RpsC	P21465	30299.5	6598.08	1.86636e+06	406423	21489	4679.49	5984.86	1263.89	70366.4	7665.82	6.70602e+06	730563	49905.3	5436.75	7146.97	810.539	21549.4	2579.69	1.7603e+06	210727	15283.3	1829.57	7470.65	902.605
RpsD	P21466	26143.8	5524.45	1.61039e+06	340291	18541.7	3918.05	4850.91	1006.12	53779	4512.58	5.12521e+06	430055	38141.1	3200.41	5130.2	490.489	19796.9	2897.08	1.61715e+06	236653	14040.4	2054.67	6444.98	966.501
RpsE	P21467	72181.3	10228.4	4.44617e+06	630043	51192.4	7254.21	10336	1402.75	110721	3434.77	1.05518e+07	327338	78525.3	2436.01	8147.26	344.193	34273.9	2931.98	2.79973e+06	239504	24307.7	2079.42	8606.06	712.102
RpsF	P21468	5971.08	2818.53	367802	173614	4234.81	1998.96	538.767	250.436	42858.5	10017.4	4.08447e+06	954676	30396.1	7104.57	1994.09	485.955	17147	2526.71	1.40068e+06	206399	12161	1791.99	2716.67	385.768
RpsG	P21469	84694.5	5789.06	5.21695e+06	356590	60067	4105.72	12311.6	782.494	142774	14686.3	1.36065e+07	1.39963e+06	101258	10415.8	10667.6	1214.11	50661.5	2632.77	4.13838e+06	215062	35930.1	1867.21	12907.4	563.152
RpsH	P12879	26996.7	5903.85	1.66292e+06	363661	19146.6	4187.13	3263.56	701.313	57275.6	22289.4	5.45844e+06	2.12421e+06	40621	15808.1	3564.64	1419.07	15637.4	2664.31	1.27737e+06	217639	11090.3	1889.58	3317.46	581.644
RpsI	P21470	10329.1	3695.47	636243	227631	7325.59	2620.9	1199.7	421.008	19245.8	9192.44	1.83415e+06	876052	13649.5	6519.46	1153.46	561.352	13936.8	2338.32	1.13846e+06	191010	9884.28	1658.38	2842.5	481.509
RpsJ	P21471	3501.94	1665.57	215710	102594	2483.64	1181.25	331.264	155.547	9477.16	2121.48	903186	202180	6721.39	1504.6	462.144	107.196	3413.51	311.753	278839	25466.2	2420.93	221.102	567.677	54.9222
RpsK	P04969	4371.87	2190.41	269295	134923	3100.62	1553.48	494.174	245.505	8461.97	302.641	806437	28842.1	6001.4	214.639	491.777	11.5041	7265.18	1580.62	593470	129116	5152.61	1121.01	1443.14	322.376
RpsL	P21472	5437.67	1269.82	334946	78217.2	3856.51	900.579	672.997	159.808	4699.77	582.269	447894	55491	3333.17	412.957	298.783	39.9764	7239.62	1535.1	591382	125397	5134.48	1088.72	1571.27	342.524
RpsM	P20282	28919.7	4990.55	1.78137e+06	307404	20510.4	3539.4	3241.55	556.782	59205.2	14585.7	5.64233e+06	1.39004e+06	41989.5	10344.5	3412.81	868.171	28396.1	7487.83	2.31959e+06	611657	20139.1	5310.51	5588.16	1515.07
RpsO	P21473	9551.4	5317.45	588339	327540	6774.04	3771.24	820.204	455.081	16458.2	8160.68	1.56849e+06	777724	11672.5	5787.72	729.37	367.601	12356.8	1324.07	1.00939e+06	108159	8763.66	939.058	1862.65	208.818
RpsP	P21474	22711	7796.17	1.39893e+06	480222	16107.1	5529.2	1868.99	632.264	71959.2	36901.5	6.85781e+06	3.51676e+06	51034.9	26171.2	3054.69	1593.81	25073.9	8336.61	2.04821e+06	680992	17782.9	5912.49	3627.7	1229.57
RpsQ	P12874	6513.66	2215.18	401223	136449	4619.61	1571.05	539.727	182.767	20779.8	5185.27	1.98034e+06	494163	14737.4	3677.5	884.261	219.616	6512.17	2549.05	531959	208224	4618.56	1807.84	948.494	378.016
RpsR	P21475	2657.38	651.16	163687	40109.6	1884.67	461.815	193.627	46.3269	3534.85	547.615	336876	52188.4	2506.99	388.379	132.479	21.6114	3016.35	646.879	246396	52841.5	2139.26	458.779	385.834	84.374
RpsS	P21476									9343.38	12039.9	890436	1.14742e+06	6626.51	8538.93	416.11	537.363	6276.96	6557.4	512745	535653	4451.74	4650.64	948.846	992.62
RpsT	P21477	107.53	17.2579	6623.53	1063.04	76.2622	12.2396	8.39815	1.28882	462.682	147.616	44094.2	14068	328.143	104.692	18.505	5.72816	222.188	88.9267	18149.8	7264.14	157.58	63.0686	30.3613	11.965
RsbRA	P42409	172.673	57.7909	10636.1	3559.76	122.463	40.9865	43.6054	14.6528	300.435	54.6735	28631.8	5210.46	213.074	38.7755	38.9859	7.46081	101.718	26.2266	8309	2142.37	72.1402	18.6004	44.9525	11.3058
RsbRB	O34860	324.323	87.1839	19977.4	5370.29	230.017	61.8326	85.4193	23.0697	414.404	147.219	39493.3	14030.2	293.904	104.411	56.1926	20.4455	159.043	30.2814	12991.8	2473.59	112.797	21.4762	73.4336	14.13
RsbRC	O31856	180.176	179.756	11098.3	11072.5	127.784	127.487	47.2305	47.5128	244.959	286.507	23344.9	27304.5	173.73	203.197	32.9759	38.6495	96.9418	55.7374	7918.87	4553.01	68.7531	39.53	44.3148	25.2889
RsbRD	P54504	73.3353	22.9276	4517.25	1412.28	52.0108	16.2607	18.9725	5.88719	117.933	7.4344	11239.1	708.508	83.6402	5.27263	15.7847	0.954098	46.1254	5.68853	3767.84	464.678	32.7131	4.03442	20.9164	2.45745
RsbT	P42411	743.787	63.555	45815.2	3914.81	527.509	45.0745	87.0816	8.32626	231.029	67.1454	22017.4	6399.05	163.85	47.6208	13.9444	4.08745	213.716	109.273	17457.8	8926.16	151.572	77.4985	43.5794	22.0312
RsbU	P40399	55.4391	28.2745	3414.89	1741.63	39.3185	20.0529	17.3746	8.7493									8.37436	2.24651	684.075	183.511	5.93926	1.59327	4.64369	1.25242
RsbV	P17903	2659.94	849.937	163845	52353.8	1886.48	602.792	258.574	84.5923	3318	1359.76	316210	129587	2353.19	964.369	165.8	69.4935	2251.3	356.198	183901	29096.7	1596.66	252.623	382.94	59.9637
RsbW	P17904	2413.48	351.52	148663	21652.7	1711.68	249.305	353.153	51.9974	3463.45	527.312	330072	50253.5	2456.35	373.98	260.446	42.215	1067.08	251.76	87166.3	20565.5	756.793	178.553	273.833	65.8938
RsfS	P54457	894.426	318.392	55094.2	19612	634.345	225.81	96.621	33.8689	1629.39	1494.3	155283	142409	1155.6	1059.79	90.6831	83.6081	450.628	155.097	36810.4	12669.4	319.595	109.998	85.2781	28.6761
RsgA	O34530																	22.0284	2.52011	1799.43	205.86	15.623	1.78731	10.6431	1.16278
RsmA	P37468	196.146	118.03	12082.1	7270.34	139.111	83.7094	52.1601	31.2993	555.553	125.43	52944.9	11953.7	394.009	88.9577	75.9819	17.7266	84.0968	19.7899	6869.61	1616.58	59.6431	14.0354	39.2145	9.28549
RsmB	P94464	78.3546	13.9456	4826.43	859.011	55.5707	9.8905	32.0379	5.9834	74.4235	4.04505	7092.66	385.498	52.7826	2.86883	15.7312	0.814175	22.9943	29.0835	1878.33	2375.74	16.308	20.6266	16.4484	20.7368
RsmE	P54461																	19.4667	5.75959	1590.17	470.483	13.8061	4.08481	7.97642	2.36088
RsmG	P25813	86.96	43.5703	5356.5	2683.81	61.6738	30.901	19.1062	9.75344	295.513	122.158	28162.8	11641.8	209.584	86.637	33.1612	13.3523	54.8451	33.3322	4480.12	2722.8	38.8972	23.6398	21.0568	12.759
RsmH	Q07876	192.12	90.8068	11834	5593.45	136.255	64.402	55.1474	26.1239	135.127	112.246	12877.8	10697.2	95.835	79.6073	20.0322	16.7584	66.9793	21.3462	5471.33	1743.71	47.5031	15.1392	33.7242	10.8321
SalA	P50863	631.276	223.464	38884.9	13764.8	447.714	158.485	198.24	69.8104	1057.48	565.974	100779	53938.1	749.983	401.4	171.334	92.931	370.794	56.2826	30289	4597.55	262.975	39.9167	204.191	31.0378
Sat	O34764	12246.8	1397.41	754370	86076.6	8685.69	991.072	4271.06	499.364	28962.6	2376.09	2.76018e+06	226444	20540.9	1685.17	5187	463.841	7796.9	786.091	636904	64213.3	5529.72	557.511	4765.23	487.467
SbcC	O06714	28.6666	24.9018	1765.78	1533.88	20.3309	17.6608	30.1812	26.3564	22.6262	27.1363	2156.3	2586.13	16.0469	19.2456	12.2844	14.7421	12.9063	6.68578	1054.27	546.14	9.15339	4.74169	23.6776	12.1365
SbcD	P23479	19.7488	9.38206	1216.47	577.909	14.0063	6.65394	6.96965	3.23038	37.4518	14.6237	3569.21	1393.66	26.5616	10.3714	6.8454	2.65645	14.4557	1.86323	1180.84	152.201	10.2523	1.32144	8.96011	1.16775
ScpB	P35155	32.615	7.29966	2009	449.639	23.1312	5.17706	5.83522	1.27568									17.2118	0.785292	1405.98	64.148	12.207	0.556944	5.36744	0.21851
SdaAA	O34607	112.034	16.7477	6900.99	1031.61	79.4568	11.8778	28.1829	4.45	141.04	88.235	13441.3	8408.91	100.028	62.578	18.2926	11.5244	44.975	12.8231	3673.87	1047.48	31.8972	9.09442	19.8229	5.63695
SdaAB	O34635	40.7912	31.6176	2512.63	1947.55	28.9299	22.4238	7.86881	6.0272									26.8532	7.29685	2193.55	596.056	19.0448	5.17507	9.0892	2.45542
SdhA	P08065	2179.29	474.967	134238	29256.6	1545.6	336.856	1153.28	244.105	4834.85	1231.26	460767	117341	3428.97	873.236	1317.81	348.906	1275.22	165.638	104169	13530.5	904.412	117.474	1183.54	147.742
SdhB	P08066	220.583	196.973	13587.3	12133	156.442	139.697	50.8558	45.2623	810.118	162.408	77205.4	15477.7	574.552	115.183	95.9921	18.3364	155.38	110.686	12692.5	9041.61	110.199	78.5008	62.9761	44.8124
SdhC	P08064																	35.5626	7.79623	2905	636.849	25.2217	5.52924	11.6172	2.52143
SdpA	O34889	24.8272	1.7166	1529.29	105.738	17.608	1.21745	3.77402	0.244032	85.8425	9.23428	8180.91	880.039	60.8812	6.54914	6.73269	0.741652
SecA	P28366	561.814	165.162	34606.1	10173.5	398.449	117.136	436.108	127.037	1590.22	199.688	151550	19030.5	1127.82	141.623	634.809	86.4197	318.235	62.2945	25995.6	5088.64	225.698	44.1805	433.411	85.7645
SecDF	O32047	323.668	126.013	19937.1	7762.03	229.552	89.3707	214.508	82.3224	531.336	309.568	50637	29502.3	376.834	219.552	181.975	106.96	202.503	36.9837	16541.9	3021.08	143.619	26.2296	235.8	44.2015
SecY	P16336	195.681	206.987	12053.4	12749.8	138.781	146.799	74.7836	78.7086	267.037	186.161	25449	17741.4	189.388	132.029	53.0934	37.1176	164.761	69.7577	13458.8	5698.29	116.852	49.4735	110.976	47.048
SepF	O31728									81.158	45.8061	7734.47	4365.39	57.5589	32.4866	5.91811	3.37367	29.7533	26.2411	2430.46	2143.55	21.1017	18.6107	7.38567	6.54593
SerA	P35136	35300.9	2974.72	2.17444e+06	183235	25036.1	2109.73	16397.9	1402.59	46338.8	8143.5	4.41615e+06	776087	32864.4	5775.53	11068.1	2068.12	15169.8	1171.15	1.23917e+06	95667.3	10758.7	830.6	12351.9	974.273
SerC	P80862	5359	741.951	330099	45702.1	3800.71	526.206	1748.04	234.814	8534.13	477.179	813314	45475.8	6052.57	338.425	1430.59	97.4291	2557.03	255.257	208876	20851.2	1813.5	181.033	1462.63	146.575
SerS	P37464	559.608	339.998	34470.3	20942.9	396.885	241.133	222.326	134.719	949.28	478.709	90467.7	45621.6	673.249	339.51	194.359	99.5351	344.828	145.651	28167.9	11897.7	244.559	103.298	240.262	102.311
SigA	P06224	953.609	208.538	58739.6	12845.4	676.318	147.9	333.019	73.2301	2417.66	486.061	230406	46322.2	1714.65	344.724	432.762	81.1837	808.45	188.587	66039.7	15405.1	573.369	133.75	495.136	117.312
SigB	P06574	125.025	62.1015	7701.19	3825.28	88.6702	44.0436	30.3866	15.0835	348.512	102.35	33213.7	9754.09	247.172	72.5886	43.5289	12.9671	128.379	16.8923	10486.9	1379.88	91.0487	11.9803	54.7055	7.24677
SigH	P17869	112.587	72.5673	6935.06	4469.95	79.8491	51.4662	23.2033	14.8906	127.57	35.7896	12157.6	3410.8	90.4749	25.3827	13.5175	3.97424
SinR	P06533	40.6299	18.0805	2502.69	1113.71	28.8156	12.823	4.27592	1.87241	235.898	36.4315	22481.4	3471.97	167.304	25.8379	12.8803	1.95611	66.3182	8.66921	5417.33	708.161	47.0342	6.14838	12.2657	1.50354
SirB	O34632	461.794	98.3265	28445.2	6056.64	327.514	69.7351	108.375	23.6625	903.024	616.448	86059.4	58748.3	640.442	437.197	109.329	75.0872	197.87	29.2303	16163.4	2387.73	140.333	20.7307	81.2896	11.7459
SlrR	P71049	37.9395	3.6043	2336.97	222.015	26.9074	2.55624	5.38601	0.496664
Smc	P51834	16.1975	9.50857	997.719	585.701	11.4876	6.74367	17.8508	10.5005	38.3533	23.7896	3655.12	2267.18	27.2009	16.872	21.8711	13.612	1.1516	1.13713	94.071	92.8883	0.816741	0.806472	2.2199	2.18694
SodA	P54375	31602.4	1432.44	1.94662e+06	88234.2	22413.1	1015.91	5779.36	281.404	53408.2	2669.15	5.08987e+06	254374	37878.1	1893.01	5012.53	191.45	18910.6	1713.32	1.54475e+06	139956	13411.8	1215.12	6060.76	548.61
Soj	P37522	241.893	121.725	14899.9	7497.92	171.555	86.3298	54.2207	27.4804	519.959	198.988	49552.8	18963.8	368.765	141.126	59.976	23.4536	132.77	49.7569	10845.6	4064.48	94.163	35.2885	52.2384	19.8841
SpeA	P21885	68.9454	36.2818	4246.84	2234.86	48.8974	25.7318	29.9846	15.6771	61.7423	10.7228	5884.12	1021.9	43.7889	7.60481	13.9141	2.45208	30.4046	7.45177	2483.66	608.712	21.5636	5.28494	23.2087	5.63509
SpeB	P70999	377.935	194.262	23279.8	11966	268.039	137.775	99.8404	51.8073	1323.69	37.0064	126149	3526.76	938.786	26.2457	179.105	3.95169	275.748	46.591	22525	3805.87	195.566	33.0432	127.272	20.5498
SpeE	P70998	2168.58	517.398	133578	31870.3	1538	366.949	552.516	132.058	2954.53	175.37	281570	16713	2095.41	124.376	386.319	17.998	1014.04	111.647	82833.5	9120.13	719.175	79.1826	452.865	50.3799
Spo0A	P06534	190.021	69.3294	11704.7	4270.5	134.766	49.1698	45.8497	16.6329	268.916	218.505	25628	20823.8	190.72	154.968	33.384	27.3033	59.971	27.6788	4898.84	2261	42.5326	19.6304	25.3391	11.6474
Spo0F	P06628	1234.57	1570.11	76045.8	96714.3	875.579	1113.55	143.762	183.85	712.279	606.557	67881.1	57805.7	505.162	430.182	42.0065	35.2431	366.529	30.3616	29940.6	2480.14	259.95	21.533	74.3597	6.76658
Spo0J	P26497	86.9045	48.8443	5353.07	3008.67	61.6344	34.6413	22.7117	12.6527	521.423	117.904	49692.3	11236.4	369.804	83.6196	70.1904	16.3579	100.39	15.9468	8200.53	1302.65	71.1984	11.3098	46.1134	7.61283
Spo0M	P71088	1428.89	715.828	88015.6	44093	1013.4	507.68	345.356	173.137	2590.85	819.171	246911	78068.1	1837.48	580.973	320.743	96.9279	812.348	191.516	66358.2	15644.3	576.134	135.827	344.613	83.67
SpoIIQ	P71044																	70.3965	25.1076	5750.47	2050.96	49.9266	17.8068	31.25	11.528
SpoIVA	P35149									14.7475	3.94574	1405.46	376.034	10.4592	2.7984	3.42018	0.906502	3.39124	0.709406	277.02	57.9492	2.40513	0.503125	2.68565	0.565739
SpoVC	P37470	86.5757	87.6445	5332.82	5398.66	61.4012	62.1592	14.6405	14.7976									72.5594	59.1888	5927.15	4834.95	51.4606	41.9779	21.6662	17.7667
SpoVG	P28015	288.312	344.238	17759.2	21204.1	204.476	244.14	25.3764	30.198	5870.59	995.422	559475	94865	4163.54	705.973	267.321	48.0942	787.538	357.816	64331.5	29228.8	558.538	253.77	122.258	55.3277
SppA	O34525	155.808	58.5691	9597.34	3607.69	110.502	41.5384	46.3974	17.2113	252.998	35.7635	24111.1	3408.31	179.431	25.3642	39.0203	5.61628	94.401	32.2004	7711.32	2630.35	66.951	22.8372	49.3421	16.7856
SpxA	O31602																	139.396	88.5489	11386.8	7233.28	98.8624	62.8006	30.8086	19.5414
SrfAA	P27206	1301.06	400.112	80141.6	24645.8	922.737	283.767	4258.03	1331.46	6336.59	1885.55	603886	179696	4494.04	1337.27	10664.6	3279.95	327.665	76.3453	26765.9	6236.41	232.387	54.1456	1879.04	444.781
SrfAB	Q04747	2546	619.598	156826	38165.5	1805.67	439.431	8306.23	2066.06	11122.3	3569.28	1.05997e+06	340157	7888.16	2531.4	18667	6170.32	729.91	172.229	59624.1	14068.8	517.667	122.148	4169.04	969.456
SrfAC	Q08787	1564.88	396.373	96392.3	24415.5	1109.84	281.115	1832.85	478.036	8052.23	1785.2	767388	170132	5710.8	1266.1	4845.3	1125.37	463.628	77.9177	37872.3	6364.85	328.814	55.2608	950.095	154.707
SrfAD	Q08788	393.725	111.333	24252.4	6857.82	279.237	78.9597	88.4967	25.4729	1141.87	645.597	108822	61526.3	809.838	457.87	132.166	75.4129	179.608	57.9086	14671.6	4730.37	127.382	41.0699	70.5885	22.4262
SsbA	P37455	2306.27	1305.29	142060	80402.4	1635.65	925.739	351.184	198.135	4506.39	1544.79	429465	147221	3196.02	1095.6	352.219	119.656	779.093	514.755	63641.7	42048.7	552.548	365.075	208.317	138.764
SucC	P80886	19510.9	1954.02	1.20182e+06	120362	13837.5	1385.83	6561.9	643.773	28617.1	3396.74	2.72725e+06	323714	20295.8	2409.03	4947.11	640.685	9208.02	707.961	752175	57831.1	6530.51	502.1	5428.51	412.502
SucD	P80865	660.289	125.534	40671.9	7732.54	468.29	89.0311	168.321	30.8671	1629.62	1016.62	155305	96885.4	1155.76	721.008	214.522	135.372	581.59	113.334	47508.2	9257.92	412.475	80.3789	260.083	50.4445
SufA	O32113	188.689	53.4732	11622.7	3293.8	133.822	37.9243	19.6511	5.76125	227.676	4.65258	21697.8	443.397	161.472	3.2997	12.12	0.313444	177.487	34.2692	14498.4	2799.35	125.877	24.3044	32.2133	5.94014
SufB	O32162	3423.31	663.127	210866	40846.8	2427.88	470.303	1467.23	281.177	5018.08	1514.21	478229	144307	3558.92	1073.91	1106.32	343.459	1309.21	148.75	106945	12150.9	928.514	105.496	983.329	105.441
SufC	P80866	12623.5	2212.86	777574	136306	8952.86	1569.4	2979.23	519.323	36611	9430.69	3.48908e+06	898757	25965.2	6688.43	4446.06	1187.17	11720.7	1691.14	957430	138144	8312.58	1199.39	4847.65	682.467
SufD	O32165	5771.12	1279.35	355485	78804.5	4092.99	907.341	2265.39	497.904	12478.3	682.322	1.1892e+06	65026.2	8849.88	483.916	2514.77	111.589	4722.45	676.259	385762	55241.5	3349.25	479.616	3248.52	450.043
SufS	O32164	986.84	308.926	60786.6	19029	699.887	219.096	360.292	112.102	1164.1	470.989	110940	44885.9	825.603	334.035	219.047	90.5482	442.465	55.1878	36143.6	4508.12	313.805	39.1403	283.457	37.4195
SufU	O32163	122.763	49.7421	7561.83	3063.98	87.0656	35.2781	16.1102	6.443	1057.95	186.987	100824	17820.1	750.317	132.615	71.5036	13.4114	429.324	143.594	35070.2	11729.8	304.485	101.84	98.7254	32.1403
SuhB	Q45499	257.926	230.082	15887.5	14172.4	182.926	163.179	62.1894	55.0377	196.719	82.5502	18747.6	7867.14	139.517	58.5462	24.5141	10.4615	223.106	104.111	18224.8	8504.5	158.231	73.8376	94.6785	44.2212
Sul	P28822	32.5338	3.00089	2003.99	184.846	23.0736	2.12829	8.19345	0.729602
SumT	O34744	50.5179	29.4325	3111.76	1812.96	35.8283	20.8741	11.6312	6.74947
SwrC	O31501	276.549	132.903	17034.6	8186.43	196.134	94.2572	254.895	121.702	553.499	93.5816	52749.2	8918.45	392.553	66.3699	262.568	46.8286	155.822	66.1887	12728.6	5406.75	110.512	46.9424	252.366	108.493
TagD	P27623	956.802	470.362	58936.3	28973	678.583	333.59	119.038	58.746	1321.78	1034.75	125967	98613	937.431	733.865	84.669	66.9219	490.524	142.898	40069.4	11672.9	347.889	101.346	106.837	31.3723
TagE	P13484	279.898	208.454	17240.9	12840.2	198.509	147.84	178.455	133.714	343.236	201.145	32710.9	19169.4	243.43	142.656	112.713	66.6109	158.251	78.4805	12927.1	6410.82	112.235	55.6599	176.966	88.6542
TagF	P13485	165.577	27.8436	10199.1	1715.09	117.43	19.7472	118.578	20.9115	82.5763	47.3495	7869.64	4512.47	58.5648	33.5812	30.5044	17.6789	85.3083	31.716	6968.57	2590.78	60.5023	22.4936	107.067	39.6678
TagH	P42954									35.7419	13.4951	3406.25	1286.1	25.3489	9.57097	8.84387	3.47538	6.62029	2.14383	540.79	175.123	4.69524	1.52045	5.58739	1.87065
Tal	P19669	9463.33	1715.07	582915	105644	6711.58	1216.36	1766.82	315.611	17993.6	5266.1	1.71482e+06	501866	12761.4	3734.82	1729.54	521.94	5827.65	864.761	476043	70639.6	4133.09	613.306	1909.13	295.454
TasA	P54507	477.326	99.925	29402	6155.1	338.529	70.8688	109.948	23.7441	917.895	280.671	87476.6	26748.3	650.99	199.057	108.443	33.3182	291.294	90.4193	23794.9	7386.07	206.592	64.1272	117.339	35.6853
TcdA	O32037	50.7236	21.737	3124.43	1338.94	35.9742	15.4163	11.5531	4.89894	137	29.5577	13056.3	2816.89	97.1631	20.9629	16.0604	3.48424	34.5169	18.788	2819.58	1534.73	24.4801	13.3248	13.8005	7.49545
TcyA	P42199	898.728	384.884	55359.1	23707.8	637.396	272.968	215.407	91.4199	1600.3	103.19	152511	9834.11	1134.96	73.1841	197.244	14.3528	398.944	54.9009	32588.5	4484.68	282.939	38.9368	167.927	24.356
TcyC	P39456	36.6113	12.293	2255.15	757.212	25.9655	8.71841	8.25108	2.66896
TcyP	P54596	14.4712	10.16	891.388	625.825	10.2633	7.20565	5.72238	4.00548
TenA	P25052	6471.16	1264.6	398606	77895.7	4589.48	896.877	1443.32	289.252	19278.6	1609.19	1.83728e+06	153358	13672.8	1141.27	2205.04	156.207	3107.27	161.032	253823	13154.2	2203.74	114.207	1214.32	69.7327
Tgt	O32053	488.278	131.758	30076.5	8115.94	346.296	93.4456	173.369	45.8735	1683.95	445.888	160483	42493.8	1194.29	316.233	307.393	82.481	404.546	47.2574	33046.1	3860.31	286.912	33.5159	251.927	28.4069
ThiC	P45740	6821.34	944.078	420176	58152.6	4837.83	669.559	3656.77	509.132	10089.6	1535.54	961555	146339	7155.76	1089.04	2779.9	448.615	3127.57	405.326	255482	33109.8	2218.14	287.465	2938.91	382.643
ThiD	O31620	161.944	140.821	9975.28	8674.17	114.854	99.8729	38.2437	33.141	344.373	212.121	32819.2	20215.4	244.236	150.441	41.9441	26.1555	147.891	61.7751	12080.8	5046.21	104.887	43.8121	61.3895	25.6841
ThiE	P39594	51.7877	14.5968	3189.98	899.122	36.7289	10.3523	9.91424	2.82105	129.314	55.7913	12323.8	5316.99	91.7121	39.5683	12.8836	5.58885	42.457	3.70997	3468.18	303.056	30.1113	2.63118	14.2838	1.13383
ThiF	O31619;O31702	211.776	99.5885	13044.8	6134.37	150.196	70.6301	62.4452	28.9981	90.7136	63.3497	8645.13	6037.31	64.3359	44.9288	13.8517	9.77453	34.8896	21.6768	2850.02	1770.71	24.7444	15.3736	18.0934	11.1947
ThiG	O31618	4608.51	621.272	283872	38268.6	3268.45	440.619	1011.96	130.852	8344.95	3409.16	795285	324897	5918.4	2417.84	944.622	393.808	2959.85	444.488	241781	36308.8	2099.18	315.24	1139.16	163.907
ThiI	O34595																	49.6678	28.9348	4057.2	2363.59	35.2254	20.5211	32.131	18.579
ThiM	P39593	30.6291	1.18464	1886.67	72.9704	21.7228	0.840169	7.04636	0.200638									28.5208	6.60066	2329.78	539.187	20.2275	4.68132	11.497	2.58558
ThiO	O31616	269.735	135.498	16614.9	8346.29	191.302	96.0977	89.5595	44.4414	197.964	65.5948	18866.2	6251.27	140.4	46.5211	33.8322	11.2934	89.9223	45.2045	7345.47	3692.62	63.7747	32.06	52.5561	26.7768
ThiS	O31617	264.86	26.1355	16314.6	1609.88	187.844	18.5358	16.4643	1.45731	371.065	11.3723	35363	1083.79	263.167	8.06544	11.8976	0.333714	208.903	164.548	17064.6	13441.4	148.158	116.701	22.637	17.8114
ThrB	P04948	784.152	204.616	48301.6	12603.8	556.136	145.118	212.386	55.0285	1607.22	270.857	153171	25813.1	1139.88	192.097	223.78	39.3451	453.083	98.1274	37010.9	8015.72	321.336	69.5939	215.153	46.3285
ThrC	P04990	4566.6	250.651	281290	15439.4	3238.72	177.767	1390.77	71.3591	9387.51	990.332	894642	94380	6657.81	702.363	1467.88	152.616	2581.64	137.701	210886	11248.3	1830.95	97.66	1378.28	72.2714
ThrS	P18255	1891.47	281.279	116510	17326	1341.47	199.489	1129.78	160.913	3225.13	509.892	307359	48593.4	2287.33	361.626	988.569	143.808	929.111	119.48	75896.2	9759.94	658.944	84.7375	974.13	132.641
ThrZ	P18256	191.51	127.726	11796.5	7867.55	135.823	90.5856	114.114	75.8602	208.007	106.502	19823.3	10149.8	147.522	75.5335	63.9378	33.1094	98.8579	16.9131	8075.39	1381.58	70.112	11.9951	103.335	17.1138
ThyA1	P0CI79	30.8888	2.85315	1902.66	175.746	21.9069	2.02351	8.26872	0.84778									22.4963	1.72466	1837.65	140.882	15.9548	1.22316	10.517	0.796578
ThyA2	P11044	94.8364	12.6532	5841.66	779.401	67.2598	8.97389	23.5537	3.19681	164.354	55.2386	15663.1	5264.31	116.563	39.1763	21.1127	7.14763	44.8698	10.7819	3665.28	880.742	31.8226	7.64676	19.4867	4.66547
Tig	P80698	25676.6	5463.25	1.58161e+06	336521	18210.4	3874.65	9922.08	2157.09	70620.3	18071.6	6.73021e+06	1.72225e+06	50085.3	12816.7	14024.2	3728.72	14430.2	1073.63	1.17876e+06	87701.3	10234.2	761.438	9767.19	758.375
Tkt	P45694	10323.2	1559.75	635878	96076	7321.39	1106.2	6070.46	898.056	13055.1	1337.47	1.24417e+06	127463	9258.94	948.561	3945.62	445.356	5317.6	767.86	434378	62724.1	3771.34	544.582	5483.42	799.479
TlpA	P39216																	4.41765	0.237611	360.864	19.4097	3.13309	0.168519	4.55507	0.214608
TlpB	P39217	26.3162	8.75338	1621.01	539.184	18.664	6.20807	15.2689	4.98828									8.56187	2.22445	699.392	181.708	6.07225	1.57763	8.74007	2.33214
Tmk	P37537	39.4458	14.3526	2429.75	884.079	27.9758	10.1791	7.64526	2.75929	93.3819	29.0946	8899.42	2772.75	66.2283	20.6345	9.36727	2.89534	19.5095	9.85719	1593.67	805.203	13.8365	6.99092	6.64576	3.32094
TopA	P39814	1643.1	2745.88	101211	169138	1165.32	1947.43	1049.17	1750.34	414.357	95.3847	39488.8	9090.29	293.87	67.6487	137.033	33.0049	62.9285	17.0768	5140.43	1394.95	44.6301	12.1112	70.8804	19.0022
TopB	P96583	152.882	70.7495	9417.12	4357.97	108.427	50.177	101.074	46.254	156.131	51.1257	14879.5	4872.35	110.731	36.2594	53.2499	17.9621	24.7327	11.6139	2020.34	948.701	17.5409	8.23679	28.6893	13.4248
TpiA	P27876	5157.66	2712.09	317698	167057	3657.92	1923.47	1134.3	598.669	22273	3642.18	2.12265e+06	347105	15796.5	2583.11	2509.98	377.969	3241.78	855.298	264810	69866.6	2299.13	606.594	1248.26	327.839
Tpx	P80864	10586.8	400.635	652115	24678	7508.34	284.138	1568.02	64.0856	15275.6	2830.81	1.45578e+06	269780	10833.7	2007.67	1159.99	200.959	5308.89	423.139	433666	34564.9	3765.17	300.099	1378.52	115.63
TrmB	O34522	89.9566	47.1224	5541.07	2902.61	63.799	33.4201	17.853	9.27051	207.949	114.684	19817.8	10929.6	147.482	81.3363	21.3565	11.8933	49.3512	26.462	4031.35	2161.6	35.0009	18.7674	17.2499	9.26377
TrmFO	P39815	209.167	116.909	12884.1	7201.28	148.345	82.9143	81.6712	45.4281	234.177	141.366	22317.4	13472.4	166.083	100.259	47.0966	28.8204	48.9853	19.0921	4001.45	1559.57	34.7413	13.5405	33.6046	13.1751
TrmK	P54471																	33.4934	6.06215	2735.97	495.198	23.7542	4.29939	12.4793	2.20204
TrpA	P07601	623.966	161.559	38434.5	9951.6	442.529	114.581	149.223	37.673	917.934	181.956	87480.4	17340.6	651.017	129.047	112.924	22.9775	237.296	22.6757	19384	1852.31	168.295	16.082	99.6484	10.2766
TrpB	P07600	622.65	318.191	38353.5	19599.7	441.596	225.668	220.209	111.505	958.645	495.525	91360.2	47224.2	679.89	351.436	175.156	91.6743	272.532	83.5194	22262.3	6822.44	193.285	59.2336	169.137	51.5187
TrpC	P03964	93.6304	3.42878	5767.37	211.203	66.4045	2.43176	21.1023	0.674445	248.828	11.7083	23713.6	1115.82	176.473	8.30378	29.0265	1.44119	12.5051	1.13222	1021.5	92.4875	8.86884	0.802993	4.93533	0.503836
TrpE	P03963	159.937	99.3049	9851.67	6116.9	113.43	70.429	75.6159	47.1819	197.237	125.707	18797	11980.1	139.885	89.1542	48.0907	30.8481	65.3051	15.7026	5334.57	1282.69	46.3157	11.1366	54.1559	13.4189
TrpS	P21656	458.139	261.104	28220.1	16083.3	324.921	185.18	138.364	78.4993	1209.15	353.613	115234	33699.8	857.555	250.789	188.007	56.1962	223.762	47.081	18278.5	3845.9	158.697	33.3908	118.701	25.4952
TrxA	P14949	11333.1	3807.69	698089	234543	8037.68	2700.49	1051.55	361.387	24446.5	7330.39	2.32979e+06	698596	17338	5198.86	1163.76	356.42	13027.2	2060.19	1.06415e+06	168291	9239.17	1461.13	2113.53	320.961
TrxB	P80880	359.44	202.544	22140.5	12476.1	254.922	143.648	101.058	56.9152	701.046	71.0734	66810.6	6773.39	497.195	50.4067	101.096	11.3048	502.081	182.952	41013.4	14944.8	356.086	129.753	246.815	89.1685
TsaB	O05516	63.4714	25.7353	3909.66	1585.22	45.0152	18.252	13.0123	5.23957	72.6489	63.3309	6923.53	6035.52	51.524	44.9155	7.61468	6.57958	63.3128	7.22522	5171.82	590.206	44.9027	5.12427	22.6114	2.46986
TsaD	O05518	288.592	186.749	17776.5	11503.2	204.675	132.446	86.4829	55.8133	639.433	43.1045	60938.8	4107.92	453.499	30.5706	98.1376	8.24347	159.787	28.8389	13052.5	2355.76	113.324	20.4531	83.8837	15.0817
TsaE	O05515	57.4801	0.869244	3540.62	53.543	40.7661	0.616485	8.39362	0.0412502									41.1803	16.6563	3363.89	1360.6	29.2059	11.8129	10.531	4.30593
Tsf	P80700	23273.7	3798.92	1.43359e+06	234003	16506.1	2694.27	6121.42	995.877	68517.7	4158.08	6.52983e+06	396271	48594.1	2949	9259.04	674.311	17960.6	3206.59	1.46715e+06	261936	12738	2274.18	8275.83	1432.97
Tuf	P33166	159654	17611.3	9.83423e+06	1.08481e+06	113230	12490.3	56574.1	6077.3	262199	42119.9	2.4988e+07	4.01408e+06	185957	29872.2	47781.8	8212.5	86263.7	10162	7.04661e+06	830098	61179.9	7207.06	53612.7	6578.61
TypA	O07631	1070.06	301.116	65912.8	18547.9	758.909	213.557	594.524	164.927	1549.92	682.159	147710	65010.7	1099.24	483.801	444.133	198.917	514.191	56.9336	42002.6	4650.73	364.674	40.3784	500.944	53.4758
TyrA	P20692	647.913	163.506	39909.7	10071.5	459.513	115.962	218.282	55.237	878.294	282.582	83702.6	26930.4	622.903	200.412	152.333	50.444	293.039	66.8191	23937.4	5458.24	207.829	47.3894	173.235	40.6514
TyrS1	P22326	4051.52	612.877	249562	37751.5	2873.42	434.665	1572.49	237.222	8391.01	826.143	799674	78732.6	5951.07	585.917	1673.28	180.72	2208.74	257.515	180425	21035.6	1566.48	182.635	1501.8	164.842
UBB	P0CG47	36686.9	51368.1	2.25981e+06	3.16413e+06	26019.1	36431.3	7698.74	10780.2	63228.9	89184.5	6.0258e+06	8.4994e+06	44843.2	63251.4	6702.22	9452.9	14446.5	20345.6	1.18009e+06	1.66197e+06	10245.8	14429.5	5285.17	7443.03
Udk	O32033	73.5424	54.1749	4530.01	3337.02	52.1577	38.4219	14.7425	10.9693									22.7975	9.45191	1862.25	772.097	16.1684	6.70348	7.97099	3.36104
Upp	P39149	700.339	423.736	43139	26100.9	496.695	300.522	131.081	79.2093	1860.34	614.932	177293	58603.8	1319.39	436.122	179.262	60.567	928.365	239.588	75835.2	19571.2	658.415	169.921	304.744	78.6569
UppP	P94507	29.7981	14.8382	1835.48	913.993	21.1334	10.5236	7.30187	3.61811									34.9633	20.8785	2856.04	1705.5	24.7967	14.8075	15.0347	8.86823
UppS	O31751	194.664	71.5463	11990.7	4407.05	138.059	50.7421	47.1559	17.3655	407.343	261.286	38820.4	24901	288.896	185.31	50.9044	32.869	133.609	25.7236	10914.1	2101.28	94.758	18.2437	56.7055	11.026
UreC	P77837																	1.36321	0.539317	111.356	44.0552	0.966813	0.382495	1.18311	0.458906
UvrA	O34863	95.1824	81.4702	5862.97	5018.34	67.5052	57.7803	82.2744	71.0484	66.8878	46.6411	6374.49	4444.96	47.4381	33.0788	29.7765	20.9171	23.3416	8.2602	1906.7	674.75	16.5543	5.8583	35.3174	12.6607
ValS	Q05873	2193.95	186.259	135141	11473.1	1555.99	132.099	1814.96	156.335	3227.36	261.443	307572	24915.9	2288.91	185.421	1370.86	114.326	1033.92	93.5126	84457.4	7638.75	733.274	66.321	1498.91	132.286
WapA	Q07833	45.1545	31.5053	2781.39	1940.64	32.0245	22.3442	94.8722	66.6193	49.3853	33.6975	4706.49	3211.42	35.025	23.8989	53.4835	36.6808	1.8459	0.681331	150.786	55.6558	1.30915	0.483214	6.79149	2.52231
WapI	Q07836	4387.84	1244.3	270279	76645.2	3111.94	882.48	586.921	169.341	6097.33	1655.99	581083	157818	4324.34	1174.46	419.048	117.575	1773.52	482.257	144873	39394.1	1257.81	342.026	415.919	116.152
WhiA	O06975	17.3257	4.98428	1067.22	307.018	12.2877	3.53495	5.10918	1.44154
WprA	P54423	608.073	85.0212	37455.6	5237.07	431.257	60.2987	476.784	64.0497	1057.79	220.347	100809	20999.3	750.206	156.274	426.804	93.5794	183.336	9.79492	14976.2	800.116	130.026	6.94675	252.106	13.6327
Xpt	P42085	5568.96	1358.93	343032	83706.5	3949.62	963.782	952.716	233.934	7445.87	2144.3	709601	204355	5280.76	1520.78	654.931	193.206	3142.2	450.032	256677	36761.7	2228.51	319.172	942.72	141.252
XseA	P54521	25.9176	10.1459	1596.45	624.959	18.3813	7.19567	10.7687	4.11388	209.14	343.998	19931.4	32783.4	148.326	243.97	43.9599	72.2242
XseB	P54522	507.985	109.302	31290.4	6732.67	360.273	77.5188	39.9444	8.99262	669.871	393.964	63839.6	37545.3	475.086	279.407	26.8318	15.6186
YaaK	P24281	490.462	360.423	30211.1	22201.1	347.846	255.619	46.9875	34.5077	2894.72	412.591	275870	39320.5	2052.99	292.618	142.281	19.4329	286.829	52.8035	23430.1	4313.35	203.425	37.4493	48.1097	8.48382
YaaN	P37535	27.9017	1.27634	1718.66	78.6187	19.7884	0.905203	9.91097	0.383111
YaaQ	P37538	380.509	174.956	23438.3	10776.8	269.865	124.082	37.0039	16.8775	957.609	224.459	91261.4	21391.2	679.155	159.19	48.2006	11.4198	266.39	45.0953	21760.6	3683.69	188.929	31.9824	45.4745	8.04002
YaaT	P37541	199.859	36.7115	12310.8	2261.32	141.744	26.0365	50.7136	9.42958	146.2	137.805	13933	13133	103.688	97.7339	19.1803	18.1661	43.4003	11.6336	3545.24	950.313	30.7804	8.25079	19.3192	5.25169
YabA	P37542																	46.6769	11.211	3812.89	915.789	33.1042	7.95104	9.37075	2.35611
YabD	P37545	92.5866	68.7706	5703.08	4236.08	65.6642	48.7735	21.9592	16.239	192.413	84.8823	18337.2	8089.39	136.463	60.2002	23.664	10.4948	115.2	38.7479	9410.31	3165.19	81.702	27.4808	47.9711	16.176
YabJ	P37552	811.704	313.606	49998.7	19317.3	575.677	222.416	90.0308	34.6335	1622.61	728.891	154637	69464.3	1150.78	516.944	92.1539	40.3065	438.973	259.012	35858.4	21157.9	311.329	183.697	85.7248	50.8831
YabN	P37556	42.685	16.0947	2629.27	991.391	30.273	11.4147	19.4982	7.52497	47.0299	15.0205	4482.01	1431.48	33.3545	10.6529	11.0154	3.69158
YabO	P37557									804.786	230.132	76697.2	21931.9	570.77	163.214	32.6371	9.30388	59.1658	61.3525	4833.07	5011.7	41.9615	43.5124	8.241	8.59516
YabR	P37560	873.122	359.258	53781.9	22129.3	619.236	254.793	100.773	41.2357	2735.21	1842.96	260669	175636	1939.87	1307.06	161.824	109.063	591.906	357.232	48350.9	29181.1	419.791	253.356	119.344	71.5566
YacD	P37566	81.4859	31.0114	5019.3	1910.22	57.7914	21.9939	22.5232	8.39815	121.129	60.3071	11543.7	5747.35	85.9069	42.771	17.3547	8.60092	31.6944	16.6657	2589.02	1361.37	22.4783	11.8196	15.4289	8.18802
YacO	Q06753	145.408	41.8629	8956.73	2578.64	103.126	29.69	32.4945	9.21922	105.441	79.5979	10048.7	7585.78	74.7809	56.4524	12.1534	9.22246	112.081	8.44499	9155.55	689.845	79.4901	5.98936	43.9592	3.64777
YbbR	O34659	12.5517	6.4209	773.147	395.51	8.90188	4.55383	5.37005	2.76015	40.0139	11.2818	3813.38	1075.17	28.3786	8.00128	8.89822	2.48661	9.73152	4.48874	794.938	366.671	6.90179	3.1835	7.36898	3.44346
YbeC	Q45577	94.21	65.3647	5803.08	4026.28	66.8156	46.3579	45.1874	31.0668									34.7872	8.51162	2841.65	695.287	24.6717	6.03661	29.2406	6.97659
YbeY	P46347																	190.705	172.066	15578.1	14055.5	135.252	122.033	48.5522	43.838
YbfQ	O31457	188.871	81.2309	11634	5003.6	133.951	57.6106	57.1839	24.4901	277.18	173.527	26415.6	16537.4	196.581	123.069	43.344	27.3334	9.07408	1.25322	741.233	102.371	6.43552	0.888807	4.82263	0.634124
YbgG	O31463	48.8039	27.4655	3006.19	1691.8	34.6127	19.4791	13.7407	7.68363	58.0105	13.3641	5528.47	1273.62	41.1422	9.4781	8.47038	1.92991	28.6391	14.8875	2339.44	1216.11	20.3114	10.5585	14.1312	7.24276
YbxB	P37872	142.02	67.9145	8748.04	4183.35	100.723	48.1663	26.0187	12.5125	333.06	7.88617	31741	751.563	236.212	5.59303	31.5274	0.664558	96.9211	40.8594	7917.18	3337.68	68.7383	28.9783	31.1278	13.1906
YcbG	P42239	45.3345	6.98661	2792.48	430.356	32.1521	4.95504	9.80108	1.60118	91.1982	17.4341	8691.31	1661.5	64.6796	12.3646	10.196	1.97516	20.5242	15.2834	1676.56	1248.46	14.5562	10.8393	7.82151	5.8336
YccF	O34478	37.0875	28.7301	2284.49	1769.7	26.3032	20.376	12.0508	9.26717	89.9664	10.1568	8573.92	967.959	63.806	7.20342	15.0333	1.66643	19.1614	4.79503	1565.23	391.691	13.5896	3.40073	10.927	2.71168
YcdA	O34538	5439.93	1039.94	335085	64057.2	3858.11	737.543	1733.69	337.471	15034.8	3366.41	1.43284e+06	320823	10663	2387.52	2463.75	577.767	2597.33	490.502	212168	40067.6	1842.08	347.874	1451.25	281.174
YceC	P81100	1023.87	350.014	63067.3	21559.9	726.146	248.237	181.591	61.8193	1468.31	417.76	139932	39813.1	1041.35	296.284	134.096	39.4814	548.099	129.738	44772.5	10597.9	388.722	92.0129	170.371	39.7527
YceD	P80875	17428.7	1901.99	1.07356e+06	117157	12360.7	1348.93	2933.39	329.867	25128.9	10823.9	2.39482e+06	1.03154e+06	17821.9	7676.55	2175.72	956.313	7996.38	1199.9	653200	98016.4	5671.19	850.996	2359.36	361.141
YceE	O34384	2122.46	480.589	130737	29603	1505.29	340.844	361.719	82.8312	3791.31	1161.43	361317	110686	2688.88	823.71	332.376	105.194	1400.9	271.284	114435	22160.3	993.547	192.4	418.529	82.6882
YceG	O34809	15.8175	8.9262	974.316	549.829	11.2181	6.33064	8.01733	4.50548
YceH	O34833	1627.46	246.814	100247	15203.1	1154.22	175.045	551.237	82.0394	2732	372.637	260364	35512.8	1937.59	264.281	475.749	69.9635	724.989	62.6392	59222.1	5116.8	514.177	44.425	430.582	37.8688
YcgN	P94391	28.3316	7.54047	1745.15	464.472	20.0934	5.34785	12.9691	3.34507									28.0877	29.7931	2294.4	2433.71	19.9204	21.1299	22.4641	23.6368
YcgT	O31475	99.754	51.4904	6144.57	3171.67	70.7475	36.518	30.0001	15.5886	84.6092	66.6601	8063.37	6352.8	60.0065	47.2767	13.1158	10.4368	60.4425	26.4089	4937.36	2157.26	42.867	18.7297	31.9026	14.1018
YchF	P37518	1601.46	465.516	98645.4	28674.5	1135.79	330.153	521.335	149.775	3978.08	1051.08	379116	100170	2821.33	745.45	666.529	181.46	1121.14	29.5474	91582.5	2413.63	795.136	20.9556	640.255	19.9356
YclM	P94417	423.715	161.537	26099.7	9950.24	300.507	114.565	171.424	64.5891	361.356	140.523	34437.7	13392.1	256.281	99.6619	75.3218	29.7867	154.708	17.2746	12637.6	1411.11	109.722	12.2515	109.898	12.859
YclQ	P94421	815.137	250.003	50210.2	15399.5	578.111	177.307	230.352	69.5867	1017.34	64.1845	96953.7	6116.87	721.517	45.5209	147.839	11.1195	108.131	58.1563	8832.88	4750.61	76.6886	41.2456	53.7316	29.1827
YcnE	P94425	692.975	224.624	42685.3	13836.2	491.472	159.308	61.7506	20.6305	777.963	360.287	74141	34335.8	551.747	255.522	35.7784	16.4864	551.125	260.012	45019.7	21239.6	390.869	184.406	85.9305	40.3232
YcnI	P94431	366.787	297.661	22593	18335.1	260.132	211.107	66.2401	54.4019	465.555	189.716	44368	18080.2	330.181	134.551	43.0638	17.8177	187.315	28.7173	15301.2	2345.83	132.847	20.3669	59.0169	8.98927
YcsA	P42958																	16.3465	7.59808	1335.29	620.664	11.5932	5.38871	9.05002	4.25308
YcsD	P42961	1448.39	2209.93	89217	136126	1027.23	1567.33	169.286	258.805	3178.29	3654.86	302896	348313	2254.11	2592.1	186.715	213.649	156.356	23.6698	12772.3	1933.51	110.891	16.7871	31.7441	4.80764
YcsE	P42962	626.614	316.918	38597.7	19521.2	444.407	224.764	143.68	72.8858	922.225	434.805	87889.3	41437.5	654.06	308.372	108.941	52.1385	383.447	83.1284	31322.6	6790.5	271.948	58.9563	154.173	34.4114
YcsF	P42963	300.3	90.975	18497.6	5603.81	212.978	64.5213	66.9444	19.7422	561.506	90.1347	53512.3	8589.96	398.231	63.9253	64.5046	11.0443	187.39	43.5456	15307.3	3557.1	132.901	30.8834	73.3199	16.5336
YczJ	O31484	174.809	30.004	10767.8	1848.16	123.978	21.2795	15.9562	2.8049	303.104	132.853	28886.2	12661.1	214.967	94.2218	14.1531	6.06364	113.878	42.6833	9302.33	3486.67	80.7645	30.2719	18.2406	6.88811
YdaD	P80873	108.655	109.013	6692.82	6714.93	77.0601	77.3145	27.4364	27.413	113.136	113.314	10782	10799	80.2383	80.3644	14.5113	14.4318	31.7779	18.5073	2595.84	1511.81	22.5375	13.1258	14.0513	8.172
YdaF	P96579	341.754	90.3211	21051.1	5563.53	242.379	64.0575	58.2378	15.4982	343.24	122.589	32711.2	11682.9	243.432	86.9423	30.1117	10.7779	44.9351	31.2706	3670.61	2554.4	31.8689	22.1777	13.5332	9.50145
YdaG	P80238	276.671	57.0371	17042.2	3513.33	196.22	40.4519	35.7152	7.48835	925.565	449.063	88207.6	42796.3	656.429	318.484	61.1135	28.8301	209.004	99.8359	17072.8	8155.28	148.229	70.8056	47.1664	22.2559
YdaP	P96591	49.2995	20.0147	3036.71	1232.85	34.9642	14.1948	25.267	10.1665									23.826	9.41035	1946.27	768.702	16.8979	6.67401	21.4765	8.57581
YdbB	P96597	224.821	182.777	13848.3	11258.5	159.447	129.629	23.7646	19.5085									71.3803	23.6387	5830.83	1930.97	50.6243	16.765	13.1376	4.39012
YdbD	P80878	165.267	139.774	10180	8609.69	117.21	99.1305	40.4311	34.0204									189.905	45.4647	15512.7	3713.87	134.684	32.2445	82.0027	20.2643
YdbJ	P96605	88.6348	18.514	5459.66	1140.41	62.8616	13.1305	24.7276	5.32357	130.091	37.5931	12397.8	3582.67	92.2628	26.6618	18.6564	5.58291	36.0928	6.33332	2948.31	517.349	25.5977	4.49172	17.6296	3.08704
YdbM	P96608	33.1249	3.06638	2040.4	188.881	23.4928	2.17474	11.3479	1.03882	63.7449	14.3251	6074.97	1365.2	45.2091	10.1596	11.1974	2.40059	42.7626	23.3637	3493.15	1908.51	30.3281	16.57	25.6598	13.9947
YdbP	P96611	472.848	387.409	29126.1	23863.3	335.353	274.758	47.7245	38.9957	229.528	99.9898	21874.3	9529.16	162.785	70.9147	11.9282	5.28104	287.235	284.146	23463.3	23211	203.712	201.522	50.8015	50.1074
YdcI	O31489	23.5701	17.6596	1451.85	1087.78	16.7164	12.5245	15.6632	11.8465									8.88199	6.11066	725.542	499.16	6.29928	4.3338	10.3192	7.0813
YddK	P96648	1974.5	674.776	121623	41564.3	1400.35	478.565	502.585	173.575	3424.15	1181.78	326326	112625	2428.47	838.143	448.539	158.81	1095.4	78.4502	89480.1	6408.35	776.882	55.6384	488.446	35.5091
YddM	P96650	27.5262	7.51422	1695.54	462.855	19.5221	5.32924	8.1005	2.21915									18.2056	11.1131	1487.16	907.793	12.9118	7.88162	9.39359	5.76655
YdeS	P96676	243.736	39.6078	15013.5	2439.73	172.862	28.0907	43.6231	7.20937									106.77	33.1698	8721.7	2709.53	75.7233	23.5247	33.7398	10.7036
YdfM	C0SP78	131.183	28.7342	8080.51	1769.95	93.0376	20.3789	35.0443	7.69831	244.938	34.6192	23342.9	3299.25	173.715	24.5526	33.6153	4.97731	74.4536	19.5919	6081.88	1600.4	52.8039	13.895	34.899	9.2266
YdgI	P96707	42.7297	13.7141	2632.03	844.749	30.3048	9.7263	8.1271	2.69332	534.666	203.83	50954.4	19425.3	379.195	144.56	52.2903	20.3416	207.151	80.0858	16921.5	6541.95	146.915	56.7984	68.8963	26.3063
YdhE	O05496	8.06273	1.00057	496.642	61.6322	5.71825	0.709623	2.93098	0.3934									28.2846	28.0508	2310.48	2291.38	20.06	19.8942	17.9233	17.7003
YdhK	O05503	141.845	24.7663	8737.24	1525.53	100.599	17.5647	25.9733	4.40304	218.786	39.4899	20850.6	3763.44	155.167	28.007	20.6141	3.94046	93.0144	36.9209	7598.05	3015.95	65.9676	26.185	29.9422	12.0932
YdiF	O05519	24.738	3.75779	1523.79	231.469	17.5447	2.6651	14.7643	2.18562	45.096	18.9713	4297.71	1807.99	31.983	13.4548	13.9259	5.82542	11.785	4.3239	962.682	353.206	8.35818	3.06659	12.3646	4.6147
YdiO	O34939	79.0202	55.151	4867.42	3397.15	56.0427	39.1142	31.4723	22.1288	42.6074	34.1048	4060.55	3250.23	30.218	24.1878	8.77148	7.03655	12.0018	3.44058	980.39	281.051	8.51192	2.44013	8.35074	2.44157
YdiR	O35025	65.3994	53.4259	4028.42	3290.89	46.3826	37.8907	18.7447	15.1913	57.5245	58.7997	5482.16	5603.69	40.7975	41.7019	8.40787	8.49966	16.8685	15.6214	1377.93	1276.06	11.9634	11.079	8.44036	7.77972
YdiS	O34885	225.827	75.0914	13910.3	4625.42	160.161	53.2563	73.5471	24.613	182.323	144.5	17375.6	13771.1	129.307	102.482	30.5593	24.357	126.138	42.5296	10303.8	3474.11	89.4598	30.1628	72.0576	24.7267
YdjE	O34768	2497.24	281.711	153823	17352.6	1771.09	199.795	695.655	79.888	2636.21	1077.02	251235	102641	1869.66	763.843	377.136	155.455	1236.2	83.3769	100982	6810.8	876.74	59.1325	603.489	40.417
YdjI	O34789	560.621	234.058	34532.7	14417.3	397.604	165.999	164.456	68.7283	880.342	576.468	83897.7	54938.2	624.356	408.843	133.28	87.7838	196.2	41.6119	16027	3399.14	139.149	29.512	100.954	21.8417
YeeA	O31504	12.5063	4.95494	770.351	305.211	8.8697	3.51414	10.2549	4.00138									9.10535	3.53402	743.788	288.683	6.4577	2.5064	13.1228	5.09203
YeeB	O34469	71.3953	44.3817	4397.75	2733.79	50.6349	31.4764	39.5797	24.7621	33.5499	1.24459	3197.35	118.611	23.7943	0.88269	9.61057	0.331551	17.8693	13.5674	1459.68	1108.27	12.6732	9.62224	17.4202	13.3174
YeeI	O31509	372.305	384.896	22933	23708.5	264.046	272.976	79.5399	82.0513	2166.81	714.845	206500	68125.7	1536.75	506.982	238.608	81.0955	418.73	150.144	34204.7	12264.8	296.972	106.485	156.735	54.9098
YerC	Q7BVT7	98.2501	17.6431	6051.93	1086.77	69.6809	12.5128	9.59851	1.66618	382.257	79.5859	36429.6	7584.65	271.104	56.4439	19.1859	3.91761	494.048	442.488	40357.3	36145.4	350.389	313.821	85.166	76.5731
YerH	O34629	403.104	155.731	24830.1	9592.62	285.889	110.448	145.921	56.5607	820.441	337.879	78189.2	32200.4	581.873	239.631	152.985	64.1934	134.809	22.1322	11012.1	1807.91	95.609	15.6966	85.5521	14.2805
YerO	O31500	181.774	20.1604	11196.8	1241.82	128.918	14.2981	48.6342	6.02225
YesJ	O31513	87.4731	1.4534	5388.1	89.5256	62.0377	1.03078	14.4603	0.360351	91.3462	26.7657	8705.41	2550.81	64.7845	18.9827	7.8166	2.30981	38.5969	8.11446	3152.86	662.845	27.3737	5.75494	11.2	2.41241
YetH	O31535									251.349	26.1636	23953.9	2493.42	178.261	18.5557	14.3121	1.59266	250.006	227.13	20422.2	18553.5	177.309	161.085	48.3908	43.578
YezE	Q7WY76	21.7386	9.33194	1339.04	574.821	15.4174	6.6184	3.88879	1.70534
YezG	C0H3X4	82.4964	14.0862	5081.55	867.668	58.5081	9.99018	12.1218	2.07849	254.128	206.23	24218.7	19654	180.232	146.262	19.1557	15.6442	88.4356	40.3605	7224.02	3296.93	62.7203	28.6245	22.6555	10.1309
YfhB	O31570	781.983	305.39	48168	18811.2	554.598	216.589	204.331	80.2627	873.065	186.745	83204.3	17797	619.195	132.443	117.282	26.301	381.522	144.909	31165.3	11837.2	270.583	102.773	175.096	67.8089
YfhC	O31571	1209.92	418.564	74527.6	25782.4	858.099	296.854	221.277	78.1961	2701.78	614.358	257483	58549.1	1916.15	435.715	253.032	56.2118	1640.29	138.194	133990	11288.6	1163.33	98.01	524.844	43.8001
YfhH	O31576	197.637	65.3063	12173.9	4022.69	140.168	46.3165	19.2634	6.24362									84.2347	47.7738	6880.87	3902.49	59.7409	33.8821	14.4281	8.2228
YfhJ	O31578																	76.2918	6.78196	6232.04	553.997	54.1077	4.8099	11.3423	1.06384
YfiR	O31560	52.7604	10.7547	3249.89	662.459	37.4187	7.62744	10.1422	1.98513	93.6002	49.3545	8920.23	4703.55	66.3832	35.0032	9.32774	4.9393	33.0869	22.8869	2702.77	1869.56	23.4659	16.2319	11.2146	7.82183
YfiT	O31562	59.8565	36.2232	3687	2231.25	42.4515	25.6902	10.0464	6.08736	194.554	82.9719	18541.3	7907.34	137.982	58.8453	16.9155	7.25394	34.7853	31.4645	2841.51	2570.24	24.6705	22.3152	10.2332	9.22226
YfiY	O31567	1039.04	324.659	64001.8	19998.1	736.906	230.254	306.943	97.3011	1608.62	426.796	153304	40674.2	1140.87	302.692	244.32	67.3862	593.856	140.387	48510.2	11467.8	421.174	99.5651	307.131	72.2098
YfjC	O31556									1241.01	395.646	118269	37705.6	880.145	280.6	152.675	49.051
YfjO	O31545	70.8441	17.5562	4363.8	1081.41	50.244	12.4512	30.0344	7.5986	39.207	4.34603	3736.48	414.183	27.8063	3.08229	8.59561	0.975019
YfjR	O34969	166.927	118.884	10282.3	7322.95	118.388	84.3152	41.4595	29.6821	156.303	8.7594	14895.9	834.783	110.853	6.21234	20.0268	1.07034	445.465	137.83	36388.7	11258.9	315.933	97.7518	193.158	58.5797
YfkK	O35019	267.255	1.27193	16462.2	78.3472	189.543	0.902076	17.7328	0.265411	732.573	644.466	69815.2	61418.5	519.555	457.068	25.0881	22.1107	79.991	22.2013	6534.22	1813.55	56.7312	15.7456	9.20311	2.51074
YfkM	P80876	397.395	208.448	24478.5	12839.8	281.841	147.835	60.767	31.4753	258.798	128.247	24663.8	12222.1	183.545	90.9554	20.4551	10.315
YfkO	O34475	789.639	120.579	48639.6	7427.34	560.028	85.5171	164.582	25.6445	883.414	274.97	84190.6	26205	626.535	195.014	94.5837	29.9758	768.48	305.977	62774.8	24994.3	545.022	217.005	281	113.575
YflK	O34542	253.974	329.96	15644.1	20324.6	180.123	234.014	50.8752	66.0743									58.9564	21.095	4815.96	1723.19	41.8131	14.961	20.9159	7.61451
YflT	P80241	2531.85	536.365	155955	33038.6	1795.64	380.4	270.015	58.0645	1010.61	199.137	96312.5	18978	716.745	141.232	55.2965	10.7927	1524.31	54.1969	124516	4427.17	1081.07	38.4375	284.789	8.17595
YfmC	O34348	701.753	225.848	43226	13911.6	497.697	160.176	199.829	64.3679	1050.3	323.146	100095	30796.3	744.897	229.182	153.828	48.4609	433.901	58.254	35444.1	4758.58	307.732	41.3149	216.59	29.4384
YfmG	O34722	32.9069	8.68231	2026.97	534.806	23.3382	6.15766	15.1383	4.09352									8.71547	2.49839	711.94	204.086	6.18119	1.77191	7.0406	1.9854
YfmJ	O34812	208.306	121.947	12831.1	7511.61	147.735	86.4874	62.0331	36.144	239.717	135.568	22845.4	12919.8	170.012	96.1474	36.8481	21.1302	292.162	91.5047	23865.8	7474.73	207.207	64.8969	152.368	46.6178
YfmL	O34750	99.2126	40.5184	6111.22	2495.82	70.3636	28.7365	33.999	13.7994	238.43	131.212	22722.7	12504.7	169.099	93.0583	41.8127	22.5523	38.2873	9.3278	3127.57	761.959	27.1541	6.61546	23.0422	5.73257
YfmM	O34512	120.805	6.07173	7441.25	374.002	85.6772	4.30619	58.1123	2.70538	128.829	68.2699	12277.6	6506.21	91.3681	48.4184	31.9807	17.1388	48.2535	7.11281	3941.68	581.023	34.2224	5.04454	40.6989	5.79164
YfmR	O06476	51.2716	7.07532	3158.19	435.82	36.3629	5.01795	29.6029	3.8247	70.5018	57.7872	6718.91	5507.2	50.0012	40.9838	21.1058	17.3359	23.1771	7.66352	1893.27	626.009	16.4377	5.43512	23.4831	7.7445
YfmS	O06477	1593.35	175.023	98146.2	10780.9	1130.04	124.13	392.615	40.5184	2882.03	547.957	274661	52221.1	2043.99	388.622	365.407	73.517	1070.66	49.9478	87458.9	4080.08	759.334	35.424	462.81	24.7146
YfmT	O06478	705.001	368.348	43426.1	22689.2	500.001	261.24	305.592	159.899	488.078	148.988	46514.5	14198.8	346.155	105.665	108.853	34.0661	316.227	104.48	25831.6	8534.64	224.275	74.0993	240.326	79.5713
YgaC	Q796Z1	54.2686	11.9373	3342.79	735.306	38.4883	8.46619	9.26789	2.01331									39.8488	12.4568	3255.12	1017.56	28.2615	8.83461	11.9605	3.66283
YgaF	Q796Y8	90.9248	74.7148	5600.71	4602.22	64.4857	52.9892	13.4853	11.172	538.861	372.598	51354.2	35509.1	382.171	264.254	40.9743	28.4846	239.005	65.5082	19523.5	5351.16	169.507	46.4597	61.7408	17.281
YgxA	Q04385	276.778	41.5557	17048.7	2559.72	196.296	29.4722	77.2937	10.988	302.927	157.945	28869.4	15052.3	214.842	112.017	43.6893	23.0811	149.242	33.1362	12191.1	2706.79	105.845	23.5008	73.2116	16.6106
YgxB	P37874	51.6808	3.20514	3183.39	197.428	36.653	2.27315	25.1742	1.66916									22.4958	16.8007	1837.61	1372.4	15.9544	11.9154	19.2442	14.4175
YhaA	O07598	859.404	583.327	52936.9	35931.3	609.507	413.707	301.171	202.446	1520.02	861.066	144860	82060.7	1078.03	610.685	273.565	153.605	416.219	202.908	33999.7	16575	295.191	143.907	256.62	126.287
YhaH	O07516	1662.17	1471.53	102385	90641.9	1178.84	1043.64	176.98	157.047	1579.81	984.386	150558	93813.3	1120.43	698.146	86.5318	54.6289	1720.01	669.295	140503	54672.6	1219.87	474.677	319.947	123.673
YhaM	O07521	179.858	62.7687	11078.7	3866.38	127.559	44.5168	52.2005	18.3093	259.314	94.3721	24713	8993.79	183.911	66.9306	38.6535	14.2682	104.053	27.0384	8499.74	2208.68	73.7963	19.1762	52.8839	13.5021
YhaP	O07523	217.361	171.62	13388.8	10571.3	154.157	121.717	80.1537	63.0566	249.588	72.8362	23786.1	6941.39	177.013	51.6569	47.7066	13.8032	59.6636	9.93488	4873.73	811.549	42.3146	7.04602	38.6482	6.25458
YhaQ	C0SPB4	105.993	156.985	6528.88	9669.82	75.1724	111.337	29.2153	43.3107	42.9706	0.0493902	4095.16	4.70695	30.4756	0.0350285	6.11757	0.00887343	40.6183	50.8707	3317.98	4155.47	28.8073	36.0785	19.6924	24.713
YhcB	P54586	210.866	61.658	12988.8	3797.96	149.55	43.729	32.6166	9.73409	208.527	34.9813	19872.9	3333.77	147.891	24.8095	16.6763	2.84026	85.1175	26.2874	6952.99	2147.34	60.3671	18.6436	23.1021	7.24327
YhcG	P54591	658.543	817.151	40564.4	50334.2	467.052	579.539	141.375	175.516
YhcH	P54592	38.5836	3.01513	2376.64	185.724	27.3642	2.13839	10.8117	0.94457	101.052	59.8674	9630.37	5705.44	71.6679	42.4592	14.6352	8.6391	20.4452	3.08841	1670.1	252.282	14.5001	2.19036	10.0505	1.5805
YhcI	P54593	27.346	17.7227	1684.44	1091.67	19.3943	12.5693	7.72753	4.95378									13.1881	3.42218	1077.3	279.547	9.35329	2.42708	6.53128	1.62147
YhcW	P54607	148.543	66.9109	9149.84	4121.52	105.35	47.4545	29.7823	13.3157	292.654	71.0714	27890.3	6773.2	207.556	50.4052	30.2031	7.6209	88.2567	13.7764	7209.41	1125.35	62.5934	9.77049	31.024	4.7583
YhcX	P54608	224.752	110.441	13844.1	6802.83	159.398	78.3266	110.154	54.6643	221.81	40.1879	21138.8	3829.96	157.312	28.5021	55.8336	10.6453	112.592	48.1807	9197.32	3935.73	79.8528	34.1707	96.5749	41.3261
YhdF	O07575	48.5477	7.80753	2990.4	480.922	34.431	5.53726	12.4656	1.87903									19.3921	15.8461	1584.08	1294.42	13.7533	11.2384	8.72891	7.14837
YhdG	O07576	275.769	114.822	16986.6	7072.73	195.581	81.4342	111.71	47.2403	376.976	201.418	35926.3	19195.4	267.359	142.85	78.3441	42.4202	263.643	139.893	21536.1	11427.4	186.981	99.2146	186.241	97.8912
YhdL	O07581	36.8006	33.7274	2266.81	2077.51	26.0997	23.9201	12.1034	11.0666									68.6224	40.1633	5605.55	3280.82	48.6684	28.4846	39.5877	22.8143
YhdN	P80874	147.436	97.6931	9081.68	6017.62	104.565	69.2859	44.6714	29.4845	265.113	181.015	25265.6	17251	188.024	128.38	41.508	28.6215	132.128	67.4701	10793.1	5511.42	93.7078	47.8511	70.3986	36.0987
YhdP	O07585	191.489	112.533	11795.2	6931.7	135.808	79.8104	77.4741	45.224	328.044	105.021	31263	10008.7	232.655	74.4831	68.3674	22.3077	133.937	43.4091	10940.9	3545.95	94.9907	30.7866	95.0454	30.3764
YhdR	O07587	1303.03	380.405	80263	23431.9	924.135	269.79	465.278	137.787	1576.39	813.121	150232	77491.5	1118.01	576.681	289.655	151.062	598.067	93.0424	48854.2	7600.34	424.161	65.9875	374.134	58.6893
YheA	O07542	522.289	89.6888	32171.6	5524.58	370.418	63.6091	57.768	10.3588	3148.13	2198.74	300021	209543	2232.72	1559.39	177.869	122.7	278.947	81.6118	22786.3	6666.61	197.834	57.8807	53.9961	15.5538
YheB	O07543	14.7462	2.29047	908.322	141.086	10.4583	1.62445	5.13659	0.754133									12.3889	0.931323	1012.01	76.0768	8.78647	0.660513	7.56208	0.655907
YhfE	O07603	407.921	164.965	25126.8	10161.4	289.306	116.997	128.506	52.1018	349.7	25.6938	33326.9	2448.66	248.014	18.2226	56.5153	3.44209	166.635	24.785	13611.9	2024.61	118.181	17.578	91.9136	13.0153
YhfI	O07607	157.338	75.8512	9691.56	4672.22	111.587	53.7952	33.8702	16.0954	128.626	25.2707	12258.3	2408.33	91.2244	17.9225	14.3497	2.8558	59.0647	13.2411	4824.81	1081.62	41.8899	9.39085	22.3346	5.0273
YhfK	O07609	277.06	78.746	17066.1	4850.53	196.496	55.8482	51.2352	14.489	302.463	183.044	28825.1	17444.3	214.513	129.818	28.9689	17.5928	981.377	116.202	80165.6	9492.18	696.012	82.4128	318.459	39.3728
YhfP	O07615	47.2148	27.8127	2908.3	1713.19	33.4856	19.7253	13.3742	7.94266	65.6272	14.1442	6254.36	1347.96	46.5441	10.0314	9.59361	2.09201	64.7152	51.3727	5286.38	4196.48	45.8973	36.4345	32.1861	25.7532
YhfQ	C0SP94	129.183	57.859	7957.29	3563.95	91.6189	41.0347	37.271	16.6641	186.995	142.121	17820.9	13544.4	132.621	100.795	27.8562	21.3475	62.9725	36.7031	5144.02	2998.16	44.6613	26.0306	31.9225	18.7371
YhfS	O07618	57.7147	45.1418	3555.06	2780.61	40.9324	32.0155	17.9932	14.0103	62.6814	24.599	5973.62	2344.32	44.4549	17.4461	10.03	4.06581	27.2724	8.52238	2227.8	696.167	19.3421	6.04424	14.8972	4.55461
YhfT	O07619	164.346	130.738	10123.2	8053.09	116.557	92.7219	70.442	55.6126	195.04	83.5225	18587.5	7959.8	138.326	59.2358	43.08	18.6575	24.8305	8.5621	2028.32	699.411	17.6103	6.07241	18.6824	6.36221
YhfW	O07622																	102.707	24.4199	8389.81	1994.78	72.8418	17.319	83.8629	20.6053
YhgE	P32399	32.5589	14.1884	2005.54	873.963	23.0914	10.0627	22.2187	9.54615	52.9752	36.2483	5048.61	3454.51	37.5711	25.708	18.684	12.8519	9.49254	6.40626	775.416	523.307	6.7323	4.54344	11.3497	7.59157
YhxA	P33189	60.3413	43.4442	3716.85	2676.04	42.7952	30.8115	24.6121	17.9562									60.3831	35.6258	4932.51	2910.16	42.8249	25.2666	42.9667	25.0792
YhxD	P40398	162.719	71.1105	10023	4380.21	115.404	50.433	42.2093	18.3732	193.951	82.802	18483.8	7891.14	137.554	58.7248	25.9229	11.3038	92.5968	30.1877	7563.94	2465.94	65.6715	21.4097	42.1295	13.799
YhzB	O31588	54.6092	44.6207	3363.77	2748.51	38.7299	31.6459	10.4531	8.4999									17.823	3.07029	1455.91	250.802	12.6404	2.17751	5.93747	0.989738
YitI	O06744									282.803	58.176	26951.6	5544.25	200.57	41.2596	20.1529	4.19697	54.5459	3.90579	4455.68	319.051	38.685	2.77006	13.2637	0.969568
YitJ	O06745	1273.19	156.25	78424.9	9624.58	902.971	110.816	703.244	86.8716	1430.87	601.046	136364	57280.5	1014.8	426.274	407.135	174.122	435.585	81.3707	35581.6	6646.91	308.925	57.7097	421.759	79.5143
YitK	O06746	54.4077	12.9772	3351.36	799.359	38.587	9.20368	8.06709	1.84404	182.144	83.59	17358.6	7966.24	129.18	59.2837	13.8943	6.48488	83.6418	67.5286	6832.43	5516.2	59.3204	47.8926	21.6986	17.5507
YitL	O06747	18.008	6.92532	1109.24	426.581	12.7716	4.91158	5.01116	1.97442	115.056	52.0549	10965	4960.9	81.5998	36.9184	16.3408	7.40431	32.5866	34.1012	2661.9	2785.62	23.1111	24.1852	15.8812	16.7229
YitU	P70947	141.372	47.7505	8708.1	2941.3	100.264	33.8656	35.2605	12.0854	163.289	23.4629	15561.6	2236.04	115.808	16.6403	20.8511	3.33897	49.9947	14.4995	4083.91	1184.42	35.4572	10.2833	21.7644	6.28727
YitW	P70949	858.437	53.516	52877.3	3296.44	608.821	37.9546	79.2148	4.13101	1918.79	701.14	182863	66819.6	1360.84	497.263	90.8667	34.0583	840.217	199.436	68634.7	16291.3	595.899	141.444	135.622	32.6988
YjbG	O31605	1410.35	334.997	86873.7	20634.9	1000.25	237.587	883.947	211.486	2493.47	473.045	237631	45081.8	1768.42	335.493	803.463	161.183	1042.97	132.459	85197	10820.1	739.695	93.9422	1144.68	135.895
YjbK	O31609																	31.3469	7.78851	2560.63	636.219	22.2319	5.52376	10.006	2.50062
YjbL	O31610	385.912	45.3758	23771.1	2795.02	273.696	32.1814	44.1308	5.36172	831.59	77.7798	79251.7	7412.52	589.78	55.163	48.8233	4.84649	207.525	63.2058	16952.1	5163.08	147.181	44.8268	41.5887	12.7908
YjbM	O31611	26.3079	22.731	1620.49	1400.16	18.6581	16.1212	5.27219	4.53881	142.436	20.8518	13574.3	1987.21	101.018	14.7885	14.7078	2.32234	32.5968	20.8813	2662.73	1705.72	23.1183	14.8094	11.4978	7.35649
YjcG	O31629	690.288	147.718	42519.8	9099.01	489.566	104.765	110.42	24.1034	1482.33	172.146	141268	16405.8	1051.3	122.09	121.71	14.7698	982.176	149.058	80230.9	12176.1	696.579	105.715	275.224	42.2556
YjcH	O31630	102.165	35.2214	6293.11	2169.54	72.4578	24.9797	23.1927	8.02765	181.985	21.7949	17343.4	2077.09	129.067	15.4574	21.365	2.61386	35.8329	13.5731	2927.08	1108.75	25.4134	9.62633	14.2667	5.45357
YjcM	O31635	23.9477	12.8675	1475.11	792.6	16.9842	9.12587	9.06046	4.8408	89.9671	30.0132	8573.99	2860.29	63.8065	21.2859	17.5207	5.95879	6.18131	1.30349	504.932	106.478	4.38391	0.924459	4.13098	0.865071
YjdI	O31650	54.9071	20.1725	3382.12	1242.57	38.9412	14.3067	7.65389	2.79199	103.042	31.3048	9820.06	2983.39	73.0796	22.202	7.48082	2.29126	43.48	25.5939	3551.75	2090.69	30.8369	18.1517	10.7494	6.37923
YjgC	O34720	6.48573	2.32441	399.503	143.177	4.59981	1.64852	5.79557	2.10822
YjhA	O34725	293.274	62.6419	18064.9	3858.57	207.996	44.4269	57.1389	11.9682	621.365	271.043	59217	25830.8	440.685	192.229	62.3831	27.6312	139.757	39.7886	11416.3	3250.21	99.1185	28.2189	47.796	13.8045
YjiC	O34539	12.6199	1.42996	777.351	88.0813	8.95029	1.01415	4.52476	0.466778									11.2977	1.90803	922.871	155.861	8.01253	1.35321	7.0299	1.15315
YjjA	O34394	167.468	82.3352	10315.5	5071.62	118.771	58.3938	40.6049	19.893	328.896	45.4598	31344.3	4332.38	233.26	32.241	41.014	6.13913	184.166	37.9451	15044	3099.62	130.615	26.9114	78.2149	15.5307
YjlC	O34633	6800.53	1659.32	418894	102209	4823.07	1176.82	861.297	208.801	29626.9	5041.14	2.82349e+06	480428	21012	3575.28	1924.83	304.794	4537.95	697.707	370691	56993.5	3218.41	494.828	1007.78	154.96
YjlD	P80861	9349.7	875.357	575916	53919.5	6631	620.821	3188.85	293.785	21419.3	3687.31	2.04129e+06	351406	15191	2615.11	3752.56	660.006	4749.48	645.515	387970	52730.1	3368.42	457.812	2837.71	364.059
YjoA	O34334	1970	577.524	121347	35573.9	1397.17	409.592	285.023	83.8764	4368.82	1561.02	416354	148767	3098.45	1107.1	325.358	118.799	1795.07	39.9923	146634	3266.84	1273.1	28.3633	455.229	12.8106
YjoB	O34703	30.7826	16.2339	1896.12	999.966	21.8316	11.5134	12.1683	6.32818									14.5959	7.78244	1192.3	635.723	10.3517	5.51946	10.1943	5.48737
YjqA	O34593	300.054	27.8394	18482.5	1714.83	212.804	19.7443	33.7009	3.0789	507.896	285.558	48403.1	27214	360.21	202.523	29.5011	16.522	145.755	65.0715	11906.3	5315.49	103.372	46.15	28.68	12.7341
YkaA	O34454	1725.76	316.768	106302	19512	1223.94	224.658	334.895	63.631	3977.75	1465.78	379085	139691	2821.1	1039.56	397.179	150.009	1676.06	338.487	136912	27649.9	1188.7	240.062	570.16	118.313
YknW	O31709	92.9532	54.2251	5725.66	3340.12	65.9243	38.4575	18.2171	10.4984	565.841	367.971	53925.4	35068.1	401.306	260.972	56.912	36.8614	42.4836	11.323	3470.35	924.94	30.1302	8.03049	14.6327	3.77221
YknX	O31710	27.8334	19.2791	1714.46	1187.54	19.74	13.6731	9.43606	6.53193	111.968	53.526	10670.7	5101.1	79.4097	37.9617	19.5724	9.51466	19.7132	11.4693	1610.31	936.888	13.981	8.13423	11.736	6.85389
YknZ	O31712	31.4034	24.2464	1934.36	1493.51	22.2719	17.1961	10.7281	8.21366	17.0809	3.85115	1627.84	367.02	12.1141	2.73131	3.02632	0.689995	15.7252	12.3022	1284.54	1004.93	11.1526	8.72497	9.40118	7.31083
YkoC	O34572	110.79	84.2211	6824.36	5187.79	78.5745	59.7313	25.1277	18.9838	186.422	87.9143	17766.2	8378.35	132.214	62.3506	21.9939	10.4229
YkoD	O34362	191.926	62.7522	11822.1	3865.36	136.118	44.5051	95.3318	30.661	122.303	72.0615	11655.7	6867.55	86.74	51.1074	31.3695	18.6979	43.3833	18.1229	3543.84	1480.41	30.7683	12.8532	37.769	15.5749
YkoE	O34738	497.164	215.94	30623.9	13301.3	352.598	153.149	85.5266	36.4998	681.059	366.088	64905.8	34888.6	483.02	259.637	60.4562	32.8192	203.402	29.2145	16615.3	2386.44	144.257	20.7195	61.501	8.71729
YkoF	O34911	577.031	357.28	35543.5	22007.4	409.242	253.39	102.969	63.5113	872.085	554.338	83110.8	52829.2	618.5	393.148	80.612	51.6481	58.8658	42.407	4808.56	3464.09	41.7488	30.0759	18.4775	13.265
YkpA	O31716	1331.63	283.019	82024.6	17433.2	944.418	200.723	661.464	143.117	1866.58	379.084	177888	36127.2	1323.82	268.854	476.584	102	639.847	148.786	52267.1	12153.9	453.792	105.522	556.931	130.348
YkpB	O31717	150.516	32.0846	9271.37	1976.32	106.749	22.755	41.1028	8.90984	100.017	65.5675	9531.72	6248.67	70.9338	46.5018	14.0946	9.31263	45.5035	13.5266	3717.04	1104.95	32.272	9.59336	21.7458	6.32205
YkrA	Q45494	219.824	175.595	13540.5	10816.2	155.903	124.536	51.7925	41.755	373.918	237.078	35634.9	22593.9	265.19	168.141	45.36	28.9896	124.347	58.4334	10157.5	4773.24	88.1894	41.4421	51.0985	23.5508
YkrK	O31656	60.5006	31.3726	3726.67	1932.47	42.9082	22.2501	13.1798	6.74134	101.901	19.8756	9711.3	1894.17	72.2702	14.0962	11.508	2.21526	34.617	18.6357	2827.75	1522.3	24.551	13.2168	13.2243	6.97957
YktA	Q45497	1457.59	679.159	89783.4	41834.3	1033.75	481.673	123.927	56.3022									437.385	133.769	35728.6	10927.1	310.202	94.8714	65.4037	20.2568
YktB	Q45498	1116.5	324.39	68773.4	19981.5	791.845	230.064	223.204	63.7124	1082.88	356.132	103200	33939.9	768.003	252.576	111.59	37.7503	587.22	141.229	47968.1	11536.5	416.468	100.162	206.244	50.5703
YkuI	O35014	97.2907	68.5829	5992.84	4224.51	69.0005	48.6403	37.8197	26.5542	95.7264	121.866	9122.85	11614	67.891	86.4295	18.9638	23.9838	21.5419	10.3577	1759.69	846.089	15.2779	7.34589	14.7024	7.04772
YkuJ	O34588	1795.22	509.698	110581	31396	1273.21	361.488	134.708	37.3265	3370.74	479.941	321236	45739.1	2390.59	340.384	130.153	19.3018	1140.73	58.2537	93183	4758.56	809.031	41.3147	150.245	6.59622
YkuM	O34827	98.232	85.0694	6050.82	5240.04	69.6681	60.3329	27.0368	23.3168	138.026	145.954	13154	13909.6	97.8906	103.513	19.6546	20.7609
YkuR	O34916	274.743	36.892	16923.4	2272.44	194.853	26.1645	92.8982	13.1212	317.838	136.742	30290.4	13031.7	225.417	96.9803	55.3386	24.2387	175.07	19.5427	14301	1596.39	124.163	13.8601	103.657	11.2002
YkuU	O34564	108.04	40.249	6654.98	2479.22	76.6243	28.5454	18.0512	6.89591	163.856	14.0715	15615.7	1341.03	116.21	9.97979	13.9319	1.39115	43.4635	16.0956	3550.4	1314.8	30.8252	11.4153	12.6694	4.73787
YkvS	O31684	728.528	637.069	44875.3	39241.7	516.686	451.822	41.0638	35.6289	898.197	345.906	85599.3	32965.3	637.019	245.324	26.2838	10.1855	540.789	269.796	44175.4	22038.8	383.539	191.345	53.6425	26.9157
YkvY	O31689	348.943	245.246	21493.9	15106.5	247.478	173.933	114.069	79.746	363.877	233.267	34677.9	22230.6	258.069	165.437	61.5992	39.8072	229.22	67.994	18724.3	5554.22	162.568	48.2227	131.609	38.4509
YkwC	O34948	4126.65	459.754	254190	28319.6	2926.7	326.067	1030.38	114.74	7816.23	651.56	744898	62094.5	5543.43	462.099	1002.53	91.3404	2852.06	429.016	232976	35045	2022.74	304.267	1247.5	180.337
YkzG	O31718	4355.35	639.686	268277	39402.8	3088.9	453.678	292.411	44.4885	10157.8	1602.24	968051	152695	7204.11	1136.34	350.291	58.314	2545.65	199.53	207946	16298.9	1805.42	141.51	299.277	21.4591
YlaL	O07636	59.8824	16.8491	3688.59	1037.86	42.4698	11.9497	8.69518	2.39557	125.501	34.5562	11960.4	3293.25	89.0077	24.5079	9.38803	2.66328	119.227	70.0704	9739.29	5723.84	84.5583	49.6954	30.2924	17.5907
YlbA	O34743	1196.4	635.966	73694.6	39173.7	848.507	451.04	131.543	70.7435	1347.72	183.189	128439	17458.1	955.828	129.921	75.9096	10.3563	1056.74	192.838	86321.9	15752.3	749.462	136.764	203.292	37.8459
YlbC	O34586	19.0249	2.45623	1171.88	151.297	13.4929	1.74201	6.09174	0.769564
YlbL	O34470	3681.99	466.656	226800	28744.7	2611.34	330.962	1127.5	128.338									836.561	604.358	68336.1	49368.1	593.306	428.622	450.202	326.818
YlbN	O34445	251.236	149.681	15475.4	9219.93	178.181	106.157	40.8752	24.3394	728.386	559.493	69416.2	53320.4	516.586	396.803	60.7352	46.9237	321.378	49.8607	26252.4	4072.96	227.928	35.3622	91.4855	13.4367
YlbP	O34468																	114.334	46.6443	9339.6	3810.22	81.088	33.081	31.0456	12.7075
YllA	P55342	94.1367	61.1549	5798.56	3766.97	66.7636	43.3723	47.9695	31.2481	82.6494	55.0403	7876.6	5245.41	58.6166	39.0357	21.7283	14.5501	47.2737	24.3458	3861.64	1988.73	33.5275	17.2665	42.3195	22.0318
YlmA	O31723	31671.1	8404.18	1.95085e+06	517674	22461.8	5960.41	7648.53	2027.85	39253	30892.3	3.74086e+06	2.94408e+06	27839	21909.5	4835.36	3752.64	9176.78	6176.29	749622	504522	6508.36	4380.35	3897.9	2628.2
YlmB	O31724	492.189	112.638	30317.5	6938.16	349.071	79.8848	188.881	44.3076	384.649	109.05	36657.6	10392.6	272.801	77.3401	75.8983	22.2926	245.471	51.8026	20051.8	4231.59	174.093	36.7395	164.957	34.7522
YlmE	O31727	277.5	84.5989	17093.2	5211.05	196.809	59.9992	57.8941	17.2468	561.605	306.976	53521.7	29255.2	398.301	217.713	60.5414	33.4865	199.786	86.2732	16319.9	7047.39	141.692	61.1867	73.1737	31.7796
YloA	O34693	66.2141	24.0199	4078.61	1479.56	46.9604	17.0354	35.1245	12.8434	92.352	35.1127	8801.27	3346.28	65.4979	24.9026	25.2191	9.80382	25.5785	5.86531	2089.42	479.119	18.1408	4.1598	23.7801	5.50835
YloC	O34441	67.0584	17.0175	4130.61	1048.23	47.5592	12.0692	18.3446	4.72458	62.1576	27.0165	5923.7	2574.71	44.0834	19.1607	8.70753	3.72417	28.6921	13.222	2343.77	1080.07	20.349	9.37733	13.7873	6.41212
YloU	O34318	659.347	163.825	40613.9	10091.2	467.622	116.188	70.6774	17.5495	284.743	158.965	27136.4	15149.6	201.945	112.741	15.6695	8.93281	94.8016	31.4087	7744.04	2565.68	67.2352	22.2757	17.8222	5.792
YloV	O34751	463.216	80.5358	28532.8	4960.78	328.522	57.1176	224.249	40.0998	702.35	147.08	66934.9	14017	498.121	104.312	174.754	38.4238	256.89	95.5554	20984.5	7805.62	182.191	67.7698	217.546	79.4208
YlyB	Q45480	70.8085	30.9217	4361.61	1904.69	50.2188	21.9303	19.4537	8.68883	250.056	159.316	23830.7	15183.1	177.345	112.99	35.1988	22.5681	96.4995	60.4073	7882.74	4934.48	68.4393	42.8421	46.3065	28.67
YmaB	P50619	43.0544	4.71511	2652.03	290.438	30.535	3.34405	8.18519	0.948186	64.11	9.81733	6109.77	935.605	45.4681	6.96264	6.30319	0.949026	19.9342	16.0726	1628.36	1312.92	14.1377	11.399	6.66393	5.40537
YmaD	O31790																	46.2776	6.34986	3780.27	518.7	32.821	4.50345	10.7342	1.36017
YmdB	O31775	71.1782	41.357	4384.38	2547.48	50.481	29.3312	17.0829	10.0095	125.64	23.3663	11973.7	2226.84	89.1067	16.5718	15.469	2.83734	37.4317	10.0288	3057.68	819.224	26.5473	7.11265	15.6765	4.32358
YmfF	O31764	717.831	194.654	44216.4	11990.2	509.1	138.053	281.045	74.4498	824.378	142.22	78564.3	13553.7	584.665	100.865	166.097	30.243	317.427	69.4506	25929.6	5673.2	225.126	49.2558	218.15	48.1792
YmfH	O31766	710.613	96.8166	43771.8	5963.63	503.981	68.6642	282.942	39.6749	699.695	210.784	66681.8	20088	496.237	149.492	142.823	42.6152	372.428	98.9639	30422.5	8084.05	264.133	70.1872	259.525	67.696
YmfM	O31771	209.591	126.645	12910.2	7800.97	148.646	89.819	55.169	32.8354									100.067	64.8543	8174.13	5297.74	70.9693	45.9959	46.065	29.5414
YmxG	Q04805	242.479	175.032	14936	10781.5	171.971	124.136	90.7648	65.4003	422.04	230.147	40220.9	21933.4	299.319	163.225	80.9431	44.137	111.778	92.3497	9130.76	7543.76	79.2749	65.4963	73.2809	60.6535
YnbB	P94479	75.6711	94.6925	4661.13	5832.79	53.6674	67.1578	28.4704	35.6224	52.0868	18.2857	4963.94	1742.66	36.941	12.9686	10.117	3.57637	6.4545	1.69446	527.248	138.415	4.57766	1.20174	4.2499	1.12273
YncF	O31801;O34919	106.18	28.6049	6540.41	1761.98	75.3052	20.2872	14.1367	3.69374	544.162	292.763	51859.4	27900.7	385.931	207.633	37.4134	20.336	131.346	28.9288	10729.2	2363.1	93.1531	20.5169	30.6885	6.57284
YndB	O31806	1424.57	149.476	87749.7	9207.3	1010.33	106.011	186.676	19.1489	1972.84	548.835	188014	52304.7	1399.18	389.244	132.886	37.8625	819.969	112.216	66980.7	9166.58	581.539	79.5858	188.527	27.117
YneF	P45708	1900.1	718.185	117041	44238.2	1347.59	509.351	128.016	47.5125	2306.98	639.851	219858	60978.7	1636.15	453.795	80.0981	23.0414	772.846	210.712	63131.4	17212.4	548.118	149.441	91.3398	24.6903
YneP	Q45061									256.465	86.6175	24441.5	8254.76	181.89	61.4308	17.2413	5.7807	69.4028	34.9776	5669.3	2857.21	49.2218	24.8068	15.7806	7.92854
YneR	Q45063	824.817	190.038	50806.4	11705.8	584.977	134.779	72.6651	16.8571	861.07	41.1836	82061.1	3924.86	610.688	29.2083	38.9563	2.31836	893.326	262.154	72973	21414.5	633.564	185.925	137.943	40.4887
YneT	Q45065	914.316	780.581	56319.3	48081.6	648.451	553.604	112.173	96.6878	2104.78	226.925	200589	21626.3	1492.75	160.94	131.662	13.7633	523.116	258.058	42731.7	21079.9	371.004	183.02	111.183	54.0582
YoaB	O34864	298.112	340.401	18362.9	20967.8	211.427	241.419	109.483	124.264	185.896	169.697	17716.1	16172.4	131.841	120.353	35.3089	32.3965	135.8	9.81918	11093.1	802.098	96.3122	6.96396	87.8145	6.33446
YoaC	O34861	86.9118	46.1588	5353.53	2843.25	61.6396	32.7367	38.1511	20.0641	122.685	137.098	11692	13065.7	87.0106	97.2329	27.8725	31.1198
YoaD	O34815	530.316	239.567	32666	14756.7	376.111	169.906	166.522	75.2208	499.832	290.234	47634.7	27659.7	354.491	205.84	81.0005	47.4937	155.975	65.884	12741.1	5381.85	110.62	46.7262	85.9649	36.5895
YoaE	C0SP82	230.248	70.8403	14182.6	4363.57	163.296	50.2414	142.533	43.6796	527.993	26.4818	50318.5	2523.75	374.463	18.7814	167.859	7.8393	9.62699	1.39457	786.399	113.918	6.82765	0.989054	10.4537	1.54764
YobJ	O34774																	31.118	11.4582	2541.93	935.986	22.0695	8.12639	15.0049	5.48635
YocD	O35046	306.69	131.819	18891.2	8119.69	217.511	93.4887	90.5794	38.3018	307.197	154.637	29276.3	14737.1	217.87	109.671	46.7064	23.7112	92.0098	36.3767	7515.99	2971.5	65.2552	25.7991	47.725	18.877
YocK	P80872	75.3269	15.4802	4639.93	953.536	53.4233	10.9789	11.5307	2.22262	192.837	86.851	18377.6	8277.01	136.764	61.5964	15.194	6.93516	33.9386	14.3485	2772.34	1172.09	24.0699	10.1763	9.09979	3.88137
YodC	P81102	1069.48	329.756	65877.2	20312.1	758.499	233.87	194.303	60.14	2984.03	335.713	284382	31993.9	2116.33	238.094	278.046	27.7946	3021.27	641.023	246798	52363.1	2142.75	454.626	961.898	203.284
YodF	O34745	835	384.214	51433.7	23666.5	592.199	272.492	364.293	165.101	1459.77	635.048	139118	60520.9	1035.3	450.389	328.79	145.459	584.312	80.3035	47730.6	6559.74	414.405	56.9528	447.413	58.7083
YodJ	O34866	76.7318	64.216	4726.46	3955.53	54.4197	45.5433	19.3398	16.3678	459.008	337.178	43744.1	32133.5	325.538	239.133	59.6045	43.8973	43.0562	35.5918	3517.12	2907.39	30.5363	25.2424	19.0171	15.8293
YoeB	O34841																	79.3456	41.608	6481.49	3398.83	56.2735	29.5092	22.7892	11.9654
YojF	O31858	100.101	23.7878	6165.95	1465.26	70.9937	16.8708	10.6605	2.63895									84.7656	8.65455	6924.24	706.963	60.1175	6.13798	15.7524	1.58122
YojK	O31853	11.2947	3.69593	695.719	227.659	8.01039	2.62123	4.1768	1.33347									71.023	88.4565	5801.64	7225.73	50.3709	62.7351	45.6968	56.8631
YojN	O31850	50.8477	33.6315	3132.08	2071.61	36.0622	23.8522	13.9167	9.34554									60.089	13.0005	4908.48	1061.97	42.6163	9.22022	28.6178	6.21302
YokE	O32002	80.4955	50.6885	4958.3	3122.27	57.089	35.9493	11.9434	7.42275	369.312	158.205	35195.9	15077.2	261.923	112.202	28.326	12.0673	44.319	20.1468	3620.28	1645.73	31.4319	14.2885	11.5121	5.19744
YokF	O32001;P94492	113.896	81.043	7015.67	4992.02	80.7773	57.4773	30.6168	21.971	250.097	40.3904	23834.5	3849.26	177.373	28.6456	34.4188	5.22227	49.9877	29.8044	4083.34	2434.63	35.4523	21.1379	23.5802	14.1866
YokG	O32000;O31799	1248.79	183.935	76922	11329.9	885.667	130.45	413.829	62.6944	2259.52	262.956	215335	25060.1	1602.49	186.494	384.585	48.4348	618.104	11.2804	50491	921.463	438.372	8.0003	358.908	8.11853
YokJ	O31997	101.389	35.2189	6245.26	2169.38	71.9069	24.9779	15.5572	5.50762									95.1549	17.6125	7772.9	1438.71	67.4857	12.4911	25.5606	4.63287
YolF	O31989	1877.48	563.635	115647	34718.4	1331.54	399.741	186.759	54.8531	2311.59	892.663	220297	85071.9	1639.42	633.094	118.609	46.7319	907.759	270.776	74152	22118.9	643.801	192.04	158.578	47.7686
YonS	O31942	123.97	25.7028	7636.24	1583.22	87.9223	18.2289	22.4192	4.65145									88.4271	12.0203	7223.33	981.904	62.7143	8.52506	28.0094	4.02796
YopJ	O31928	132.863	54.8256	8184.02	3377.1	94.2294	38.8834	17.3881	7.30475									88.3475	69.3521	7216.83	5665.16	62.6578	49.1859	20.0939	15.5642
YopQ	O34448	132.593	45.0613	8167.33	2775.65	94.0373	31.9583	57.7428	19.78	479.652	450.992	45711.5	42980.2	340.179	319.853	107.781	101.967	96.9441	74.0202	7919.06	6046.48	68.7547	52.4966	73.8292	56.1449
YopR	O34558	242.245	77.8225	14921.6	4793.65	171.805	55.1932	73.8602	23.8007	468.708	189.313	44668.5	18041.8	332.417	134.265	73.5824	30.248	133.161	38.4759	10877.5	3142.97	94.4403	27.2879	71.1337	20.3816
YopZ	O34509									300.696	75.5053	28656.7	7195.76	213.259	53.5498	9.96731	2.63806
YorD	P68575	508.443	229.933	31318.7	14163.2	360.598	163.073	50.1802	22.9139	1712.39	1004.17	163193	95698.7	1214.46	712.177	86.9077	51.7147	243.822	123.258	19917	10068.5	172.923	87.4169	42.138	21.3222
YoxD	P14802	980.083	491.112	60370.4	30251.1	695.094	348.307	201.316	100.07	1420.77	581.633	135402	55430.4	1007.64	412.505	150.363	62.4973	550.399	244.354	44960.4	19960.5	390.354	173.301	198.507	88.0101
YozO	O31847	255.717	66.4715	15751.5	4094.46	181.36	47.1429	27.3098	7.1254	445.282	134.614	42436	12828.9	315.803	95.4708	24.6083	7.50041	36.5858	3.52335	2988.58	287.811	25.9474	2.49883	6.85385	0.587659
YpbR	P54159	22.5138	13.971	1386.79	860.573	15.9672	9.90849	25.1021	15.4493	11.3131	0.230334	1078.15	21.9511	8.02346	0.163357	6.53491	0.116064	3.07231	1.59152	250.968	130.006	2.17894	1.12873	6.0166	3.11578
YpcP	P54161	253.807	193.272	15633.8	11905	180.005	137.072	68.2215	52.2367	615.589	286.203	58666.4	27275.5	436.588	202.981	84.1104	37.8523	51.9696	44.6661	4245.24	3648.64	36.8579	31.6781	24.2806	20.9435
YpdA	P50736	642.534	304.715	39578.3	18769.6	455.698	216.11	189.984	89.4141	495.373	175.062	47209.8	16683.6	351.329	124.157	75.4631	27.2201	282.219	41.0072	23053.6	3349.75	200.156	29.0831	146.568	22.4444
YpfD	P38494	17539.2	3495.26	1.08037e+06	215298	12439.2	2478.91	6050.94	1235.06	48434.4	9441.33	4.61587e+06	899772	34350.7	6695.98	8583.87	1756.19	10140.2	1747.35	828324	142735	7191.66	1239.25	6132.75	1097.91
YpgR	P54169	697.207	45.6039	42946	2809.07	494.473	32.3432	241.281	15.343	1377.33	322.086	131261	30695.3	976.83	228.43	245.116	59.6662	367.642	98.3558	30031.6	8034.38	260.739	69.7559	223.131	60.4251
YphF	P39911	71.5791	25.7129	4409.07	1583.84	50.7653	18.2361	16.1237	5.68252	145.905	0.756234	13904.9	72.0701	103.479	0.536336	17.023	0.132488	24.1339	12.0456	1971.43	983.969	17.1163	8.54299	9.54857	4.77912
YphP	P54170	916.123	748.393	56430.6	46098.9	649.733	530.775	118.479	96.8624	1732.19	1476.6	165080	140722	1228.5	1047.23	115.248	99.1922	499.188	69.397	40777.1	5668.82	354.034	49.2177	112.897	15.2194
YpiA	P54389	83.5352	57.8209	5145.53	3561.61	59.2448	41.0077	32.9309	23.0014	55.8181	28.7317	5319.54	2738.17	39.5873	20.3771	11.2812	5.89677	30.6348	2.08753	2502.46	170.524	21.7268	1.48052	21.0941	1.41465
YpjQ	P54173	367.337	50.8836	22626.9	3134.29	260.523	36.0877	59.4089	7.92391	416.807	199.465	39722.3	19009.2	295.608	141.464	34.8585	16.6014	220.142	110.122	17982.7	8995.55	156.129	78.101	62.5889	31.5383
YpmS	P54179	47.9346	8.65772	2952.64	533.291	33.9962	6.14023	8.25185	1.5732									32.58	13.9376	2661.36	1138.52	23.1064	9.88482	9.81154	4.25574
YpoP	P54182	149.654	107.553	9218.29	6624.96	106.138	76.2787	20.5058	14.692	293.737	168.852	27993.5	16091.8	208.324	119.753	20.7823	12.0741	60.2885	45.9052	4924.78	3749.85	42.7578	32.5569	14.4537	10.9152
YpqE	P50829	782.646	180.786	48208.8	11135.9	555.068	128.217	113.977	25.5414	1287.51	282.214	122702	26895.4	913.131	200.152	96.5811	22.1726	667.522	148.295	54527.8	12113.8	473.42	105.174	170.666	38.1037
YpsC	P50840	161.483	139.836	9946.88	8613.51	114.527	99.1745	57.2569	49.8349	232.744	151.889	22180.8	14475.3	165.066	107.723	42.4183	28.0456	114.674	37.7475	9367.35	3083.47	81.329	26.7712	71.1248	23.6234
YpuA	P31847	303.595	183.065	18700.6	11276.3	215.316	129.833	77.3245	46.978	411.635	138.13	39229.4	13164	291.94	97.9647	53.8883	18.5918	73.1147	53.8857	5972.51	4401.75	51.8544	38.2168	32.7279	24.3186
YpvA	P50831	53.608	13.2684	3302.1	817.297	38.0198	9.41022	32.4128	8.35117	40.0506	27.8389	3816.88	2653.09	28.4047	19.7439	12.501	8.66473	14.9005	7.87391	1217.18	643.195	10.5678	5.58433	15.8093	8.43788
YpwA	P50848	1036.84	311.72	63866.6	19201.1	735.35	221.078	490.984	151.01	1969.76	341.144	187721	32511.5	1397	241.946	478.654	85.9531	846.734	155.757	69167.1	12723.3	600.521	110.466	702.78	134.19
YqaP	P45913	1308.38	111.618	80592.5	6875.38	927.929	79.162	370.075	33.1183	2459.67	975.362	234410	92953.3	1744.45	691.746	358.109	144.582	857.016	168.972	70007	13802.8	607.813	119.838	424.845	84.0995
YqbC	P45919	15.3852	3.19268	947.684	196.66	10.9115	2.26431	3.16523	0.625187	175.093	188.387	16686.6	17953.6	124.179	133.608	18.2442	19.5005	8.56856	0.972622	699.939	79.4504	6.077	0.689803	3.10495	0.347823
YqcF	P45941	308.673	162.298	19013.4	9997.11	218.917	115.105	53.9783	28.6783	771.679	295.757	73542.1	28186	547.29	209.757	69.4046	27.2436	240.438	25.5191	19640.6	2084.57	170.523	18.0986	73.5658	7.49188
YqcK	P45945																	642.575	60.4213	52490	4935.62	455.727	42.852	152.873	14.7995
YqeG	P54452	351.522	115.066	21652.8	7087.73	249.306	81.6069	57.253	18.3061	272.852	92.1439	26003.1	8781.44	193.512	65.3503	22.9029	7.88375	124.633	50.9421	10180.9	4161.3	88.3924	36.1292	35.6379	14.4213
YqeH	P54453	223.815	60.1465	13786.4	3704.86	158.734	42.6571	74.5681	19.8548	326.368	253.39	31103.3	24148.4	231.467	179.709	56.1193	43.7338	64.0424	26.4971	5231.42	2164.47	45.4201	18.7923	37.3248	15.1193
YqeI	P54454	120.186	71.9553	7403.11	4432.25	85.2381	51.0321	10.4709	6.19834	1822.11	663.355	173650	63218.6	1292.28	470.464	81.6124	28.6956	373.017	49.235	30470.6	4021.85	264.551	34.9184	57.1742	7.45231
YqeK	P54456	121.047	57.9397	7456.14	3568.93	85.8487	41.092	20.9396	10.0081									35.005	5.93519	2859.45	484.827	24.8263	4.20936	10.6074	1.7264
YqeM	P54458	78.3279	11.7575	4824.78	724.232	55.5517	8.33869	18.0126	2.54327	70.0449	24.0171	6675.38	2288.86	49.6773	17.0334	8.34734	2.88257	29.2115	10.5515	2386.2	861.918	20.7174	7.48332	11.8056	4.27686
YqeN	P54459	257.279	34.9115	15847.7	2150.45	182.467	24.7599	84.4243	10.8622									83.3259	77.0583	6806.63	6294.65	59.0964	54.6512	48.4226	44.7556
YqeY	P54464	456.82	257.69	28138.9	15873	323.986	182.759	62.4397	35.8451	2852.19	837.781	271818	79841.6	2022.83	594.171	200.058	60.7845	769.95	126.834	62894.8	10360.7	546.064	89.9533	183.84	29.0398
YqfA	P54466	915.141	339.027	56370.2	20883.1	649.036	240.445	264.8	96.7058	1404.25	683.041	133827	65094.7	995.921	484.426	209.726	103.364	598.555	85.6506	48894.1	6996.53	424.507	60.7451	303.979	43.4082
YqfF	P46344																	4.15639	2.72669	339.523	222.734	2.9478	1.93382	4.64911	3.03194
YqfL	P54470	386.721	154.956	23820.9	9544.88	274.27	109.898	95.416	38.2204	643.1	575.222	61288.3	54819.4	456.099	407.959	82.0036	73.7396	231.778	53.4038	18933.2	4362.39	164.382	37.8751	100.29	23.4204
YqfO	P54472	107.087	9.17216	6596.26	564.979	75.9482	6.50508	35.5902	2.79309	124.13	25.8678	11829.7	2465.23	88.0354	18.3459	21.2023	4.43662	66.7709	26.2846	5454.31	2147.11	47.3553	18.6416	38.9548	15.4539
YqgV	P54499																	455.262	79.225	37188.9	6471.65	322.881	56.188	74.8701	12.5718
YqhL	P54510	508.928	157.223	31348.6	9684.52	360.942	111.506	60.2352	18.433	679.627	217.161	64769.4	20695.8	482.005	154.015	41.414	13.5607	277.373	103.633	22657.8	8465.43	196.719	73.4983	57.5848	21.5146
YqhS	P54517	180.446	51.1886	11114.9	3153.07	127.976	36.304	24.1123	6.66819									151.328	70.496	12361.5	5758.59	107.325	49.9971	35.368	16.3197
YqhT	P54518	779.434	241.507	48010.9	14876.2	552.79	171.282	241.692	75.6141	1461.42	101.663	139275	9688.6	1036.47	72.1012	232.691	18.7902	538.199	70.0698	43963.8	5723.78	381.701	49.6949	292.41	38.3188
YqhY	P54519	4340.32	965.7	267352	59484.4	3078.24	684.893	516.32	113.76	5528.16	664.034	526841	63283.3	3920.68	470.946	337.455	36.8329	1290.37	630.801	105407	51528.2	915.159	447.377	269.348	132.057
YqiG	P54524	34.5611	4.56558	2128.87	281.227	24.5114	3.238	11.4609	1.53324	88.4219	52.3778	8426.73	4991.67	62.7106	37.1473	15.1373	9.04829	119.761	97.5757	9782.88	7970.65	84.9367	69.2026	69.4198	56.4037
YqiK	P54527	27.0379	19.4646	1665.46	1198.97	19.1758	13.8047	5.94015	4.23504									20.9765	10.6238	1713.5	867.823	14.8769	7.53459	8.11333	4.11358
YqiR	P54529	59.6253	44.066	3672.76	2714.35	42.2875	31.2525	37.7972	28.0518
YqiS	P54530	29.5634	16.5811	1821.02	1021.35	20.967	11.7596	7.61949	4.24768									9.99706	3.54322	816.628	289.435	7.09011	2.51292	4.53591	1.63449
YqiT	P54531	384.008	112.169	23653.8	6909.28	272.346	79.5522	124.723	35.7203	1255.39	368.024	119640	35073.2	890.345	261.01	209.32	60.4743	462.739	135.85	37799.7	11097.2	328.184	96.3478	263.732	77.9519
YqiW	P54534	1201.92	412.635	74034.7	25417.2	852.423	292.649	158.353	54.7407	2839.69	665.131	270627	63387.9	2013.97	471.724	191.986	45.2143	904.773	105.698	73908.1	8634.11	641.683	74.9628	208.967	25.7281
YqjE	P54542	3335.93	1324	205484	81554.6	2365.91	939.006	1075.58	427.748	6349.23	1258.05	605091	119894	4503	892.233	1052.65	220.117	1939.9	498.289	158464	40703.7	1375.81	353.396	1097.19	287.351
YqjN	P54551	18.4338	0.424297	1135.47	26.1355	13.0736	0.30092	9.30021	0.30897
YqjY	P54562	285.351	123.61	17576.8	7614.05	202.377	87.6669	41.4048	17.9134	233.423	3.43504	22245.6	327.364	165.549	2.4362	17.5214	0.212295	153.026	105.205	12500.2	8593.89	108.529	74.6137	38.9848	26.9286
YqjZ	P54563	40.6911	3.29091	2506.46	202.711	28.8589	2.33398	4.28998	0.334981	84.8403	35.2714	8085.39	3361.41	60.1704	25.0152	4.63534	1.96027	25.0927	25.9178	2049.74	2117.15	17.7962	18.3814	4.65551	4.79742
YqkA	P54564	15.1068	1.62146	930.539	99.8774	10.7141	1.14997	4.81244	0.565351
YqkB	P54565																	85.4636	59.8633	6981.25	4890.05	60.6124	42.4563	14.3072	9.97839
YqkF	P54569	87.4938	47.0223	5389.37	2896.44	62.0523	33.3491	24.6796	13.2149	227.773	84.4601	21707	8049.17	161.541	59.9008	32.9208	11.8604	115.419	22.0812	9428.21	1803.74	81.8574	15.6604	57.0408	10.4621
YqkJ	P54572	77.3859	47.8058	4766.76	2944.7	54.8836	33.9048	28.7918	17.5875	195.435	218.798	18625.2	20851.8	138.606	155.176	37.094	41.1476	69.6543	2.59138	5689.84	211.681	49.4002	1.83786	45.5581	1.90188
YqxC	P19672	42.262	25.6829	2603.22	1581.99	29.9731	18.2148	10.7203	6.47881									13.022	1.9861	1063.73	162.238	9.23549	1.40858	5.78573	0.816036
YqzC	O32023	824.195	271.041	50768.1	16695.4	584.535	192.228	113.906	36.8014	1886.14	1304	179752	124273	1337.69	924.822	134.792	94.0306	479.874	30.4609	39199.4	2488.26	340.336	21.6035	116.403	6.44224
YqzD	O32022	112.17	18.6675	6909.34	1149.86	79.553	13.2393	12.1399	1.93954	262.012	81.0762	24970.1	7726.67	185.824	57.5009	14.6082	4.64876	67.9155	22.171	5547.81	1811.08	48.167	15.7241	12.8964	4.24048
YraA	O06006	1215.58	661.521	74876.3	40747.9	862.113	469.164	183.397	100.216	3535.38	716.655	336926	68298.2	2507.36	508.266	273.598	57.9096	3353.41	1734.02	273930	141646	2378.3	1229.8	883.577	455.484
YrbF	O32052	856.898	269.978	52782.5	16629.9	607.729	191.474	68.8743	21.3019	1403.92	711.084	133795	67767.3	995.686	504.315	57.7975	28.4653	217.842	66.1103	17794.8	5400.34	154.498	46.8867	30.7787	9.53018
YrdA	O07079	184.041	64.6152	11336.4	3980.11	130.526	45.8263	28.3239	10.0955									16.8101	3.95678	1373.16	323.217	11.9221	2.80623	4.55207	1.09445
YrdC	O07081	258.301	86.8207	15910.6	5347.91	183.192	61.5749	44.617	14.9491	431.787	170.316	41149.9	16231.3	306.232	120.791	38.3281	15.7043	75.1772	19.7411	6140.99	1612.59	53.3172	14.0008	22.7336	5.7893
YrkL	P54439	485.878	178.105	29928.7	10970.8	344.594	126.315	79.6183	30.0247	958.855	165.676	91380.2	15789.1	680.039	117.501	80.5108	13.8351	267.757	74.9901	21872.2	6125.71	189.898	53.1845	76.6399	20.8708
YrrN	O32035	191.251	89.902	11780.5	5537.71	135.639	63.7603	54.5401	25.6639	285.489	41.2585	27207.5	3931.99	202.474	29.2614	41.8575	6.51811	84.578	21.8753	6908.91	1786.93	59.9844	15.5144	42.2406	10.7263
YrrO	O32034	80.6932	16.3984	4970.48	1010.1	57.2292	11.6301	31.2675	6.51485	130.416	52.43	12428.8	4996.65	92.4935	37.1844	26.1049	10.4323	14.8843	4.77052	1215.86	389.689	10.5563	3.38334	10.1715	3.24557
YrrS	O32031	120.204	48.8134	7404.25	3006.77	85.2513	34.6195	24.7286	9.90748	212.223	58.4017	20225.1	5565.76	150.513	41.4196	22.4767	6.38331	71.6783	38.4452	5855.18	3140.47	50.8357	27.2661	25.8286	13.8026
YrrT	O32029																	185.844	69.6315	15181.1	5687.98	131.805	49.3841	64.076	24.1341
YrzA	O32030	149.743	216.978	9223.74	13365.2	106.201	153.885	9.26293	13.4104	72.7505	16.696	6933.22	1591.15	51.5961	11.8412	2.33508	0.529981	69.2427	90.7328	5656.22	7411.68	49.1083	64.3495	7.58288	9.96198
YsaA	P94512	5489.98	947.993	338167	58393.7	3893.6	672.335	1320.51	228.824	9384.29	1996.65	894336	190283	6655.53	1416.06	1160.9	259.7	2872.84	329.492	234673	26915.2	2037.48	233.682	1210.87	136.99
YsdC	P94521	787.227	185.62	48491	11433.7	558.317	131.646	250.994	59.2245	1465.03	590.032	139620	56230.8	1039.03	418.462	240.492	98.5413	421.585	104.862	34438	8565.83	298.997	74.37	235.756	59.3513
YsmA	P11469	112.066	23.4366	6902.94	1443.63	79.4793	16.6217	15.5951	3.45959
YsnA	P94558	548.413	227.172	33780.7	13993.2	388.945	161.115	97.6997	40.3926	1200.83	408.036	114441	38886.4	851.652	289.387	110.178	38.2372	147.076	80.8568	12014.2	6604.94	104.309	57.3453	45.9341	25.1339
YsnF	P94560	157.111	207.629	9677.6	12789.4	111.426	147.255	39.3012	51.9807									30.9167	30.1892	2525.49	2466.06	21.9268	21.4108	13.4642	13.0362
YsoA	P94569	132.161	48.2909	8140.73	2974.58	93.731	34.2489	41.5494	14.9641	223.203	8.69325	21271.6	828.478	158.3	6.16542	36.0693	1.57012
YtbQ	P53560	78.3191	14.2015	4824.24	874.772	55.5455	10.072	17.949	3.12616	93.4558	33.9447	8906.47	3234.97	66.2807	24.0742	11.0998	4.05857	31.6442	12.4797	2584.92	1019.43	22.4427	8.85088	12.7613	5.10211
YtcI	C0SPB0	218.223	54.4944	13441.9	3356.71	154.768	38.6485	105.238	26.4161	179.611	114.915	17117.1	10951.6	127.383	81.5002	44.6624	28.7703	90.9733	10.1017	7431.32	825.176	64.5201	7.16432	76.9367	8.83858
YtcJ	O34355	8.55237	0.87511	526.802	53.9043	6.06551	0.620645	4.04192	0.424839
YtfP	Q795R8	153.609	141.186	9461.87	8696.65	108.942	100.132	57.3661	52.3513	49.2113	7.35904	4689.9	701.327	34.9016	5.21918	9.46554	1.30162	45.1179	66.6416	3685.54	5443.74	31.9985	47.2635	29.8287	44.2065
YtiB	O34872	743.562	376.934	45801.3	23218.1	527.349	267.329	127.574	64.6532	1465.27	530.026	139642	50512.2	1039.2	375.905	129.349	47.5971	503.757	177.431	41150.3	14493.8	357.274	125.838	151.509	53.1372
YtjP	O34944	265.696	88.1233	16366.1	5428.15	188.437	62.4988	110.303	36.755	515.845	89.1876	49160.7	8499.7	365.848	63.2536	110.019	19.7287	160.822	40.4989	13137.1	3308.23	114.058	28.7227	117.057	29.8195
YtkL	Q795U4	277.458	241.198	17090.7	14857.1	196.779	171.062	55.8451	48.1894	217.003	79.7172	20680.7	7597.16	153.903	56.537	22.5635	8.48276	167.502	137.867	13682.7	11261.9	118.796	97.7779	59.2873	48.5733
YtnP	O34760	50.6175	12.6825	3117.9	781.209	35.899	8.99471	13.0812	3.11249
YtoI	O34921	43.9909	56.3364	2709.72	3470.16	31.1993	39.9549	17.4262	22.2541
YtoP	O34924	348.122	107.963	21443.3	6650.23	246.895	76.5696	111.181	35.0516	1108.77	311.513	105667	29687.7	786.363	220.932	182.015	53.0179	49.7345	22.3004	4062.65	1821.65	35.2727	15.8159	27.8226	12.5885
YtoQ	O34305	573.057	175.904	35298.7	10835.2	406.424	124.755	78.2925	24.4006	434.76	74.8733	41433.2	7135.53	308.341	53.1017	30.5182	5.59769	312.938	64.7369	25562.9	5288.16	221.941	45.9127	74.9409	15.7865
YtpP	O34357	737.757	749.588	45443.8	46172.5	523.232	531.623	76.7847	78.4157	881.792	543.624	84036	51808.1	625.384	385.549	46.6859	28.1376	517.117	177.807	42241.6	14524.5	366.749	126.105	93.7838	31.823
YtpQ	O34496	57.3062	27.9693	3529.9	1722.83	40.6427	19.8364	14.5002	7.23109	114.131	6.96412	10876.9	663.69	80.9441	4.93909	14.8964	0.870295	33.3284	7.58392	2722.5	619.507	23.6372	5.37867	14.748	3.37493
YtpR	O34943	3240.64	863.959	199614	53217.5	2298.33	612.737	572.397	155.592	4944.41	1873.07	471209	178506	3506.67	1328.42	448.357	172.216	1417.47	311.524	115789	25447.4	1005.3	220.939	438.615	98.3566
YtqA	O35008	55.414	13.2963	3413.35	819.016	39.3007	9.43002	16.5711	4.06958									9.57589	0.437061	782.224	35.7021	6.79141	0.309972	5.00457	0.170408
YtqB	O34614																	38.9858	10.228	3184.63	835.495	27.6495	7.25391	11.7348	3.02287
YtrE	O34392	189.561	61.6157	11676.5	3795.36	134.441	43.6991	39.1332	12.4271	263.098	115.091	25073.6	10968.3	186.594	81.6249	28.1819	12.3943	108.889	16.5733	8894.81	1353.82	77.2263	11.7541	39.4885	5.82141
YtrF	O35005	70.9971	42.9014	4373.22	2642.61	50.3525	30.4266	27.9266	16.7937	67.3317	28.4008	6416.8	2706.63	47.753	20.1424	13.7013	5.74679	29.5044	13.4887	2410.12	1101.85	20.9251	9.56646	20.3495	9.23459
YtsJ	O34962	2335.28	348.002	143847	21436	1656.23	246.81	828.835	120.319	4360.15	409.861	415528	39060.3	3092.31	290.682	795.402	83.2086	1295.47	194.864	105823	15917.8	918.775	138.201	806.181	121.157
YtsP	O34553	1602.28	481.991	98695.9	29689.3	1136.37	341.838	235.724	72.3989	2237.98	675.595	213282	64385.1	1587.22	479.146	168.797	51.2847	1055.74	315.422	86240.2	25765.9	748.752	223.704	271.693	80.8634
YttA	Q795Q5	98.5186	46.8848	6068.47	2887.97	69.8714	33.2516	22.3441	10.5597	440.16	477.266	41947.8	45484.1	312.17	338.487	50.7366	54.6627	31.9845	8.12085	2612.72	663.367	22.6841	5.75947	12.8211	3.23668
YtxG	P40779	972.872	288.585	59926.2	17776	689.98	204.67	122.124	36.0631	1743.01	818.136	166111	77969.4	1236.18	580.238	112.496	53.3638	528.364	111.544	43160.4	9111.64	374.726	79.1089	116.425	25.3459
YtxH	P40780	189.529	79.249	11674.5	4881.52	134.418	56.205	25.5101	10.6886	1650.47	328.6	157292	31316.1	1170.55	233.05	113.964	22.0312	433.784	12.6202	35434.5	1030.9	307.648	8.95046	102.324	2.37135
YtxJ	P39914	942.516	444.135	58056.3	27357.5	668.451	314.99	95.1665	45.1132	1024.13	493.839	97601.1	47063.5	726.335	350.24	52.8253	24.7744	362.143	76.8078	29582.3	6274.19	256.839	54.4736	64.052	13.7601
YtxK	P37876	101.84	62.9698	6273.07	3878.76	72.227	44.6594	30.9596	19.2293									64.0291	41.6089	5230.34	3398.9	45.4107	29.5099	34.1406	22.4132
YtzB	O32065	1504.18	707.71	92653	43593	1066.79	501.922	142.59	67.0466	796.11	519.443	75870.3	49503.6	564.617	368.399	38.9625	25.6993	1661	316.896	135682	25886.2	1178.02	224.749	276.448	54.7154
YuaE	O32078																	109.641	4.99057	8956.24	407.664	77.7597	3.53941	29.7985	1.23267
YuaG	O32076	74.6557	21.0838	4598.58	1298.7	52.9473	14.9531	33.9084	9.29709	74.2777	11.3183	7078.76	1078.65	52.6792	8.02713	17.3839	2.83472	49.8268	12.2474	4070.19	1000.45	35.3381	8.68609	39.7642	9.75849
YuaI	O32075	80.0688	51.9823	4932.01	3201.96	56.7864	36.8669	13.0003	8.54443									40.1225	30.5818	3277.48	2498.13	28.4557	21.6892	11.3681	8.70203
YubF	O32082	582.74	172.541	35895.2	10628	413.291	122.369	47.35	13.709	1094.21	472.215	104280	45002.7	776.036	334.904	45.8966	20.1861	274.469	49.9884	22420.5	4083.4	194.659	35.4528	39.1993	7.44079
YueB	O32101	98.2102	67.1321	6049.47	4135.15	69.6526	47.6114	95.5538	64.8224	246.987	137.702	23538.2	13123.2	175.168	97.6611	124.282	70.1626	51.1773	7.00886	4180.51	572.532	36.2959	4.97082	87.5698	12.6251
YueD	O32099	193.477	124.412	11917.7	7663.42	137.218	88.2354	42.6298	27.2671	303.349	56.9928	28909.6	5431.49	215.141	40.4205	34.5686	6.40638	37.5807	11.9411	3069.85	975.435	26.653	8.4689	14.5333	4.64244
YufN	O05252	723.592	405.219	44571.2	24960.4	513.186	287.39	225.421	125.741	1545.24	139.556	147263	13299.9	1095.91	98.9758	247.571	24.3405	307.824	112.667	25145.2	9203.4	218.315	79.9056	168.685	62.914
YufO	O05253																	6.59205	1.78299	538.484	145.647	4.67521	1.26453	5.30023	1.46767
YugG	O05236	1717.44	97.742	105790	6020.63	1218.04	69.3206	261.96	14.9608	1567.63	1043.44	149398	99440.9	1111.8	740.026	123.148	82.5527	960.052	139.689	78423.6	11410.7	680.888	99.0701	256.88	39.0334
YugH	Q795M6	235.088	104.189	14480.8	6417.72	166.729	73.8926	80.8687	35.8585	197.764	153.289	18847.2	14608.6	140.258	108.715	35.0819	27.3064	102.785	22.3208	8396.21	1823.32	72.8973	15.8304	62.0037	13.6906
YugI	P80870	3861.94	852.151	237884	52490.1	2738.96	604.362	448.274	97.6697	10916.3	5003.11	1.04033e+06	476803	7742.02	3548.3	652.754	305.147	5182	497.141	423301	40609.9	3675.18	352.582	1054.79	100.892
YugJ	O05239	1944.12	144.19	119752	8881.72	1378.81	102.263	675.531	51.6122	3033.42	351.039	289089	33454.5	2151.36	248.964	540.658	55.9348	1350.92	82.6302	110352	6749.81	958.099	58.603	822.536	47.1065
YugK	O05240	75.8875	92.3739	4674.46	5689.97	53.8209	65.5134	26.9677	33.0118	74.2895	31.8792	7079.89	3038.13	52.6876	22.6093	13.5086	5.89833	43.2524	19.52	3533.15	1594.53	30.6754	13.844	26.6927	11.893
YugP	O05248																	150.512	75.0387	12294.8	6129.67	106.746	53.2189	52.9654	26.2812
YukB	C0SPA7	10.0142	10.61	616.846	653.544	7.10227	7.52479	13.9116	14.6593	14.9932	1.41659	1428.87	135.003	10.6334	1.00467	10.8327	0.995455	1.60965	0.350561	131.487	28.6362	1.1416	0.248625	3.94355	0.866966
YukC	P71070	111.238	13.9102	6851.94	856.83	78.892	9.8654	46.8795	5.73201	231.33	4.21324	22046.1	401.528	164.064	2.98812	50.7382	1.05599	57.6853	13.4467	4712.14	1098.42	40.9116	9.53667	42.9239	10.2812
YukE	C0SP85	994.313	162.41	61246.9	10004	705.187	115.184	88.7907	13.9121	2408.14	1135.07	229499	108173	1707.9	805.013	110.916	53.257	968.106	219.8	79081.5	17954.8	686.6	155.887	151.779	35.2723
YukJ	C0SPB1	101.692	73.3288	6263.94	4516.85	72.1219	52.0062	21.2047	15.4211									43.455	22.2857	3549.7	1820.45	30.8191	15.8054	15.8501	8.02741
YulF	O05265	219.641	56.9323	13529.3	3506.87	155.774	40.3775	65.0589	16.3333	387.058	77.8255	36887.2	7416.87	274.509	55.1954	59.0938	12.4625	107.601	57.5009	8789.59	4697.07	76.3128	40.7808	55.9697	29.76
YumB	O05267	98.2598	94.2951	6052.53	5808.31	69.6878	66.8759	35.9501	34.5413									69.3048	37.5938	5661.29	3070.92	49.1523	26.6623	44.0104	23.6882
YumC	O05268	3414.59	1134.42	210329	69876.8	2421.7	804.55	1024.64	349.363	5022.91	1323.86	478690	126166	3562.35	938.907	773.473	209.023	1775.83	400.911	145062	32749.2	1259.45	284.334	932.175	208.993
YurO	O32156																	11.7255	0.629481	957.823	51.4204	8.31599	0.446441	8.05283	0.419339
YurQ	O32158	73.3307	84.4658	4516.97	5202.85	52.0076	59.9048	8.90627	10.2974									102.804	55.332	8397.7	4519.9	72.9104	39.2425	21.7818	11.7692
YurR	O32159	109.404	168.356	6738.97	10370.2	77.5913	119.401	34.8444	53.5322									24.2094	15.7651	1977.59	1287.8	17.1698	11.1809	13.6567	8.96491
YurT	O32161	147.988	35.3128	9115.66	2175.17	104.956	25.0445	17.3647	4.09946	755.847	273.752	72033.3	26088.9	536.062	194.15	45.4178	15.8112	220.33	67.3377	17998.1	5500.61	156.262	47.7572	45.3053	13.8251
YusI	O32175	106.675	7.51548	6570.9	462.933	75.6562	5.33013	12.0925	0.768739	467.306	221.863	44534.9	21143.9	331.423	157.35	27.0532	12.6572	83.0555	13.399	6784.54	1094.52	58.9046	9.50286	16.4722	2.72966
YusV	O32188	23.8828	17.3307	1471.11	1067.52	16.9381	12.2912	5.90008	4.22462	31.0532	1.99405	2959.41	190.036	22.0236	1.41422	3.98136	0.245329
YutD	O32127									362.9	8.47888	34584.9	808.049	257.376	6.01339	16.6667	0.432723	120.644	96.5036	9855.06	7883.08	85.5634	68.4423	18.6521	14.8042
YutE	O32126	738.201	313.368	45471.1	19302.6	523.547	222.247	100.04	42.9342	633.536	394.765	60376.9	37621.6	449.317	279.975	43.967	27.3794	503.958	92.1932	41166.7	7530.97	357.417	65.3852	119.488	21.2274
YutF	O32125	135.247	79.1359	8330.81	4874.55	95.9195	56.1247	30.7914	18.0767	149.962	70.6837	14291.6	6736.25	106.356	50.1303	17.4582	8.14967	215.721	55.3834	17621.6	4524.1	152.994	39.279	85.9058	21.7161
YutI	O32119	6594.86	3072.88	406225	189281	4677.2	2179.35	666.444	311.528	10997.1	414.266	1.04804e+06	39480.1	7799.39	293.806	570.447	24.8321	1238.15	724.345	101140	59169.5	878.117	513.72	218.87	127.964
YutJ	O32117	626.689	143.865	38602.3	8861.71	444.46	102.032	201.663	45.4781	1299.71	151.793	123864	14466.1	921.779	107.655	214.909	25.633	597.132	88.3897	48777.8	7220.28	423.498	62.6877	336.834	48.3873
YuxH	P14203	6.21763	0.677204	382.989	41.7139	4.40967	0.480287	2.42901	0.239897
YvaG	O32229	112.637	40.8547	6938.11	2516.53	79.8842	28.9749	26.6982	9.93791	76.4969	54.6806	7290.26	5211.14	54.2531	38.7806	9.29028	6.68447	43.7066	20.2322	3570.26	1652.71	30.9976	14.3491	18.07	8.39343
YvbH	O32245	193.619	100.771	11926.4	6207.2	137.318	71.4687	37.5517	19.8336	430.892	263.014	41064.6	25065.5	305.597	186.534	42.9934	26.4416	158.965	38.1003	12985.4	3112.29	112.741	27.0215	53.9751	13.2193
YvbJ	O32247	111.133	67.4688	6845.47	4155.89	78.8176	47.8502	60.6183	36.5493	339.229	58.1831	32329	5544.93	240.588	41.2646	95.1385	15.0467	94.0701	16.8567	7684.29	1376.97	66.7164	11.9551	90.2638	16.7405
YvbK	O32248	83.7297	26.1819	5157.52	1612.73	59.3828	18.5688	12.1371	3.91288	247.766	58.5245	23612.4	5577.46	175.721	41.5067	18.382	4.52049	58.9462	1.92253	4815.13	157.046	41.8058	1.3635	14.9268	0.593876
YvcA	O06965									129.193	84.085	12312.2	8013.41	91.626	59.6348	15.1532	9.89349	19.6242	0.450492	1603.04	36.7993	13.9179	0.319498	7.78672	0.280701
YvcB	O06966									127.119	116.033	12114.6	11058.1	90.1551	82.2928	38.1651	34.4635
YvcJ	O06973	253.02	51.4825	15585.3	3171.18	179.447	36.5124	69.6262	14.327	354.774	162.071	33810.5	15445.6	251.613	114.944	50.3273	23.3668	102.496	46.4425	8372.55	3793.74	72.692	32.9379	49.425	22.2992
YvcN	O06977	128.475	113.05	7913.69	6963.55	91.1169	80.1772	30.026	26.3423									22.8841	7.86648	1869.33	642.588	16.2298	5.57907	9.41106	3.35081
YvcT	O32264	1185.77	436.051	73040.1	26859.5	840.971	309.256	353.044	130.074	1511.73	525.224	144070	50054.5	1072.15	372.499	231.761	82.76	686.768	98.8491	56099.9	8074.67	487.069	70.1057	358.071	48.3686
YvdD	O06986	501.35	173.227	30881.8	10670.3	355.567	122.856	85.726	28.5692	550.815	208.064	52493.4	19828.8	390.649	147.563	48.7866	18.5463	348.813	161.173	28493.5	13165.7	247.385	114.307	104.959	49.0222
YvgL	O32208	83.8276	20.9087	5163.54	1287.92	59.4522	14.8289	19.3611	4.63741	63.1094	43.3926	6014.41	4135.37	44.7584	30.7749	7.49318	5.24678	24.9371	6.6415	2037.03	542.523	17.6859	4.71028	10.0763	2.69634
YvgN	O32210	2779.33	531.424	171199	32734.2	1971.15	376.896	716.107	141.92	5781.74	1873.21	551007	178519	4100.52	1328.52	765.023	251.92	2651.97	454.494	216631	37126.2	1880.83	322.336	1196.59	205.481
YvhJ	P96499	206.011	66.571	12689.7	4100.59	146.107	47.2135	72.2716	23.0195	212.484	164.172	20250	15645.8	150.698	116.434	38.5367	30.0299	39.1766	22.4237	3200.21	1831.72	27.7848	15.9033	24.0568	13.5967
YvlB	O34628	741.74	158.435	45689.1	9759.16	526.057	112.365	247.747	52.9638	1084.22	283.442	103327	27012.4	768.949	201.022	186.33	50.6693	367.53	48.5028	30022.4	3962.04	260.66	34.3992	215.236	29.1498
YvnB	O34986	14.4683	1.43693	891.208	88.5108	10.2612	1.0191	17.4081	1.67251	48.8333	16.7051	4653.88	1592.02	34.6335	11.8476	30.1897	10.3796	7.53199	3.41548	615.265	279	5.34184	2.42233	15.8798	7.13747
YvrC	O34805	256.292	126.68	15786.9	7803.15	181.768	89.8442	71.4151	35.543	628.162	445.188	59864.7	42427	445.505	315.736	90.2343	64.5989	144.186	23.2498	11778.1	1899.2	102.26	16.4892	70.3979	11.7271
YvrD	O34782	93.4938	28.1918	5758.96	1736.53	66.3077	19.9942	21.4293	6.32639	202.833	62.6358	19330.2	5969.27	143.853	44.4225	23.8483	7.10867	1065.28	605.698	87019.4	49477.6	755.518	429.573	427.917	241.929
YvrE	O34940	92.2686	33.9297	5683.49	2089.97	65.4387	24.0636	24.9531	9.44068	245.06	130.225	23354.5	12410.6	173.801	92.3582	34.1065	18.4076	66.5001	51.5125	5432.18	4207.9	47.1632	36.5337	31.5875	24.6703
YvrH	P94504	187.142	32.094	11527.4	1976.9	132.725	22.7617	40.5255	6.59461	221.904	125.064	21147.8	11918.7	157.379	88.6977	24.6118	13.6412	79.425	24.5145	6487.98	2002.52	56.3298	17.3862	30.1589	9.1254
YvrO	O34979																	30.5304	11.591	2493.94	946.83	21.6528	8.22055	11.0647	4.21674
YvrP	O35007	257.028	117.219	15832.2	7220.34	182.289	83.1338	90.8141	41.2308	579.883	110.934	55263.6	10572.2	411.265	78.6767	105.308	20.4479	147.939	29.0774	12084.7	2375.25	104.921	20.6223	91.627	17.4214
YvsH	O32204	84.1709	7.58666	5184.69	467.317	59.6957	5.38061	34.1801	2.98548									57.4272	11.1517	4691.05	910.951	40.7285	7.90904	41.0213	7.95663
YvyD	P28368	303.956	69.2798	18722.9	4267.44	215.572	49.1346	54.2627	12.1763	1172.6	460.929	111750	43927.2	831.631	326.9	107.949	43.3897	458.036	49.3421	37415.5	4030.6	324.848	34.9944	143.465	15.4972
YvyE	P32437	38.5842	10.4108	2376.68	641.277	27.3647	7.38355	7.77764	2.04187									20.46	6.47397	1671.31	528.838	14.5106	4.59147	7.2453	2.31781
YwbC	P39586	2247.97	716.658	138469	44144.1	1594.31	508.268	263.868	84.5217	2811.15	777.748	267907	74120.4	1993.72	551.594	169.254	46.3741	1331.18	203.251	108740	16603	944.1	144.15	273.584	39.864
YwbD	P39587	87.8922	28.4856	5413.92	1754.63	62.3349	20.2026	31.7384	10.2374	172.442	126.874	16433.9	12091.3	122.299	89.9818	32.1941	23.6258	59.4057	21.7162	4852.66	1773.92	42.1317	15.4015	37.5604	13.5644
YwdF	P39614	104.358	11.0953	6428.17	683.439	74.0129	7.86901	25.9668	2.83379	69.8448	8.27	6656.3	788.142	49.5353	5.86525	8.89447	0.90608	25.5734	13.8541	2089.01	1131.7	18.1371	9.8256	11.1346	5.9878
YwfH	P39644	464.284	192.417	28598.6	11852.4	329.279	136.466	105.669	43.4642	472.853	198.093	45063.5	18878.5	335.357	140.492	55.4948	23.763	274.878	13.9401	22453.9	1138.72	194.949	9.88658	109.769	5.51603
YwfI	P39645	532.597	274.443	32806.5	16904.9	377.729	194.64	127.527	65.1135	530.278	85.8905	50536.2	8185.48	376.084	60.9152	65.2425	9.84041	396.53	184.735	32391.3	15090.4	281.227	131.018	166.532	77.3534
YwfO	P39651	88.0398	40.2431	5423.01	2478.87	62.4396	28.5412	36.3878	16.3645	90.6818	47.0992	8642.09	4488.61	64.3133	33.4037	19.3739	10.2242	26.5354	11.8967	2167.59	971.806	18.8194	8.4374	19.3297	8.78917
YwhA	P70993																	52.0054	44.7665	4248.16	3656.83	36.8833	31.7493	11.7278	10.0839
YwhB	P70994	426.376	201.03	26263.6	12382.9	302.394	142.574	24.8127	11.7648	1333.42	588.775	127077	56111.1	945.689	417.571	39.4717	16.9273	224.67	24.4983	18352.6	2001.19	159.341	17.3747	22.877	2.48996
YwiB	O07624	282.458	144.265	17398.6	8886.32	200.325	102.316	37.1995	19.3234	399.647	223.908	38086.9	21338.7	283.437	158.8	27.0658	15.3067	160.027	57.9524	13072.1	4733.95	113.495	41.101	36.833	13.3494
YwjG	P06629	50.1485	34.5967	3089.01	2131.06	35.5663	24.5367	7.73397	5.30841									22.3175	17.1224	1823.04	1398.68	15.828	12.1436	6.07941	4.69244
YwlE	P39155																	45.7712	0.939063	3738.9	76.7092	32.4618	0.666002	10.9261	0.134177
YwlF	P39156	51.7857	22.6498	3189.85	1395.16	36.7274	16.0637	6.83107	2.92454	145.199	119.124	13837.7	11352.6	102.978	84.4849	9.72519	7.88761	54.3707	21.9797	4441.37	1795.45	38.5608	15.5884	12.5785	5.13441
YwlG	P39157	43.2032	4.45751	2661.19	274.57	30.6405	3.16135	6.81879	0.791699	108.75	11.9327	10364.1	1137.2	77.1279	8.46292	8.80482	1.06669	54.1225	20.3668	4421.1	1663.7	38.3848	14.4446	14.9595	5.6695
YwnB	P71037									83.9614	7.89868	8001.64	752.755	59.5471	5.6019	8.10249	0.627944	433.514	119.935	35412.4	9797.12	307.457	85.0604	143.22	39.4423
YwnC	P71038	291.933	82.5688	17982.2	5086.01	207.044	58.5594	32.6896	9.00293	524.059	27.9525	49943.5	2663.91	371.673	19.8245	30.405	1.54281	147.703	61.8742	12065.4	5054.31	104.754	43.8824	29.0046	12.0053
YwnH	P71043	79.5015	14.2206	4897.07	875.949	56.384	10.0855	11.8673	2.10239	77.3998	29.5012	7376.3	2811.5	54.8935	20.9228	5.97364	2.26246	33.4262	2.18592	2730.48	178.561	23.7065	1.5503	8.74682	0.548292
YwpF	P94588	63.624	19.4945	3919.06	1200.81	45.1234	13.8259	8.05649	2.41008	123.852	20.8478	11803.3	1986.83	87.8384	14.7857	8.05825	1.4884	80.407	34.9381	6568.2	2853.99	57.0263	24.7788	17.8814	7.73286
YwpJ	P94592	93.5709	18.3122	5763.7	1127.98	66.3623	12.9874	24.2663	4.54097									40.9271	0.34075	3343.21	27.8348	29.0263	0.241666	18.6795	0.00274219
YwqC	P96715	164.293	208.994	10120	12873.5	116.52	148.223	35.3312	44.8558
YwqD	P96716	57.0781	29.5164	3515.85	1818.13	40.4809	20.9336	11.9319	6.08281	87.5497	68.251	8343.6	6504.41	62.092	48.405	9.5037	7.42597
YwqH	P96720																	32.3215	15.101	2640.25	1233.56	22.9231	10.7099	7.27399	3.34004
YwqJ	P96722	19.3336	7.58165	1190.89	467.008	13.7118	5.37706	10.4725	4.09709	38.5153	25.5772	3670.56	2437.54	27.3158	18.1398	10.7606	7.23772	7.34449	3.01685	599.948	246.437	5.20886	2.13961	6.99645	2.92041
YwqK	P96723	75.1649	14.3475	4629.95	883.766	53.3085	10.1755	11.1567	2.01767	335.06	72.2902	31931.7	6889.35	237.631	51.2697	25.6581	5.47064
YwrO	P80871	509.353	205.43	31374.7	12653.9	361.243	145.695	82.6716	33.4795	917.924	526.016	87479.4	50130	651.01	373.061	76.7674	44.6389	408.617	174.203	33378.7	14230.1	289.8	123.548	115.937	48.6794
YwtE	P96741	177.014	90.621	10903.6	5582	125.542	64.2702	45.5572	23.4433	328.716	85.6384	31327	8161.45	233.132	60.7364	43.2806	10.8767	94.6019	59.0544	7727.73	4823.97	67.0935	41.8826	42.5448	26.3391
YwtF	Q7WY78	236.586	105.13	14573	6475.74	167.791	74.5606	68.9271	30.3602	612.066	188.026	58330.7	17919.2	434.089	133.352	92.4102	28.1594	108.389	21.2793	8853.98	1738.24	76.8718	15.0917	55.5461	11.2987
YxaB	P42101	30.6298	22.9307	1886.71	1412.47	21.7233	16.2629	9.88962	7.36961									29.9436	19.2658	2446	1573.76	21.2366	13.6637	16.9347	10.7906
YxaI	P42108	556.408	269.184	34273.2	16581	394.616	190.911	76.5684	36.6025	517.951	603.328	49361.5	57498	367.341	427.892	36.2849	41.9683	217.792	164.449	17790.8	13433.3	154.462	116.63	52.4094	39.3091
YxbC	P46327	88.5327	43.0453	5453.37	2651.47	62.7891	30.5286	27.002	13.1549	3003.84	4111.12	286270	391795	2130.39	2915.69	463.115	633.412	54.592	25.049	4459.45	2046.17	38.7177	17.7652	29.125	13.4116
YxeB	P54941	93.3586	61.6646	5750.63	3798.37	66.2118	43.7337	26.8611	17.5528									68.8395	31.2389	5623.28	2551.81	48.8223	22.1553	34.8992	16.0131
YxeH	P54947	642.385	566.814	39569.2	34914.2	455.593	401.996	158.138	139.589	1504.87	35.9813	143416	3429.06	1067.28	25.5186	189.046	7.17233	269.164	207.69	21987.2	16965.5	190.896	147.298	115.177	88.7312
YxeK	P54950	91.6281	46.1913	5644.04	2845.26	64.9845	32.7598	36.7197	18.4345	215.931	84.8023	20578.5	8081.77	153.142	60.1435	44.3926	17.1491	33.1072	4.34363	2704.42	354.817	23.4803	3.08059	23.298	3.24707
YxeM	P54952	208.428	79.6606	12838.6	4906.87	147.821	56.4969	49.6239	18.8174	523.605	67.4115	49900.3	6424.4	371.351	47.8095	64.0174	7.68678	132.386	28.5021	10814.2	2328.25	93.8905	20.2142	55.3108	11.9728
YxeP	P54955	55.2361	28.612	3402.39	1762.42	39.1745	20.2922	18.6009	9.55965	80.171	17.0585	7640.4	1625.69	56.8588	12.0982	14.0035	2.94401	38.9774	23.5893	3183.94	1926.94	27.6435	16.73	23.0069	13.9048
YxiE	P42297																	161.637	158.041	13203.6	12909.9	114.636	112.086	36.459	35.4262
YxiF	P42298	463.789	194.856	28568.1	12002.6	328.929	138.196	68.3836	28.9234	635.322	623.191	60547	59390.9	450.583	441.979	48.2496	47.7072	272.126	171.576	22229.1	14015.5	192.997	121.685	70.3923	44.8803
YxjG	P42318	11025.8	1067.37	679160	65746.9	7819.74	756.999	3868.49	359.933	26377	2064.05	2.51376e+06	196706	18707.1	1463.86	4750.78	331.317	9648.38	851.674	788146	69570.6	6842.82	604.024	5932.79	489.371
YxjH	P42319	2344.52	400.227	144416	24652.9	1662.78	283.849	813.217	136.699	3449.21	379.345	328714	36152.1	2446.25	269.039	613.96	60.6016	116.397	52.0923	9508.14	4255.26	82.5514	36.9449	70.8692	31.9666
YxjI	P94352	108.473	80.9994	6681.61	4989.34	76.9309	57.4464	16.6716	12.6162									28.9566	9.18756	2365.38	750.503	20.5366	6.516	7.76419	2.45825
YxkC	P94356	12961.4	2709.92	798384	166924	9192.45	1921.93	2043.42	419.209	23369.6	8866.31	2.22715e+06	844971	16574.2	6288.16	1897.92	738.213	5939.96	601.648	485216	49146.8	4212.74	426.701	1641.82	156.468
YxxD	P40737	147.059	126.727	9058.4	7806.06	104.297	89.8777	21.2099	18.4563	500.566	519.482	47704.6	49507.4	355.011	368.427	36.9495	38.5807	78.4994	45.6893	6412.37	3732.22	55.6733	32.4038	19.7905	11.6163
YybJ	P37494	1322.14	595.19	81440.4	36662	937.691	422.121	260.648	116.603	1941.44	1125.91	185022	107300	1376.91	798.514	197.682	115.775	642.899	210.446	52516.4	17190.7	455.956	149.253	222.444	72.8514
YybR;ydeP	P37486;P96673																	47.0736	11.5735	3845.29	945.406	33.3855	8.20818	9.90801	2.37526
YycF	P37478	40.7301	11.2419	2508.86	692.472	28.8866	7.97301	9.00591	2.44943	905.428	846.751	86288.5	80696.6	642.147	600.533	103.041	97.1555	227.515	166.103	18585	13568.4	161.358	117.804	87.9794	63.7134
YydB	Q45600	204.543	96.3105	12599.3	5932.46	145.066	68.3053	93.8758	44.2433	153.411	167.615	14620.3	15973.9	108.802	118.876	36.3211	39.7624	89.4602	11.2806	7307.73	921.475	63.447	8.00041	71.9599	8.8172
YydC	Q45599	79.7149	11.6808	4910.22	719.508	56.5354	8.28429	10.0267	1.3994	117.616	43.364	11209	4132.65	83.4156	30.7546	7.59099	2.89779	30.7816	3.46979	2514.46	283.436	21.8309	2.46084	6.78117	0.819471
YydD	Q45598	139.51	76.9749	8593.42	4741.44	98.9432	54.5921	78.4118	43.4603	139.324	51.0395	13277.7	4864.13	98.8111	36.1982	40.3113	15.0986	55.0367	26.5305	4495.78	2167.19	39.0332	18.816	54.2519	26.2331
YydI	Q45593	177.662	98.6888	10943.5	6078.95	126.001	69.992	34.5567	19.2976	365.277	142.867	34811.4	13615.4	259.062	101.324	36.5226	14.5581	94.0175	37.3813	7680	3053.56	66.6791	26.5116	32.0341	12.8492
ZnuA	O34966																	45.6596	7.95915	3729.79	650.158	32.3827	5.64479	23.275	3.97985
Zur	P54479	127.582	69.8259	7858.68	4301.08	90.4836	49.5219	17.2619	9.29726
Zwf	P54547	4907.62	682.412	302296	42034.7	3480.58	483.98	2220.28	312.957	8228.95	374.063	784230	35648.7	5836.14	265.293	1911.34	96.6261	2741.54	324.929	223948	26542.4	1944.35	230.446	2173.54	258.898

## Sheet: Membrane abundances
Supplementary Table S4: Absolute protein abundances for Bacillus subtilis determined in the main cellular fractions (cytosol and membrane), and the extracellular medium under control conditions ("before induction" and "control") and under disulfide stress ("diamide"). B. subtilis was cultivated in Belitsky minimal medium and stress was induced with the addition of diamide to a final concentration…
		Before induction						Control						Diamide
		Molecules per cell		molecules per µm2		pg / µg of protein		Molecules per cell		molecules per µm3		pg / µg of protein		Molecules per cell		molecules per µm3		pg / µg of protein
Protein	Accession	Mean	SD	Mean	SD	Mean	SD	Mean	SD	Mean	SD	Mean	SD	Mean	SD	Mean	SD	Mean	SD
AhpF	P42974	144.328	27.118	9.60736	1.80514	1093.27	223.06	44.7843	14.0915	2.82983	0.890415	381.629	125.338	150.365	13.0806	11.1067	0.966194	1383.74	115.688
AlsT	Q45068	20.1069	12.7368	1.33844	0.847841	142.66	93.9473	14.0867	5.38823	0.890109	0.340471	109.464	41.4817	14.8029	2.69643	1.09341	0.199171	124.755	21.4063
AppB	P42062													9.99648	2.16905	0.738387	0.160217	58.8726	12.8216
AppC	P42063							32.2552	17.176	2.03814	1.08532	166.008	86.8697
AppD	P42064							10.0116	3.0796	0.63261	0.194594	56.4594	18.1637
ArtM	P54537	24.7439	2.81261	1.64711	0.187224	93.8734	4.45787	18.3927	11.1851	1.1622	0.706764	76.5374	46.6481	18.8325	0.505609	1.39106	0.0373467	86.3254	4.47992
ArtP	P54535	650.9	59.5779	43.3278	3.96587	2533.64	229.637	641.871	142.646	40.5585	9.01351	2813.98	640.436	569.383	49.3527	42.0573	3.64543	2703.82	230.174
ArtQ	P54536	96.7588	39.6644	6.44086	2.6403	317.775	131.084	111.894	65.3149	7.07036	4.12711	412.594	243.893	113.228	30.289	8.3636	2.23729	453.539	119.514
AtpA	P37808	1497.23	317.533	99.6651	21.1369	11149.1	1704.05	1043.87	165.764	65.9598	10.4743	8795.59	1203.21	1304.81	173.009	96.3798	12.7793	11930.3	1407.72
AtpB	P37813	38.1493	7.10189	2.53945	0.472745	143.198	35.1264	38.8749	12.3945	2.45643	0.783184	162.194	50.1346	32.2817	21.382	2.38448	1.57938	145.724	96.1284
AtpD	P37809	518.341	119.395	34.504	7.94769	3671.39	890.115	316.735	67.1666	20.0138	4.24412	2511.54	486.304	465.824	49.7527	34.408	3.67497	4012.77	369.051
AtpF	P37814	658.581	277.944	43.8392	18.5017	1749.43	737.192	733.603	301.46	46.3549	19.0486	2187.47	920.765	714.761	51.2655	52.7957	3.78671	2302.69	160.704
AtpG	P37810	522.768	20.185	34.7986	1.34364	2281.77	213.226	412.917	91.1949	26.0914	5.76242	2022.71	448.566	426.903	57.6286	31.5331	4.25672	2264.8	287.902
AtpH	P37811	145.792	16.7511	9.70483	1.11505	400.049	37.6136	158.8	32.3504	10.0342	2.04415	490.245	96.1325	125.092	38.9019	9.23987	2.87348	417.818	125.942
BdbD	O32218	27.1707	9.5245	1.80865	0.634009	93.43	33.2635	17.315	13.3901	1.0941	0.846091	66.5113	52.2906	22.3407	10.5374	1.65019	0.778343	93.5312	43.9337
BmrA	O06967	2.93232	2.37398	0.195193	0.158027	26.2172	20.6995	5.03929	1.61226	0.318422	0.101875	50.552	17.0386	3.93835	1.42556	0.290905	0.105299	42.6821	15.5472
CadA	O32219													8.40527	2.13503	0.620853	0.157704	106.28	26.5962
CheA	P29072	17.3645	8.1554	1.15589	0.542873	181.709	95.4369	7.93575	4.92043	0.501444	0.310912	91.309	56.9539	8.29952	1.87554	0.613043	0.138536	103.939	22.5477
CopA	O32220	2.80367	1.61698	0.186629	0.107636	34.2304	22.536	3.40926	2.5525	0.215424	0.161287	46.0857	34.0194	3.95537	3.17142	0.292163	0.234257	57.8854	47.9307
CsbC	P46333	36.9678	30.7292	2.4608	2.04553	264.261	229.088	5.76695	6.01907	0.364401	0.380332	43.8551	44.5678	9.78924	9.97259	0.72308	0.736623	81.4141	82.7026
CshA	P96614	523.805	65.3255	34.8677	4.34847	4012.61	729.203	288.278	31.846	18.2157	2.01228	2466.18	251.13	310.566	50.9185	22.9399	3.76108	2877.79	439.699
CtpA	O34666	12.8564	9.22929	0.855799	0.614358	92.1273	64.3581	6.29417	2.77158	0.397716	0.17513	49.4011	20.8776	13.0989	8.64095	0.967548	0.638262	111.875	73.1401
DacA	P08750	77.2108	23.0713	5.13962	1.53577	521.432	168.889	66.6144	21.9419	4.20923	1.38647	503.503	173.225	71.5775	1.93869	5.28706	0.143201	584.06	20.9157
DhbF	P45745	0.485714	0.202387	0.0323321	0.0134721	17.389	7.96116
DivIB	P16655													3.22224	2.65839	0.23801	0.196361	16.1772	13.4149
DivIVA	P71021	45.6036	45.862	3.03566	3.05286	117.484	111.314	73.6131	85.9625	4.65146	5.43179	220.517	260.687	104.893	181.663	7.74791	13.4185	338.418	586.163
DltD	P39578	3.6909	2.21432	0.245689	0.147399	21.968	13.7948	2.5782	1.73009	0.162911	0.109321	18.0258	11.9942	3.70634	2.36562	0.273768	0.174736	27.8126	17.6179
DppE	P26906	82.8395	109.694	5.5143	7.30193	717.731	946.816							3.62719	1.35311	0.267922	0.099947	37.9483	13.2673
EcfAB	P70970							2.04621	0.732824	0.129296	0.0463057	9.72614	3.82473
EcsA	P55339	6.89942	2.9642	0.459267	0.197315	24.9595	9.93566	8.63614	0.619511	0.5457	0.0391456	37.0203	1.99303	8.9979	2.23922	0.664628	0.165399	42.5262	11.6465
EcsB	P55340							5.86952	1.42068	0.370883	0.0897698	42.8955	9.17378	2.63664	0.912934	0.194755	0.0674337	20.8289	6.86418
EfeM	P39596	61.5215	16.9316	4.09525	1.12707	366.45	123.492	41.9454	14.7474	2.65044	0.931861	277.437	98.2532	35.9439	8.57241	2.65499	0.633199	257.292	58.349
EfeU	P39595	70.1792	90.7942	4.67156	6.04381	497.221	637.655	1.78992	0.559772	0.113101	0.0353708	14.6084	5.22315
Eno	P37869	1645.47	342.335	109.533	22.7879	10533.8	2117.21	1456.66	420.678	92.0435	26.5818	10449.9	2757.78	1391.72	195.401	102.799	14.4332	10850.6	1309.64
EzrA	O34894	24.468	13.7323	1.62874	0.914107	219.998	130.584	30.8346	23.9637	1.94838	1.51422	310.233	241.096	27.2163	10.7966	2.01033	0.797492	295.984	115.654
FadE	O32176	5.58939	2.79767	0.372064	0.18623	50.6911	27.373	2.34594	2.17362	0.148235	0.137346	23.1815	20.8365	4.31061	2.24641	0.318402	0.165931	47.2251	24.4474
FlgG	P23446	24.3676	14.7521	1.62205	0.981988	93.2862	56.6171	45.1556	24.9207	2.85329	1.57469	192.719	108.14	34.1099	10.2105	2.51952	0.754198	157.247	47.6351
FlhA	P35620	6.49507	2.44228	0.432352	0.162573	69.6642	28.7341							2.29451	0.85454	0.169483	0.0631204	28.3524	10.1518
FliF	P23447	7.0363	4.72326	0.468379	0.314409	58.0516	39.635	1.43506	1.47841	0.0906787	0.0934178	13.2462	13.6892	3.366	4.7662	0.248629	0.352054	32.9225	46.3031
FliL	P23452	11.1161	3.06065	0.739955	0.203735	23.4609	7.42201	5.80862	1.39416	0.367034	0.0880941	14.0308	3.47359	9.38289	3.56149	0.693065	0.263069	24.4224	9.069
FliY	P24073	70.203	22.4542	4.67314	1.49469	399.083	144.283	35.988	6.87131	2.27401	0.434184	228.689	44.4301	44.2726	11.9556	3.27018	0.883094	304.262	78.8333
FrlB	O32157	553.642	69.0484	36.8538	4.59628	2802.7	302.052	337.051	73.7987	21.2976	4.66319	1919.07	400.58	353.9	49.7153	26.1408	3.67221	2184.39	262.778
FruA	P71012	12.4612	6.33008	0.829495	0.421369	116.218	60.2127	8.2614	9.46212	0.522021	0.597892	84.2383	94.5149	7.08051	2.66221	0.523001	0.196643	79.4723	28.4715
FtsA	P28264	26.5285	6.26329	1.7659	0.416923	175.961	41.2468	31.7316	6.96777	2.00506	0.440279	235.89	48.3544	20.0217	5.40079	1.4789	0.398928	161.331	41.6463
FtsE	O34814	39.6092	18.8879	2.63663	1.25729	141.329	72.655	44.9165	26.0298	2.83818	1.64477	178.155	104.779	23.1534	10.0174	1.71022	0.739936	98.9392	42.1484
FtsH	P37476	249.792	47.315	16.6277	3.14958	2457.41	585.78	255.02	79.7405	16.1142	5.03864	2799.84	874.887	211.417	67.7178	15.6163	5.00196	2505.13	762.945
FtsX	O34876	85.2461	66.141	5.6745	4.40275	400.709	334.94	39.9011	18.3293	2.52127	1.15819	204.93	96.0951	47.3076	13.3809	3.49437	0.988379	263.594	79.7608
FtsY	P51835	57.2336	22.9399	3.80982	1.52702	291.018	135.196	63.6121	27.0908	4.01952	1.71181	358.338	155.785	42.6936	21.7988	3.15355	1.61016	259.733	131.519
FtsZ	P17865	126.61	83.3432	8.42794	5.54783	720.96	520.508	101.863	38.8313	6.43651	2.45367	632.299	230.444	46.2857	7.78202	3.41888	0.574817	313.825	54.341
GamP	P39816	3.90445	2.62262	0.259904	0.174578	35.3852	24.7031	2.84332	1.8203	0.179664	0.115021	30.2318	19.5966	1.98771	0.813521	0.146822	0.0600905	22.5938	8.97972
GgaB	P46918	19.4638	2.17489	1.29563	0.144774	286.883	32.3197	22.1168	6.57148	1.39751	0.415238	366.97	111.429	10.8328	3.23991	0.800163	0.239315	194.476	57.1595
GlvA	P54716	9.58801	3.57015	0.638236	0.237651	66.4924	23.8475	0.992955	0.329698	0.0627427	0.020833	7.81762	2.9436	8.08603	1.8986	0.597273	0.14024	68.3481	15.3589
HtpX	O31657	30.0738	24.2016	2.00189	1.61101	134.379	112.622	24.6313	7.161	1.5564	0.452489	125.106	36.0601	31.9278	12.0269	2.35834	0.888361	175.495	64.3863
HtrA	O34358	6.03995	2.09526	0.402056	0.139473	39.2019	12.8338	10.3108	1.3912	0.651519	0.0879073	75.9906	8.6272	5.68626	1.86943	0.420014	0.138085	45.6269	15.4982
KinB	Q08430													0.762241	0.393324	0.0563028	0.0290528	6.15679	3.04231
KtrC	P39760	67.862	32.9505	4.51731	2.19339	232.362	126.366	47.0478	11.9957	2.97286	0.757983	177.31	45.3891	37.795	9.68704	2.79172	0.715531	154.143	37.8874
LeuA	P94565	880.826	335.534	58.6332	22.3352	6810.93	2461.85	816.392	135.935	51.5861	8.58947	7166.48	987.204	618.969	91.3663	45.72	6.74875	5895.83	760.829
LutP	P71067	7.19952	2.42754	0.479244	0.161592	61.4788	24.5347	7.42645	2.69112	0.469262	0.170046	68.8541	25.4107	10.4639	9.06835	0.772912	0.669832	104.853	90.2425
LytR	Q02115	34.5333	15.1783	2.29875	1.01036	165.789	78.4134	37.8762	6.23919	2.39332	0.394241	203.127	36.5713	33.6398	14.1117	2.48479	1.04235	193.929	79.3502
Mbl	P39751	315.849	91.8602	21.0248	6.11478	1556.47	455.933	249.075	26.7968	15.7386	1.69323	1380.32	123.194	187.878	48.716	13.8776	3.59839	1128.65	286.179
McpA	P39214	23.4412	6.92657	1.56039	0.461074	234.986	79.0762	20.4648	6.28806	1.29313	0.39733	228.511	69.5243	21.1985	0.520927	1.56582	0.0384781	257.212	9.7679
McpB	P39215	49.636	11.9751	3.30407	0.797133	496.55	146.708	58.0634	11.7738	3.6689	0.743964	646.314	134.15	64.4937	9.543	4.76381	0.704891	776.368	103.567
Mdh	P49814	3271.31	648.384	217.758	43.1604	15270.2	3719.21	424.709	224.056	26.8365	14.1576	2222.32	1172.05	2452.5	335.259	181.153	24.7638	13841.4	1892.85
MetN	O32169	63.3099	26.7914	4.21429	1.7834	335.97	156.294	40.6802	16.4178	2.5705	1.03741	238.824	97.9514	47.019	13.7347	3.47305	1.01451	300.096	93.8888
MetP	O32168	72.9643	28.8723	4.85695	1.92192	244.664	108.199	53.1715	10.1001	3.3598	0.638205	196.173	41.0099	65.8937	8.03355	4.86722	0.593396	262.458	30.6027
MetQ	O32167	624.672	236.766	41.582	15.7606	2654.21	1171.84	696.646	324.37	44.0197	20.4963	3282.01	1559.57	552.566	25.968	40.8152	1.91812	2814.1	147.08
MgtE	O34442	11.1719	6.59227	0.743673	0.438821	79.5281	49.344	13.9599	3.19882	0.882097	0.202127	109.903	25.2142	12.0027	1.3112	0.886575	0.0968516	102.254	9.61274
MinC	Q01463	23.1413	7.67953	1.54043	0.511197	80.4386	31.214	12.8466	6.13517	0.81175	0.387669	49.6384	23.958	9.1338	2.26861	0.674666	0.167571	38.1929	9.00923
MinD	Q01464	25.6565	4.50372	1.70786	0.299795	103.995	20.1588	44.4627	18.6333	2.8095	1.1774	202.134	85.7015	30.8935	4.76076	2.28194	0.351653	152.066	20.8981
MinJ	O34375							11.6562	2.36777	0.736532	0.149614	78.4834	14.0974
MisCA	Q01625	8.89499	4.11177	0.592105	0.273704	36.7568	19.2404	11.2473	7.34907	0.710692	0.464372	51.3282	33.2522	5.86972	3.11629	0.433566	0.230184	28.8695	15.2184
MotA	P28611	10.3012	6.00133	0.685708	0.399485	42.0378	22.8233	17.6222	17.2961	1.11351	1.09291	80.1986	79.7752	10.1012	8.81888	0.74612	0.651405	49.3213	42.4087
MotB	P28612	8.68324	0.431906	0.57801	0.0287503	34.4152	2.99806	5.44877	2.35149	0.344297	0.148586	24.9347	11.0809	5.77636	0.0386048	0.426669	0.00285154	28.6272	0.947735
MprF	C0H3X7	4.06459	2.50063	0.270564	0.166457	53.4844	35.5166	4.80974	3.28688	0.303918	0.207691	72.1515	50.1236	1.93951	1.22513	0.143261	0.0904939	31.0305	19.7304
MreB	Q01465	226.103	49.1254	15.0508	3.27009	1127.52	296.253	184.088	28.17	11.6322	1.78	1021.44	139.011	154.737	13.595	11.4296	1.00419	931.702	72.753
MreC	Q01466	14.7179	9.44938	0.979711	0.629008	66.8798	46.6144	14.7443	12.1793	0.931661	0.769587	74.0605	61.7713	8.63059	6.07077	0.637497	0.448416	46.2249	32.5109
MtnK	O31663	2272.22	1171.12	151.253	77.9567	13924.9	6785.68	2048.45	1040.37	129.437	65.7389	14220.1	7060.57	1806.25	302.829	133.418	22.3684	13642.9	2116.36
MurG	P37585	53.9399	63.308	3.59057	4.21417	284.661	318.791	17.2431	8.82502	1.08956	0.557635	106.776	55.2563	75.7393	136.661	5.59447	10.0945	504.508	910.549
NagP	O34521	7.33513	3.11955	0.488271	0.207657	49.9253	24.4296	5.97891	2.54573	0.377795	0.160859	44.6782	17.6467	6.09542	1.39414	0.450237	0.102978	49.5409	10.774
NaiP	O34691	46.8846	45.8105	3.12093	3.04942	292.827	300.23	23.6827	17.9797	1.49646	1.1361	160.775	123.773	17.8882	4.70855	1.32131	0.347796	130.607	32.3478
Nin	P12669	7.96271	6.5932	0.530046	0.438883	15.9241	13.5414	7.15531	4.91255	0.452129	0.310414	16.574	11.7282	6.43156	2.141	0.475065	0.158145	16.2569	5.76963
NrgB	Q07428	235.881	86.9479	15.7017	5.78778	423.81	151.119							83.8365	57.0487	6.19257	4.21389	181.407	123.057
OdhB	P16263	813.448	151.549	54.1481	10.0881	5129.33	833.67	714.82	97.2754	45.168	6.14663	5079.98	608.247	590.101	76.2387	43.5877	5.63136	4545.64	501.341
OppA	P24141	33.9994	16.2259	2.26321	1.08009	283.532	130.101	33.6539	5.80076	2.12652	0.366538	321.092	60.3137	45.6959	9.9985	3.37532	0.738537	472.415	107.965
OppC	P24139							7.28205	0.0148481	0.460138	0.000938223	37.4646	1.31028	5.65204	2.33728	0.417487	0.172643	32.086	14.0976
OppD	P24136							1.30687	0.604748	0.0825785	0.0382128	7.83433	3.49816	1.38078	0.51224	0.101991	0.0378365	9.28781	3.45181
OpuAA	P46920	213.55	24.6246	14.2152	1.63917	1368.96	203.167	149.807	33.7273	9.46602	2.13116	1076.94	242.69	138.466	37.9624	10.2278	2.80408	1075.48	280.997
OpuAB	P46921	185.647	50.472	12.3578	3.35972	777.949	230.929	131.041	13.3506	8.28019	0.843598	613.385	62.5751	166.719	18.8611	12.3147	1.39317	845.024	86.1493
OpuAC	P46922	25.5647	8.44541	1.70174	0.562178	114.633	42.9584	19.2581	13.7644	1.21688	0.869744	95.8587	69.5036	35.4815	38.8009	2.62083	2.86602	190.655	208.454
OpuBA	Q45460	8.2525	4.3767	0.549337	0.29134	48.5298	25.1565	5.03998	3.45389	0.318466	0.218244	33.807	24.0531	4.64802	3.41707	0.343325	0.252401	33.9121	25.2995
OpuCA	O34992	108.251	35.5856	7.20587	2.36879	653.884	251.451	56.4256	10.9907	3.56542	0.694477	378	75.1465	51.2001	27.2888	3.78188	2.01568	371.125	196.026
OpuCC	O32243	8.60955	15.7559	0.573104	1.04881	40.9526	74.8194	18.9645	2.94566	1.19833	0.18613	99.5801	14.5469	24.4655	2.29911	1.80714	0.169823	139.19	10.512
OpuE	O06493	9.28778	4.20318	0.618251	0.279789	69.2356	36.641	4.08896	1.70966	0.258373	0.10803	33.989	14.6236	7.55089	1.20878	0.557745	0.0892861	67.3965	9.99591
PbpB	Q07868	1.79133	2.17722	0.119242	0.144929	20.8241	25.8268	0.773029	0.00248306	0.0488461	0.0001569	9.48153	0.419595
PbpD	P40750	6.66187	4.86174	0.443455	0.323627	66.6902	52.8202	5.05444	1.29621	0.319379	0.0819047	55.33	14.5918	6.13828	3.12017	0.453403	0.23047	72.9024	37.1107
PbpH	Q796K8	2.02801	0.291549	0.134996	0.0194073	22.1347	3.76996	2.69968	1.52479	0.170587	0.0963482	33.3323	19.2403
PbpX	O31773	6.14392	3.54122	0.408977	0.235725	38.1323	22.5684							2.84317	1.87716	0.21001	0.138656	20.8936	13.6289
PbuG	O34987	76.5495	53.6324	5.0956	3.5701	500.945	358.333	50.1834	8.74331	3.17098	0.552472	362.03	52.5746	40.7229	27.6471	3.00799	2.04214	318.61	217.537
PbuX	P42086	65.2713	29.824	4.34486	1.98527	423.801	210.919	51.7172	13.4958	3.2679	0.852773	370.884	101.152	35.7485	3.00829	2.64056	0.222207	277.014	19.2598
PdaC	O34798	2.61266	1.0584	0.173914	0.0704534	19.0938	8.27044	5.11316	1.8335	0.32309	0.115855	42.5007	14.0996	13.41	10.5776	0.990526	0.78131	120.96	94.8312
PdhB	P21882	1177.58	518.636	78.3868	34.5236	5655.81	2348.04	1163.37	327.993	73.5108	20.7252	6362.5	1681.98	1386.04	169.719	102.38	12.5363	8232.91	851.996
PdhC	P21883	48.3724	4.3185	3.21996	0.287466	316.849	35.8547	84.7004	32.2319	5.35204	2.03667	623.831	240.878	80.1228	10.8199	5.91825	0.799206	637.896	77.4307
PgsA	P46322	10.132	6.11887	0.674446	0.407309	31.1628	20.4774							3.10534	1.61115	0.229375	0.119007	10.934	5.56519
PhoR	P23545							1.28284	0.225692	0.0810603	0.014261	12.7461	1.82792
PlsC	O07584	80.5572	33.0858	5.36238	2.20239	246.533	113.545	55.417	17.0244	3.50168	1.07574	187.873	56.319	23.9262	16.2614	1.76731	1.20114	88.638	60.896
PlsX	P71018	64.0474	15.3495	4.26339	1.02176	318.544	94.44	59.0891	3.93129	3.73372	0.24841	327.153	24.3329	35.2399	2.93213	2.60298	0.216581	211.182	13.6042
PlsY	Q45064	30.5908	11.0231	2.03631	0.733768	87.0203	34.5813	28.2684	5.97339	1.78622	0.377446	91.752	19.3431	22.9872	4.42538	1.69794	0.32688	80.9165	15.9296
PonA	P39793	17.7351	4.01527	1.18056	0.267281	242.754	54.62	21.8621	6.69059	1.38142	0.422765	338.046	108.132	18.2511	4.97755	1.34811	0.367666	304.795	82.5661
PrkC	O34507	3.35648	1.61188	0.223428	0.107296	33.451	16.6332	2.02025	0.775509	0.127655	0.0490028	22.1028	8.07432	2.98166	1.7267	0.22024	0.127542	35.7443	20.6174
PrsA	P24327	491.346	107.858	32.707	7.17966	2211.18	548.84	630.272	81.5472	39.8256	5.1528	3168.93	398.914	521.884	44.9426	38.5488	3.31968	2842.41	190.129
PtsG	P20166	165.806	31.7693	11.0371	2.11476	1736.69	412.176	232.868	62.818	14.7144	3.96934	2724.69	756.602	188.142	22.4098	13.8971	1.65529	2381.59	264.373
Pyc	Q9KWU4	367.331	75.29	24.4518	5.01176	6498.34	1566.27	272.495	46.2042	17.2184	2.91955	5386.86	862.049	226.299	24.808	16.7155	1.83244	4848.09	430.742
PyrAB	P25994	390.771	52.2721	26.0121	3.47955	6353.97	1116.11	271.535	32.8554	17.1577	2.07606	4940.19	570.44	239.787	27.5792	17.7118	2.03713	4725.6	468.464
PyrP	P39766	14.9116	11.3405	0.992606	0.754895	93.1582	72.112	19.8377	3.81718	1.2535	0.2412	139.319	25.1349	17.1582	2.50378	1.26739	0.184941	130.569	16.9029
QcrA	P46911							5.72052	1.42313	0.361468	0.089925	16.6231	4.11997	6.7211	2.76913	0.496453	0.204541	21.0527	8.33444
QcrB	P46912							4.33924	1.47733	0.274188	0.0933492	16.8287	5.20435	4.66946	0.600781	0.344908	0.0443766	19.6931	2.29577
QoxA	P34957	53.0967	34.8383	3.53444	2.31905	262.68	174.232	60.9028	34.7328	3.84832	2.19469	340.545	196.088	68.5593	20.5375	5.06412	1.517	417.704	126.819
QoxB	P34956	174.347	87.8722	11.6056	5.84931	1808.21	993.027	162.523	33.5352	10.2695	2.11902	1861.73	411.755	150.693	16.6975	11.1309	1.23336	1864.42	183.613
RasP	O31754	19.9944	14.4375	1.33095	0.961048	132.747	103.273	10.7614	3.08404	0.679992	0.194874	77.6506	19.5496	3.1198	1.29096	0.230443	0.0953561	24.3718	9.78665
ResE	P35164	2.61859	1.51104	0.174309	0.100584	24.34	15.1827	1.74607	0.473662	0.110331	0.0299297	17.8464	4.84492	1.78326	1.10068	0.13172	0.0813014	19.8332	12.0224
Rny	O31774	97.968	39.8357	6.52135	2.6517	807.377	366.841	60.2721	23.2164	3.80847	1.467	551.512	219.143	82.6687	12.3576	6.1063	0.912789	815.51	106.919
SdhA	P08065	249.678	63.8367	16.6201	4.24936	2262.69	688.136	226.21	33.1203	14.2937	2.0928	2279.47	320.421	158.748	25.3565	11.7259	1.87296	1731.23	250.894
SdhB	P08066	21.1597	7.59628	1.40852	0.505655	81.6448	24.7298	31.571	27.5868	1.99491	1.74315	139.443	123.327	30.3344	31.0652	2.24065	2.29463	142.879	143.976
SdhC	P08064	24.485	4.21287	1.62987	0.280434	77.3664	14.6046	28.9875	10.329	1.83166	0.65267	102.757	35.7254	17.7377	9.04899	1.31019	0.668402	67.8333	33.708
SecA	P28366	74.3598	17.7831	4.94985	1.18375	987.328	291.127	67.6479	9.85977	4.27453	0.623019	1001.85	160.679	57.0114	8.07988	4.21113	0.596819	912.305	118.834
SecDF	O32047	90.2315	27.7639	6.00636	1.84814	1027.82	379.944	83.2578	14.5346	5.26089	0.918414	1053.03	192.139	70.8268	10.3335	5.23161	0.763281	969.137	132.214
SecY	P16336	95.4191	78.2598	6.35168	5.20945	639.137	538.659	86.6909	28.7201	5.47782	1.81476	636.191	219.681	57.9459	23.3044	4.28016	1.72137	458.527	182.048
SepF	O31728	9.65749	3.12595	0.642862	0.208082	23.2226	7.8426	16.4323	2.66149	1.03832	0.168174	44.2519	7.52704	5.48694	3.72368	0.405292	0.275049	15.9083	10.7896
SerA	P35136	2363.83	1063.18	157.351	70.772	18244	7676.16	2689.34	105.738	169.934	6.68137	23776.4	951.128	2203.52	336.668	162.763	24.8679	21105	3103.82
SipS	P28628													1.60783	0.366201	0.118762	0.0270493	5.73763	1.16632
Soj	P37522	52.175	38.5717	3.47309	2.56756	202.472	159.665	33.4188	13.6893	2.11166	0.864997	141.829	55.2013	21.9214	13.3392	1.61922	0.985295	100.928	61.031
SpoIIIE	P21458							2.79675	2.56214	0.176721	0.161896	36.7461	32.9504	3.00686	0.400711	0.222101	0.0295984	43.8857	5.02219
SppA	O34525	25.1517	12.0111	1.67425	0.79953	129.396	68.2074	25.9331	3.28153	1.63866	0.207353	147.284	19.7994	23.3457	2.24041	1.72442	0.165488	143.523	12.4299
SrfAA	P27206	242.355	38.4514	16.1326	2.55956	13369.5	1806.32	508.43	102.102	32.1266	6.45163	31534.2	5571.67	95.5395	17.3868	7.057	1.28427	6426.49	1048.28
SrfAB	Q04747	425.284	53.1205	28.3095	3.53602	23431.7	2747.85	740.023	99.4194	46.7605	6.28211	45823.6	5155.32	193.858	33.4352	14.3193	2.46969	13002.8	1980.42
SrfAC	Q08787	260.263	77.0648	17.3247	5.1299	5201.76	1818.98	471.756	44.519	29.8093	2.81306	10489.1	775.424	110.98	8.5159	8.19749	0.629025	2678.77	213.894
SwrC	O31501	57.9933	12.1952	3.86038	0.811784	909.176	209.32	90.0451	32.724	5.68977	2.06776	1585.06	588.544	56.4522	11.4928	4.16983	0.848913	1076.6	227.641
TagF	P13485	22.3887	5.12386	1.49033	0.341075	273.155	70.7819	18.6077	4.29554	1.17578	0.271426	253.042	54.3323	14.1909	2.62247	1.0482	0.193708	209.305	36.6926
TagG	P42953							13.478	6.0602	0.851648	0.382932	66.3652	26.9782
TagH	P42954							2.1378	1.6587	0.135083	0.10481	19.3246	14.3477	1.69984	0.262841	0.125558	0.0194147	16.8899	2.3164
TcyA	P42199	69.5878	44.7222	4.63219	2.97698	289.39	194.586	55.2244	32.2655	3.48951	2.03879	252.966	150.075	53.4061	13.0868	3.94483	0.966655	263.377	60.0048
TcyC	P39456							5.20699	3.91168	0.329019	0.247171	22.6471	17.0041	4.33568	2.03678	0.320254	0.150446	20.0784	9.41752
TcyP	P54596	7.27901	1.35622	0.484535	0.0902786	49.0717	10.4363	5.80733	2.50542	0.366953	0.158312	44.4365	20.0837	4.28984	0.729662	0.316868	0.0538963	35.2345	5.83554
TlpA	P39216	1.10525	0.662344	0.0735722	0.0440897	11.0556	6.86721	2.22804	1.16425	0.140785	0.0735663	24.8166	12.8881	1.00948	0.414149	0.0745649	0.030591	12.1813	5.0067
TlpB	P39217							2.1286	1.28108	0.134502	0.0809491	23.4332	14.0734	2.23006	0.923125	0.164723	0.0681864	26.8592	10.7721
Tuf	P33166	7929.49	5593.42	527.835	372.332	46096.1	31350.4	10639.8	1402.29	672.309	88.6081	71643.5	8142.28	8079.87	1079.39	596.818	79.7288	59001.1	6986.79
UppP	P94507	13.7431	6.83072	0.914824	0.454694	59.6488	32.4362	7.74498	4.21937	0.489389	0.266613	36.2316	19.5596	6.03571	2.54291	0.445826	0.187832	30.6529	12.6218
YbeC	Q45577	12.4975	8.40832	0.831908	0.559709	101.389	68.8479	13.5699	3.62133	0.857451	0.228824	124.197	32.2408	9.73938	5.72127	0.719397	0.4226	96.1447	55.0034
YbfF	O31446	3.61988	1.81207	0.240961	0.120622	16.949	8.99172	3.73624	1.66734	0.236085	0.105356	20.3238	9.52031	4.59432	0.003914	0.339358	0.000289107	27.0788	0.0453874
YcdA	O34538	368.12	68.8072	24.5043	4.58022	1974.03	287.397	462.462	45.1662	29.222	2.85396	2800.26	224.624	246.732	33.4859	18.2248	2.47343	1619.62	203.185
YckB	P42400							4.40342	0.751228	0.278243	0.0474686	21.4331	4.3502	6.03488	4.64577	0.445765	0.343159	31.814	23.6453
YclQ	P94421	108.203	38.6514	7.20267	2.57288	526.372	218.578	84.6382	31.6149	5.34812	1.99768	456.279	173.797	29.926	11.5305	2.21048	0.851697	175.189	68.0756
YcnI	P94431	17.762	0.449896	1.18235	0.0299478	54.125	4.37019	14.6164	5.89966	0.923582	0.372787	49.7674	19.2599	13.7687	3.40312	1.01703	0.251371	50.9224	11.7841
YdbJ	P96605	6.66034	2.15422	0.443353	0.143398	31.347	10.2168	4.26174	2.21107	0.26929	0.139713	22.6908	11.9255	6.00422	3.33503	0.4435	0.246341	34.5566	19.1392
YddJ	P96647							7.75481	2.66036	0.49001	0.168103	17.5887	5.8147	6.12632	2.61424	0.452519	0.1931	14.8522	6.17295
YddM	P96650							3.97081	1.06047	0.250907	0.0670091	22.4281	5.6023	2.62144	0.437329	0.193632	0.0323032	15.9029	2.25251
YdeO	P96672													4.77633	0.878968	0.352802	0.0649248	25.3094	4.249
YdfM	C0SP78	1.67051	0.642942	0.111199	0.0427982	7.16758	2.52809							2.04269	0.988086	0.150883	0.0729847	11.3031	5.34272
YdjG	O34434							3.97318	3.76337	0.251057	0.2378	24.0445	23.317
YdjH	O35004	13.3402	8.73664	0.888004	0.581564	53.1544	38.0761	6.27901	1.76513	0.396758	0.111535	27.2229	7.0993
YebC	O34341													13.5275	3.38239	0.999207	0.24984	68.645	17.9177
YerH	O34629	56.4864	13.5345	3.76008	0.900936	348.233	95.4587	42.9995	9.6715	2.71705	0.611122	296.693	68.9367	44.0057	3.77298	3.25047	0.27869	329.105	35.3112
YfiY	O31567	110.157	30.3633	7.33275	2.02116	555.804	181.453	76.7139	30.5813	4.84739	1.93237	429.211	167.186	70.2106	7.54681	5.18609	0.557443	427.085	39.8618
YfmC	O34348	69.912	24.9049	4.65377	1.65782	334.916	111.553	60.9487	36.6858	3.85122	2.3181	327.341	191.988	75.3707	7.80683	5.56724	0.576649	442.433	40.9972
YfmF	O34510							9.27777	6.999	0.586243	0.442252	42.2941	32.7337
YhaH	O07516	50.8554	24.631	3.38524	1.63959	91.8699	45.9296	52.7036	32.4485	3.33023	2.05035	107.009	66.9021	69.3045	25.1677	5.11916	1.85901	152.791	59.5252
YhaP	O07523	20.217	4.08905	1.34577	0.272192	123.942	28.2442	18.8804	6.48065	1.19301	0.409499	132.474	43.0518	14.1067	4.7789	1.04199	0.352992	107.093	35.0914
YhaQ	C0SPB4	9.60963	3.58584	0.639676	0.238695	43.351	14.6019	11.8168	2.25577	0.74668	0.142537	62.0766	13.0356	5.52114	1.54904	0.407818	0.11442	31.3067	8.56518
YhcH	P54592	6.31506	2.09015	0.420369	0.139133	29.0858	9.30646	7.90129	3.20943	0.499267	0.202797	41.8525	16.4454	5.26118	1.95863	0.388616	0.144674	30.2987	11.0532
YhcI	P54593	7.00303	1.89591	0.466164	0.126203	34.6761	11.069	5.13538	3.03987	0.324494	0.192083	27.9124	16.815	4.15574	1.53177	0.306963	0.113144	24.2716	8.80521
YhdG	O07576	86.43	36.3463	5.75331	2.41943	601.435	285.89	43.6815	9.65039	2.76014	0.609788	335.682	73.387	59.5461	17.9697	4.39836	1.32733	494.683	143.66
YhdL	O07581	9.52178	5.51578	0.633828	0.367164	54.038	32.5047	12.1944	3.48072	0.77054	0.21994	76.9245	23.3605	12.5086	3.78025	0.923948	0.279227	84.7528	24.0472
YhdP	O07585	56.8957	18.9143	3.78733	1.25905	391.305	133.951	49.2366	5.89134	3.11116	0.372261	380.771	54.1503	42.9694	4.65693	3.17393	0.343983	359.177	36.4953
YhfQ	C0SP94	14.259	10.3161	0.949169	0.686704	71.6338	55.4163	14.4072	11.3232	0.910363	0.715488	79.404	62.9837	10.283	5.76582	0.759549	0.425891	60.7885	33.43
YhgE	P32399	6.22831	3.37188	0.414594	0.224453	73.0362	40.7209	6.18192	2.18406	0.390623	0.138006	80.8211	29.8264	6.42897	0.546972	0.474874	0.0404019	90.6815	7.61261
YitJ	O06745	129.191	14.6056	8.59972	0.972237	1202.68	81.4302	86.6931	21.4983	5.47796	1.35844	907.732	206.213	67.7871	17.7236	5.00708	1.30915	769.491	187.884
YjcP	O31638							4.74022	3.67159	0.299525	0.232	14.4533	10.7058
YjhA	O34725	20.924	6.77147	1.39283	0.45075	68.9059	23.6368	13.7047	4.73081	0.865969	0.29893	50.8638	17.7309	8.44034	5.09729	0.623444	0.376511	33.7125	19.7164
YjlD	P80861	472.293	286.746	31.4387	19.0876	2662.27	1560.06	332.893	101.888	21.0348	6.43811	2148.81	599.979	568.036	120.872	41.9579	8.92817	3984.47	779.29
YknW	O31709	2.1623	0.788244	0.143936	0.0524704	7.07926	2.86577	3.06041	0.687027	0.193381	0.0434118	11.4458	2.53468	1.85147	0.441974	0.136758	0.0326463	7.49918	1.73386
YknX	O31710	4.53472	3.14342	0.301859	0.209245	26.5351	19.9454	12.8194	6.66679	0.810029	0.421261	81.9297	40.7673	11.3768	4.96537	0.840347	0.366766	79.876	35.163
YkoC	O34572	27.6647	13.8742	1.84153	0.923552	109.229	60.0792	21.2868	6.11761	1.34507	0.386559	92.0389	25.5016	5.45034	2.70355	0.402588	0.199697	25.2323	12.2458
YkoD	O34362	31.2759	6.92012	2.08192	0.460646	265.889	75.0794	26.5087	5.43276	1.67503	0.343285	250.451	50.0033	14.863	1.1265	1.09785	0.0832084	152.316	9.01892
YkoE	O34738	26.3917	10.7481	1.75679	0.715456	74.1559	32.5305	36.6546	26.4004	2.31613	1.66819	118.904	81.4418	16.1151	8.48315	1.19034	0.626606	57.1957	29.3061
YkoF	O34911	7.83368	5.03919	0.521458	0.335439	23.5984	15.8617	7.35768	5.49588	0.464916	0.347274	25.249	19.1287	10.3727	5.79179	0.76618	0.427809	38.2109	21.1499
YlaD	O07628							68.8111	16.7692	4.34803	1.05961	121.827	31.4405
YlbL	O34470							274.655	35.7503	17.3549	2.25899	1601.3	217.578
YmfM	O31771	18.034	7.70875	1.20045	0.513142	79.0705	36.3649	24.8401	17.2893	1.56959	1.09247	123.172	82.0463	17.2249	14.637	1.27231	1.08116	93.0528	78.8889
YoaB	O34864	112.251	51.879	7.4721	3.45338	713.622	348.909	99.7806	63.8892	6.30493	4.03703	703.443	461.562	93.2213	4.44145	6.88577	0.328067	709.995	45.5798
YobI	O34784	0.848788	0.864113	0.0565005	0.0575206	16.1808	16.2566	2.17201	1.29254	0.137245	0.0816728	46.6918	26.9219	1.32963	0.579235	0.0982127	0.0427851	31.2323	12.8874
YodF	O34745	195.324	101.084	13.0019	6.72874	1473.56	823.696	173.381	20.033	10.9556	1.26585	1443.06	171.738	174.142	26.8446	12.863	1.98287	1569.44	232.825
YoeB	O34841													21.5909	7.97973	1.59481	0.589421	72.7596	26.0198
YolF	O31989	290.086	148.353	19.3099	9.8753	486.656	251.038	214.906	85.195	13.5795	5.3833	404.602	150.94	156.818	32.4104	11.5833	2.39399	321.374	61.5397
YonS	O31942	13.4571	0.868658	0.895788	0.0578232	39.3266	1.18271	22.5206	6.32719	1.42303	0.399802	77.4125	21.0448	14.6739	7.21464	1.08388	0.532908	54.6873	26.6343
YpbR	P54159	4.54881	2.05562	0.302797	0.136834	85.3119	38.7426	3.87964	1.91294	0.245147	0.120874	82.3723	40.2665	3.28316	1.83279	0.24251	0.135379	75.6051	41.8657
YpmB	P54396	7.37765	3.85304	0.491101	0.256482	19.1978	10.6746	2.27649	1.30328	0.143847	0.0823517	6.3438	3.68515	2.0789	0.601357	0.153558	0.0444191	6.23151	1.76121
YpmS	P54179	7.87159	2.6743	0.523981	0.178017	22.8936	8.35522	8.55779	4.19683	0.540749	0.265189	27.6401	12.8253	7.46624	1.17712	0.551492	0.0869475	26.3603	3.78574
YqfA	P54466	162.924	53.4831	10.8452	3.56016	804.994	284.549	173.906	26.9665	10.9887	1.70396	958.047	142.098	156.925	13.5648	11.5912	1.00196	937.079	62.597
YqfF	P46344	3.07194	2.35371	0.204487	0.156677	34.507	28.8536	7.20214	6.90773	0.455089	0.436485	88.7266	85.6512	5.04019	3.14774	0.372292	0.232507	66.2465	40.7325
YqfU	P54478	8.11959	0.563203	0.540489	0.0374903	34.7542	3.60571	7.14115	2.33271	0.451235	0.147399	35.6325	10.0261	5.28983	2.01522	0.390732	0.148854	28.4191	10.5049
YqgB	P54485							3.28802	0.342506	0.207763	0.0216422	14.8204	1.32936	2.44629	1.03508	0.180695	0.0764557	11.69	4.85907
YqhL	P54510	83.6603	25.0393	5.56894	1.66677	168.909	53.4317	92.3631	7.59629	5.83623	0.479994	208.241	18.2029	79.4096	21.5317	5.86557	1.59044	193.933	51.9564
YqzC	O32023	114.066	41.8299	7.59295	2.78446	267.332	96.6105	165.394	49.5758	10.4509	3.13259	436.449	133.445	155.77	14.8327	11.5059	1.09561	444.768	40.1089
YqzD	O32022													21.8871	17.759	1.61669	1.31176	48.6597	39.455
YrbF	O32052	59.2662	37.3527	3.94512	2.48642	82.8518	57.5129	64.3416	44.1321	4.06561	2.78862	98.6802	67.964	48.2184	21.9181	3.56164	1.61898	79.8453	35.8584
YsdB	P94520							6.86548	0.112744	0.433815	0.00712407	16.3546	0.270154	10.3318	2.09509	0.763156	0.154753	26.7001	5.38945
YtrB	O34641	2.15346	0.557581	0.143348	0.037116	9.61753	2.80955	1.69181	0.220388	0.106902	0.0139259	8.77373	1.42884	1.14242	0.386637	0.0843846	0.0285589	6.50064	2.10539
YtrE	O34392	12.0755	1.00024	0.80382	0.0665818	41.1915	1.94316	9.43872	6.29792	0.596413	0.397953	36.8297	23.7402	7.59314	3.44231	0.560866	0.254266	32.38	14.4808
YtrF	O35005	13.8077	7.71528	0.919127	0.513576	93.7497	57.941	14.2345	3.61209	0.899448	0.22824	106.328	25.839	9.49833	2.00078	0.701592	0.147787	76.9047	14.9807
YtxG	P40779	93.7732	40.7135	6.24212	2.71014	203.102	97.1951	21.8715	17.2266	1.38201	1.08851	52.1656	41.0573	50.288	25.8416	3.71451	1.90879	131.368	70.265
YuaG	O32076	16.1118	7.48466	1.0725	0.498225	126.626	64.0525	8.04153	2.61935	0.508128	0.165511	69.7708	23.1553	12.4968	1.43345	0.923074	0.105882	117.378	13.4313
YueB	O32101	8.35148	2.70763	0.555925	0.180236	138.334	45.188	22.5565	5.47021	1.4253	0.345651	418.552	101.771	9.657	1.86564	0.713312	0.137805	194.234	36.6436
YueF	O32095	4.48656	1.54961	0.298653	0.103151	25.71	8.19621	6.43612	2.58908	0.406685	0.163599	40.5329	16.8934	4.83118	2.62691	0.356854	0.194036	33.0752	17.8407
YufN	O05252	35.3475	16.8802	2.35295	1.12365	190.402	103.076	43.8871	50.7041	2.77314	3.20389	266.002	312.989	37.1387	15.1756	2.74324	1.12094	240.09	100.714
YufO	O05253	1.195	0.346061	0.0795464	0.0230359	9.51835	3.04703	0.78201	0.531839	0.0494136	0.0336058	6.78637	4.74723	1.10224	1.02104	0.0814164	0.0754187	10.4235	9.55269
YuiF	O32105	22.0884	7.2937	1.47034	0.485513	144.345	54.7484	26.9584	15.793	1.70344	0.997927	190.898	110.653	15.2648	2.16153	1.12753	0.159661	118.292	14.8613
YukB	C0SPA7	4.01123	2.55518	0.267012	0.170089	96.0039	60.3606	9.92148	3.43889	0.626918	0.217296	262.52	87.9657	5.9562	6.78951	0.439954	0.501505	169.562	190.548
YukC	P71070	8.17001	5.07907	0.543846	0.338094	58.0943	35.4797	23.5948	8.78889	1.49091	0.555352	190.317	71.7278	9.94875	6.00873	0.734862	0.443833	87.3268	52.5304
YusP	O32182	7.71039	5.07077	0.51325	0.337542	63.3811	41.486	5.13297	1.92389	0.324342	0.121567	45.635	17.3338	4.39433	2.35005	0.324586	0.173586	42.4421	22.2713
YvbJ	O32247	12.105	2.67915	0.805781	0.178341	111.433	22.1128	17.1554	4.9123	1.08402	0.310398	179.284	54.0335	13.3139	3.27915	0.983427	0.242214	149.682	34.1332
YvcA	O06965													2.92057	0.455935	0.215727	0.0336775	13.65	1.82135
YvgL	O32208	5.66783	0.630758	0.377285	0.0419871	21.6219	3.72042	6.92844	2.76319	0.437794	0.1746	30.3496	12.1419	4.32549	0.317048	0.319502	0.0234187	20.5792	1.59904
YvhJ	P96499	27.358	17.1402	1.82112	1.14095	166.09	113.762	13.0294	4.35401	0.823299	0.275121	87.0825	29.1982	13.7217	2.76283	1.01355	0.204076	99.2184	18.3113
YvrC	O34805	5.29629	2.26955	0.352554	0.151075	24.6644	9.36181	21.9474	3.45298	1.38681	0.218187	116.689	21.3807	10.7637	5.21955	0.795055	0.385541	62.4722	32.074
YvrG	O34989													0.370577	0.215735	0.0273726	0.0159352	4.30324	2.59411
YvrO	O34979	10.21	1.43051	0.679643	0.0952234	35.0319	5.961	7.91109	1.4074	0.499885	0.0889305	30.8003	4.92479	5.54293	2.07849	0.409427	0.153527	23.394	8.5781
YvrP	O35007	33.277	16.3435	2.21512	1.08792	197.787	92.6356	18.3295	6.93599	1.1582	0.438271	123.275	46.8498	16.2532	8.0865	1.20054	0.597307	117.924	57.9473
YvsH	O32204	24.9459	6.40486	1.66055	0.426347	174.151	50.8381	31.4862	11.3397	1.98955	0.716533	245.208	90.1613	17.8508	5.57488	1.31855	0.411787	150.114	45.7414
YwhC	P70995	10.5418	3.50166	0.701725	0.233092	35.6337	11.1603	19.1253	17.493	1.20849	1.10535	71.9531	63.482	9.51127	3.33329	0.702548	0.246213	39.353	13.5257
YwjA	P45861	2.94669	2.02804	0.19615	0.134999	26.9659	19.6869	2.20858	1.16536	0.139556	0.0736369	22.0156	11.547	3.79314	2.53961	0.280179	0.187587	40.9405	27.1552
YwtF	Q7WY78	8.4231	6.28202	0.560693	0.41817	41.1226	29.8634	6.71815	3.74588	0.424506	0.236694	36.9609	19.6218	4.53918	1.35437	0.335286	0.10004	27.2666	7.60248
YxeM	P54952	21.1365	10.6651	1.40697	0.709936	85.1048	41.7891	23.2011	8.55465	1.46603	0.540551	105.669	40.4039	21.2693	3.40864	1.57105	0.251779	104.798	18.5046
YyaK	P37513	14.1297	8.6991	0.940556	0.579065	66.5159	40.6379	9.63749	3.49777	0.608973	0.221017	50.4956	17.2699	11.8238	6.74078	0.873366	0.497906	66.9332	37.285
YybJ	P37494	180.158	54.9383	11.9924	3.65703	596.336	170.119	188.329	46.7318	11.9001	2.95288	705.188	167.187	126.267	24.0555	9.32665	1.77686	512.743	87.7191
YybT	P37484	1.85222	0.393655	0.123295	0.0262041	18.9538	4.52496	2.09803	0.272458	0.13257	0.0172161	24.0713	2.42546	3.05017	2.405	0.2253	0.177644	37.84	29.7849
YycG	Q45614							7.79282	10.5243	0.492412	0.665009	87.1027	117.986
YydI	Q45593	18.3141	14.4034	1.2191	0.958779	61.2261	50.9346	23.9867	8.53892	1.51567	0.539557	89.1394	32.7951	9.4599	5.96523	0.698754	0.440621	37.7812	23.6986
ZnuA	O34966							4.07233	0.26759	0.257322	0.0169084	22.4915	1.14463	5.88609	1.73559	0.434775	0.128199	35.8223	11.4184

## Sheet: Extracellular abundances
Supplementary Table S4: Absolute protein abundances for Bacillus subtilis determined in the main cellular fractions (cytosol and membrane), and the extracellular medium under control conditions ("before induction" and "control") and under disulfide stress ("diamide"). B. subtilis was cultivated in Belitsky minimal medium and stress was induced with the addition of diamide to a final concentration…
				Before induction								Control								Diamide
				Molecules per cell		Molecules per µl		pg / µg of protein		pg / µl of medium		Molecules per cell		Molecules per µl		pg / µg of protein		pg / µl of medium		Molecules per cell		Molecules per µl		pg / µg of protein		pg / µl of medium
Protein	Accession	GP4-predicted location	Secretion system & interactions	Mean	SD	Mean	SD	Mean	SD	Mean	SD	Mean	SD	Mean	SD	Mean	SD	Mean	SD	Mean	SD	Mean	SD	Mean	SD	Mean	SD
AadK	P17585	CYTO		0.582546	0.445301	216124	165207	10.9834	9.1954	0.494251	0.413793	2.19375	1.28386	1.25922e+06	736933	14.8818	9.04367	0.669683	0.406965
Abn2	P42293	EXTRA	Sec/SpI	19.519	15.755	7.24153e+06	5.84511e+06	534.822	399.055	24.067	17.9575	25.6364	12.8097	1.47153e+07	7.35278e+06	271.659	113.289	12.2246	5.09802	32.8994	32.5683	1.61865e+07	1.60236e+07	428.615	422.788	19.2877	19.0255
AbrB	P08874	CYTO		2.2465	1.97517	833452	732789	13.0254	11.0852	0.586144	0.498834	3.54527	3.27708	2.03498e+06	1.88104e+06	7.456	6.69978	0.33552	0.30149	18.1074	9.26138	8.90886e+06	4.5566e+06	50.4294	26.9108	2.26932	1.21099
AccA	O34847	CYTO		8.28275	4.95362	3.0729e+06	1.83779e+06	162.87	96.6371	7.32913	4.34867	21.521	19.5926	1.23531e+07	1.12461e+07	157.069	146.386	7.06812	6.58738	41.7836	18.667	2.05576e+07	9.18419e+06	381.269	158.166	17.1571	7.11747
AccB	P49786	CYTO		8.5923	6.77332	3.18774e+06	2.5129e+06	81.7481	68.3213	3.67866	3.07446	8.75777	7.07839	5.02696e+06	4.06299e+06	30.2517	25.0564	1.36133	1.12754	3.06536	1.50764	1.50816e+06	741757	13.2538	6.2267	0.596419	0.280202
AccC1	P49787	CYTO		7.40739	0.646375	2.74814e+06	239805	197.812	16.0333	8.90156	0.721497	34.9867	25.5202	2.00824e+07	1.46486e+07	344.818	236.621	15.5168	10.648	31.1004	20.6358	1.53014e+07	1.01528e+07	384.858	235.324	17.3186	10.5896
AccD	C0SP93	CYTO		39.1079	19.6029	1.4509e+07	7.27269e+06	673.269	322.069	30.2971	14.4931	76.8004	47.1323	4.40834e+07	2.70539e+07	496.506	301.542	22.3428	13.5694	83.7078	32.1768	4.11842e+07	1.5831e+07	675.573	239.354	30.4008	10.7709
AckA	P37877	CYTO		9.12844	4.27475	3.38665e+06	1.58593e+06	213.948	101.483	9.62766	4.56675	36.2713	28.86	2.08197e+07	1.65656e+07	313.721	254.94	14.1175	11.4723	71.3282	15.647	3.50935e+07	7.69831e+06	779.752	142.943	35.0888	6.43244
AcoB	O34591	CYTO		25.6097	15.0981	9.50118e+06	5.60141e+06	498.199	283.718	22.4189	12.7673	64.6496	37.0205	3.71089e+07	2.12498e+07	474.761	238.451	21.3642	10.7303	18.516	8.65164	9.10988e+06	4.25661e+06	171.822	73.6584	7.732	3.31463
AcoC	O31550	CYTO																		2.22391	1.06714	1.09416e+06	525031	24.4027	12.1465	1.09812	0.546591
AcpA	P80643	CYTO		2.31063	1.37255	857244	509217	10.3178	5.61363	0.464302	0.252613	20.7539	22.6377	1.19127e+07	1.2994e+07	37.5337	40.4009	1.68901	1.81804	91.3766	51.5867	4.49573e+07	2.53807e+07	203.853	124.119	9.17339	5.58533
AcsA	P39062	CYTO		1.36623	0.658454	506873	244286	48.1114	22.8411	2.16501	1.02785	6.23011	5.40245	3.57608e+06	3.101e+06	81.2735	72.1678	3.65731	3.24755	2.20211	1.33668	1.08344e+06	657647	35.8043	20.8895	1.61119	0.940026
AcuB	P39066	CYTO																		2.68073	2.98071	1.31892e+06	1.46651e+06	17.3708	19.8284	0.781684	0.892279
AddA	P23478	CYTO		0.0690438	0.0429779	25615.2	15944.8	5.43996	3.76155	0.244798	0.16927	0.376697	0.301329	216224	172963	10.391	8.04977	0.467594	0.36224	0.151887	0.0490828	74728.5	24148.7	5.44425	1.76335	0.244991	0.0793508
AddB	P23477	CYTO										0.206673	0.266078	118630	152729	5.8272	7.56382	0.262224	0.340372	0.0368999	0.00377194	18154.7	1855.79	1.25988	0.0269026	0.0566944	0.00121062
AdeC	P39761	CYTO		0.269714	0.211727	100064	78550.8	9.11675	6.91616	0.410254	0.311227	1.14953	0.930964	659830	534374	14.5441	11.9381	0.654486	0.537212	0.98741	0.349477	485806	171943	15.6664	4.98972	0.704987	0.224537
Adk	P16304	CYTO										2.81028	0.429523	1.6131e+06	246546	14.6616	4.43885	0.65977	0.199748	8.99736	5.0745	4.4267e+06	2.49665e+06	54.8044	30.0376	2.4662	1.35169
AhpC	P80239	CYTO		21.3641	29.1119	7.92608e+06	1.08005e+07	236.664	313.435	10.6499	14.1046	119.49	91.0073	6.85872e+07	5.22382e+07	497.919	361.07	22.4064	16.2481	237.042	67.1776	1.16624e+08	3.30514e+07	1242.17	335.864	55.8974	15.1139
AhpF	P42974	CYTO		16.8084	7.38362	6.23591e+06	2.73932e+06	499.031	219.206	22.4564	9.86425	55.1931	34.7608	3.16808e+07	1.99527e+07	607.662	365.803	27.3448	16.4611	38.1546	18.3207	1.87721e+07	9.01379e+06	527.115	239.66	23.7202	10.7847
AlaS	O34526	CYTO		5.78433	2.56375	2.14599e+06	951150	301.264	124.611	13.5569	5.6075	14.7822	9.85119	8.48497e+06	5.65458e+06	287.959	190.871	12.9582	8.58919	22.3681	9.58117	1.10051e+07	4.71394e+06	546.559	211.911	24.5951	9.53598
AlbC	P71009	CYTO		0.292921	0.0512339	108674	19007.8	4.33654	0.973842	0.195144	0.0438229
Ald	Q08352	CYTO		0.844475	0.47136	313300	174874	18.4304	11.3081	0.829369	0.508864	0.813009	0.627954	466667	360446	6.32937	4.53281	0.284822	0.203977	9.71372	7.10801	4.77915e+06	3.49714e+06	96.5994	70.7811	4.34697	3.18515
Alr1	P10725	CYTO		2.71622	1.01552	1.00772e+06	376756	62.8201	20.9367	2.82691	0.94215	8.18969	9.01589	4.70088e+06	5.17512e+06	69.6065	74.4051	3.13229	3.34823	2.17331	1.4564	1.06927e+06	716549	23.7237	16.1565	1.06756	0.727045
AmhX	P54983	CYTO		0.322265	0.217058	119560	80528.3	7.11335	4.61723	0.320101	0.207775	1.38471	0.496795	794823	285160	11.3551	3.98932	0.51098	0.179519	3.58338	1.90638	1.76302e+06	937939	37.4328	19.1382	1.68448	0.86122
AmyE	P00691	EXTRA	Sec/SpI	3.54168	1.06676	1.31396e+06	395770	136.522	31.0848	6.14349	1.39882	32.2241	17.0826	1.84966e+07	9.8054e+06	471.686	212.972	21.2259	9.58372	15.2529	12.9747	7.50443e+06	6.38353e+06	281.174	243.016	12.6528	10.9357
AnsB	P26899	CYTO		1.93921	1.59367	719445	591253	54.1206	41.3542	2.43543	1.86094	6.98115	4.73694	4.00718e+06	2.719e+06	72.1372	46.2809	3.24617	2.08264	2.64369	2.36413	1.30069e+06	1.16315e+06	34.3797	29.1033	1.54708	1.30965
AppD	P42064	CYTO										1.5646	0.415149	898080	238296	11.3081	3.62899	0.508866	0.163305	2.68275	2.78324	1.31991e+06	1.36935e+06	24.8345	25.4362	1.11755	1.14463
AppF	P42065;P24137;C0SP98			2.11536	0.755948	784799	280457	42.323	14.8515	1.90453	0.668316	5.29042	2.29863	3.0367e+06	1.31941e+06	40.0055	15.3973	1.80025	0.692878	9.49548	6.06066	4.67178e+06	2.98185e+06	87.8011	52.9891	3.95105	2.38451
Apt	O34443	CYTO		5.0256	1.97499	1.8645e+06	732723	51.3961	20.0711	2.31282	0.903198	9.1467	6.63579	5.2502e+06	3.80894e+06	35.9647	25.9111	1.61841	1.166	23.9827	7.08479	1.17995e+07	3.48572e+06	114.932	33.0916	5.17194	1.48912
ArgB	P68729	CYTO		1.56089	1.28086	579091	475199	23.2881	18.4991	1.04797	0.832458	4.44799	4.18724	2.55315e+06	2.40348e+06	25.5516	24.1149	1.14982	1.08517	6.15559	2.52046	3.02855e+06	1.24007e+06	43.0451	16.4694	1.93703	0.741124
ArgC	P23715	CYTO		4.0328	2.96495	1.49617e+06	1.1e+06	83.9576	59.6354	3.77809	2.68359	10.0734	9.95408	5.78212e+06	5.71364e+06	75.322	71.4257	3.38949	3.21416	13.1381	11.3738	6.46396e+06	5.59589e+06	123.756	101.103	5.56901	4.54962
ArgD	P36839	CYTO		9.35491	5.78522	3.47067e+06	2.14632e+06	203.056	113.476	9.13754	5.10644	16.5033	12.4086	9.47288e+06	7.12251e+06	135.732	104.627	6.10796	4.70822	22.8347	10.7739	1.12347e+07	5.30076e+06	234.719	102.598	10.5624	4.61689
ArgF	P18186	CYTO		5.33662	7.65345	1.97989e+06	2.83943e+06	97.2947	139.092	4.37826	6.25914	45.3742	30.7057	2.60448e+07	1.76251e+07	314.599	202.424	14.157	9.10908	26.2268	11.0576	1.29036e+07	5.44034e+06	230.135	89.6393	10.3561	4.03377
ArgG	O34347	CYTO		43.7847	7.82187	1.62441e+07	2.90191e+06	1057.62	168.894	47.5928	7.60023	120.329	72.2075	6.90688e+07	4.14471e+07	1078.69	638.153	48.5409	28.7169	102.403	52.8081	5.03823e+07	2.59816e+07	1149.35	549	51.7208	24.705
ArgH	O34858	CYTO		22.4961	10.2328	8.34604e+06	3.79636e+06	620.311	248.505	27.914	11.1827	57.5625	42.5044	3.30409e+07	2.43975e+07	598.923	437.11	26.9515	19.67	42.946	29.005	2.11294e+07	1.42705e+07	555.916	355.391	25.0162	15.9926
ArgJ	P36843	CYTO		1.99095	2.64782	738643	982339	46.4312	59.9115	2.08941	2.69602	5.45312	3.6654	3.13009e+06	2.10394e+06	48.113	32.6147	2.16509	1.46766	46.1401	22.3322	2.2701e+07	1.09874e+07	500.983	227.297	22.5442	10.2284
ArgR	P17893	CYTO		2.02663	0.256176	751880	95041.5	17.4559	2.92186	0.785516	0.131484	2.24952	0.934534	1.29122e+06	536423	8.05467	2.66322	0.36246	0.119845	3.175	1.88731	1.5621e+06	928554	13.3819	7.83811	0.602184	0.352715
ArgS	P46906	CYTO		38.5489	16.4966	1.43016e+07	6.12025e+06	1286.66	495.471	57.8996	22.2962	153.806	93.2113	8.82849e+07	5.35033e+07	1936.75	1114.6	87.1538	50.157	71.6708	19.2237	3.5262e+07	9.45806e+06	1142.4	298.618	51.4082	13.4378
AroA	P20691	CYTO		13.9834	8.64768	5.18785e+06	3.20829e+06	340.432	203.787	15.3194	9.17041	78.6861	49.5851	4.51658e+07	2.84619e+07	715.312	438.59	32.189	19.7366	76.2126	33.6992	3.74966e+07	1.658e+07	869.963	367.942	39.1483	16.5574
AroA	P39912	CYTO		350.381	91.7707	1.29991e+08	3.40469e+07	7477.53	1922.81	336.489	86.5262	753.739	418.186	4.32646e+08	2.40039e+08	5994.24	3104.56	269.741	139.705	1117.94	416.093	5.50027e+08	2.04718e+08	11126.1	3708.67	500.672	166.89
AroB	P31102	CYTO		47.0912	18.2277	1.74708e+07	6.76249e+06	1040.41	410.725	46.8183	18.4826	133.959	99.9147	7.68922e+07	5.73511e+07	1091.3	781.169	49.1085	35.1526	74.3295	40.7988	3.65701e+07	2.0073e+07	759.608	397.17	34.1824	17.8726
AroC	P31104	CYTO		184.854	80.5459	6.8581e+07	2.98825e+07	4203.84	1578.75	189.173	71.0438	527.081	311.888	3.02545e+08	1.79024e+08	4537.92	2500.13	204.207	112.506	229.669	60.9748	1.12997e+08	2.99996e+07	2484.4	550.177	111.798	24.758
AroE	P54374	CYTO		1.36032	0.558852	504678	207334	22.369	8.42184	1.0066	0.378983	2.6224	2.53883	1.50526e+06	1.45729e+06	16.3595	16.4106	0.736178	0.738478	4.31387	1.75331	2.12242e+06	862628	33.6126	13.4927	1.51256	0.607172
AroH	P19080	CYTO		12.2759	8.05287	4.55435e+06	2.98762e+06	98.8143	70.7791	4.44664	3.18506	25.6275	12.3394	1.47102e+07	7.08284e+06	75.9614	34.0933	3.41826	1.5342	16.7544	2.53797	8.24318e+06	1.24868e+06	61.9056	8.97465	2.78575	0.403859
AroK	P37944	CYTO		6.00537	2.71512	2.22799e+06	1.00731e+06	71.6028	34.2944	3.22213	1.54325	7.23754	6.75467	4.15435e+06	3.87718e+06	31.7677	29.7689	1.42955	1.3396	8.85628	3.99685	4.35729e+06	1.96645e+06	49.417	22.1224	2.22376	0.995507
ArtM	P54537	CYTO		0.974224	0.912478	361437	338529	15.0367	15.4641	0.67665	0.695882	1.47768	1.92402	848186	1.10439e+06	7.96512	9.76221	0.35843	0.439299	3.74148	2.91902	1.84081e+06	1.43616e+06	25.1188	18.6795	1.13035	0.840575
ArtP	P54535	LIPO	Sec/SpII	70.0821	30.1727	2.60005e+07	1.11941e+07	1092.17	550.725	49.1477	24.7826	135.878	74.8908	7.7994e+07	4.29873e+07	778.237	411.549	35.0207	18.5197	168.852	61.3914	8.30754e+07	3.02046e+07	1209.66	428.465	54.4346	19.2809
ArtQ	P54536	TM	Sec/SpII	10.6623	6.14253	3.95571e+06	2.27888e+06	140.691	91.1315	6.33109	4.10092	9.05678	9.18722	5.19859e+06	5.27346e+06	42.0986	41.3447	1.89444	1.86051	6.43938	1.50779	3.16817e+06	741833	39.132	8.75494	1.76094	0.393972
Asd	Q04797	CYTO		14.6786	5.98329	5.44574e+06	2.2198e+06	304.128	132.206	13.6857	5.94927	69.4953	36.6183	3.98903e+07	2.10189e+07	529.965	257.955	23.8484	11.608	131.742	38.9157	6.4817e+07	1.91465e+07	1262.9	352.979	56.8304	15.884
AsnB	P54420	CYTO		4.23002	1.80806	1.56934e+06	670789	165.631	68.8646	7.45341	3.09891	12.2659	8.29806	7.0406e+06	4.76308e+06	179.808	119.286	8.09137	5.36786	11.3272	6.14212	5.57296e+06	3.02192e+06	205.963	102.859	9.26833	4.62864
AsnH	P42113	CYTO																		0.564686	0.0952559	277826	46865.9	12.0271	1.43017	0.541221	0.0643578
AsnS	P39772	CYTO		84.2978	21.8804	3.12745e+07	8.11763e+06	2228.1	536.842	100.264	24.1579	194.009	111.662	1.11361e+08	6.40942e+07	1917.55	1027.7	86.2896	46.2464	114.374	14.5202	5.62722e+07	7.14395e+06	1427.77	151.651	64.2496	6.82431
AspB	P53001	EXTRA	Sec/SpI	36.7108	11.4776	1.36197e+07	4.25819e+06	849.171	239.75	38.2127	10.7888	108.586	57.2417	6.23285e+07	3.28567e+07	943.699	471.261	42.4665	21.2067	299.956	100.182	1.47578e+08	4.92894e+07	3258.04	966.074	146.612	43.4733
AspS	O32038	CYTO		77.7992	26.1486	2.88635e+07	9.70112e+06	2764.63	890.943	124.408	40.0924	188.841	127.666	1.08395e+08	7.32803e+07	2493.21	1649.32	112.195	74.2196	104.995	25.6161	5.16575e+07	1.26031e+07	1752.51	366.04	78.8629	16.4718
AtpA	P37808	CYTO		76.015	15.4	2.82016e+07	5.7134e+06	2230.03	357.091	100.351	16.0691	255.495	118.801	1.46654e+08	6.81919e+07	2817.8	1136.05	126.801	51.1222	298.275	93.5626	1.46751e+08	4.60328e+07	4112.7	1166.58	185.072	52.496
AtpC	P37812	CYTO		1.0487	0.938313	389066	348114	8.07672	6.81457	0.363452	0.306656	3.66724	2.15474	2.10499e+06	1.23682e+06	10.4863	5.6235	0.471882	0.253057	7.60009	5.86641	3.73924e+06	2.88627e+06	26.833	19.8452	1.20749	0.893036
AtpD	P37809	CYTO		27.9941	9.0833	1.03858e+07	3.3699e+06	781.832	264.908	35.1824	11.9208	169.882	82.4477	9.7512e+07	4.7325e+07	1778.7	795.806	80.0416	35.8113	296.006	110.854	1.45635e+08	5.454e+07	3830.97	1275.44	172.394	57.3948
AtpF	P37814	TM	Sec/SpII	31.3118	18.0659	1.16167e+07	6.70247e+06	330.939	203.28	14.8923	9.1476	93.7694	50.6712	5.38236e+07	2.90853e+07	370.949	195.124	16.6927	8.7806	122.384	39.9094	6.02128e+07	1.96354e+07	594.481	183.777	26.7517	8.26994
AtpG	P37810	CYTO		21.8581	8.65572	8.10935e+06	3.21127e+06	377.399	164.798	16.983	7.41589	73.4354	31.0178	4.21519e+07	1.78042e+07	473.971	174.119	21.3287	7.83534	109.136	45.4879	5.36947e+07	2.23801e+07	868.12	322.881	39.0654	14.5296
AtpH	P37811	CYTO		6.99549	4.52814	2.59533e+06	1.67994e+06	74.6393	46.2052	3.35877	2.07923	21.1256	19.4731	1.21261e+07	1.11776e+07	83.3709	73.6609	3.75169	3.31474	33.1616	18.8859	1.63155e+07	9.29185e+06	168.531	97.2182	7.5839	4.37482
AzoR1	O35022	CYTO		7.73516	4.23562	2.86974e+06	1.57142e+06	97.6968	59.1881	4.39636	2.66347	5.25478	3.61812	3.01625e+06	2.0768e+06	24.5503	17.1603	1.10476	0.772216	35.615	16.7876	1.75226e+07	8.25948e+06	205.439	86.2489	9.24477	3.8812
AzoR2	O32224	CYTO		2.13627	0.929818	792556	344963	26.6524	10.8625	1.19936	0.488811	1.40767	0.918413	808005	527169	6.5741	4.449	0.295835	0.200205	3.81727	0.776342	1.8781e+06	381960	22.5043	3.56244	1.0127	0.16031
Azr	O07529	CYTO																		0.774018	0.224518	380817	110463	3.71989	1.05559	0.167395	0.0475014
BacB	P39639	CYTO		0.935948	0.856203	347237	317651	13.1218	11.9728	0.59048	0.538777	2.44149	2.2458	1.40142e+06	1.28909e+06	12.7743	11.3224	0.574845	0.509506
BacD	P39641	CYTO																		3.40694	2.24512	1.67621e+06	1.1046e+06	44.1229	27.7655	1.98553	1.24945
BdbD	O32218	EXTRA	Sec/SpI	1.49855	0.881615	555962	327079	20.6254	13.2086	0.928142	0.594389	1.28889	0.873851	739825	501591	6.67448	4.478	0.300352	0.20151	2.79007	1.35383	1.37271e+06	666085	17.4918	8.32409	0.787129	0.374584
BdhA	O34788	CYTO		44.9937	14.8448	1.66927e+07	5.50741e+06	902.965	276.609	40.6334	12.4474	125.67	92.3746	7.21348e+07	5.3023e+07	958.412	714.713	43.1286	32.1621	184.247	61.5243	9.06494e+07	3.027e+07	1736.11	503.733	78.1247	22.668
BfmBAA	P37940	CYTO										1.93482	2.50577	1.11059e+06	1.43831e+06	13.3218	17.2326	0.59948	0.775466
BfmBAB	P37941	CYTO		2.82713	2.04799	1.04886e+06	759805	55.4361	40.3112	2.49463	1.81401	6.21566	1.41213	3.56779e+06	810563	44.1555	11.6021	1.987	0.522095	5.10991	3.09238	2.51407e+06	1.52145e+06	45.8958	27.48	2.06531	1.2366
BfmBB	P37942	CYTO		1.83706	1.20181	681547	445870	44.1408	26.6903	1.98634	1.20106	4.28169	2.08534	2.45769e+06	1.19698e+06	39.3726	21.256	1.77177	0.956519	4.44113	2.88747	2.18503e+06	1.42063e+06	50.7192	31.1986	2.28236	1.40394
BglH	P40740	CYTO		0.35333	0.132945	131085	49322.4	9.73921	3.57148	0.438264	0.160717	0.218318	0.0525131	125314	30142.5	2.51346	0.818651	0.113106	0.0368393
BioB	P53557	CYTO		32.124	18.45	1.1918e+07	6.84495e+06	630.184	336.663	28.3583	15.1499	62.3844	44.8186	3.58087e+07	2.57259e+07	468.146	330.925	21.0666	14.8916	82.9347	33.6839	4.08039e+07	1.65725e+07	774.264	300.799	34.8419	13.536
BioD	P53558	CYTO		2.22363	1.34855	824967	500312	30.6214	19.316	1.37796	0.86922	6.5705	5.34048	3.77147e+06	3.06544e+06	33.255	27.6175	1.49648	1.24279	10.7463	5.94935	5.28717e+06	2.92708e+06	67.6017	34.7678	3.04208	1.56455
BioF	P53556	CYTO		0.53192	0.613499	197342	227608	12.3379	14.0112	0.555204	0.630504									1.43161	0.704602	704352	346664	15.2476	7.61678	0.686141	0.342755
BioI	P53554	CYTO		10.5999	3.34158	3.93256e+06	1.23972e+06	255.79	74.938	11.5106	3.37221	28.7463	19.3969	1.65004e+07	1.11338e+07	254.863	173.335	11.4688	7.80009	20.4309	7.76996	1.0052e+07	3.82282e+06	230.849	76.9435	10.3882	3.46246
BioK	P53555	CYTO		24.6737	8.90027	9.15395e+06	3.302e+06	669.399	248.12	30.1229	11.1654	39.3983	25.2061	2.26146e+07	1.44683e+07	390.873	247.647	17.5893	11.1441	31.5066	4.65564	1.55012e+07	2.29057e+06	400.637	41.0354	18.0287	1.84659
BioW	P53559	CYTO																		0.909548	0.749284	447498	368648	6.8354	5.69539	0.307593	0.256292
Bpr	P16397	EXTRA	Sec/SpI	0.822169	0.941031	305025	349122	67.7939	75.9329	3.05073	3.41698	9.49164	5.41348	5.4482e+06	3.10734e+06	294.641	153.538	13.2589	6.90919
BshA	P42982	CYTO		0.364096	0.232433	135080	86232.7	8.41694	5.70533	0.378762	0.25674	1.21408	0.851178	696882	488576	10.3203	7.84523	0.464411	0.353035	1.28725	0.45227	633328	222517	13.5482	4.11927	0.609671	0.185367
Buk	P54532	CYTO										0.242154	0.325781	138997	186999	1.99612	2.74771	0.0898253	0.123647	6.22503	7.60502	3.06272e+06	3.74167e+06	63.7243	78.0595	2.86759	3.51268
C5	P01031			12.9052	18.1985	4.78783e+06	6.75163e+06	1312.65	1850.42	59.0695	83.2688	33.4367	56.4756	1.91927e+07	3.2417e+07	1645.81	2798.6	74.0614	125.937	29.0031	39.1546	1.42695e+07	1.92641e+07	1468.28	1987.73	66.0726	89.4479
CarA	P36838	CYTO		0.784108	0.445103	290904	165133	16.2353	8.57809	0.730589	0.386014	3.3676	0.639529	1.933e+06	367090	26.1271	6.4188	1.17572	0.288846	4.07395	1.64063	2.00438e+06	807188	40.6129	16.6359	1.82758	0.748615
CarB	P18185	CYTO		4.43412	1.17464	1.64506e+06	435790	272.804	82.185	12.2762	3.69832	15.6092	8.9538	8.95971e+06	5.13948e+06	351.948	179.715	15.8376	8.08716	11.9064	7.12373	5.85794e+06	3.50488e+06	337.611	196.016	15.1925	8.82071
Cca	P42977	CYTO		0.171458	0.101595	63611	37691.9	4.47034	3.14953	0.201165	0.141729
CccB	O34594	TM LIPO	Sec/SpII	5.71547	3.60489	2.12044e+06	1.33742e+06	37.5912	25.8224	1.6916	1.16201	12.7967	9.05022	7.34531e+06	5.19483e+06	30.4733	21.924	1.3713	0.986578	8.17362	0.816878	4.02142e+06	401904	24.4124	2.73726	1.09856	0.123177
CcdB	P45709	CYTO																		2.41199	2.19867	1.1867e+06	1.08174e+06	8.06036	7.13572	0.362716	0.321108
CcpA	P25144	CYTO		3.33911	2.17927	1.23881e+06	808508	65.1658	39.4756	2.93246	1.7764	12.0496	10.6929	6.91646e+06	6.1377e+06	90.814	82.7682	4.08663	3.72457	43.2159	22.2077	2.12622e+07	1.09262e+07	400.722	198.785	18.0325	8.94535
CcpN	O34994	CYTO		1.29242	0.980449	479487	363747	17.1458	14.2634	0.771562	0.641852	1.79937	0.534886	1.03284e+06	307024	8.37944	2.14582	0.377075	0.096562	0.934013	0.217875	459534	107194	5.64314	1.0981	0.253941	0.0494147
CggR	O32253	CYTO		0.623107	0.335641	231173	124523	12.6028	6.78974	0.567125	0.305538	0.513584	0.128046	294797	73498.2	3.78492	0.937089	0.170322	0.042169	1.82368	1.43458	897250	705811	16.9255	12.6984	0.761648	0.571426
CheA	P29072	CYTO		12.0656	5.81216	4.47634e+06	2.15631e+06	476.837	194.79	21.4577	8.76557	36.4567	23.4612	2.09261e+07	1.34667e+07	547.628	345.758	24.6433	15.5591	14.7032	10.7974	7.23399e+06	5.31232e+06	274.059	187.079	12.3327	8.41854
CheB	Q05522	CYTO		0.313757	0.123926	116404	45976.4	6.61632	2.89625	0.297734	0.130331	0.502138	0.313382	288227	179881	3.96071	2.32639	0.178232	0.104687	1.10644	1.21081	544369	595716	10.5468	11.0709	0.474605	0.49819
CheD	P40404	CYTO		7.23542	9.89583	2.68434e+06	3.67135e+06	65.7756	87.2235	2.9599	3.92506	1.65351	1.47589	949116	847160	6.04834	5.28304	0.272175	0.237737	1.52104	1.26954	748353	624612	6.80655	5.34851	0.306295	0.240683
CheR	P31105	CYTO		59.5297	51.5639	2.20855e+07	1.91302e+07	955.938	797.296	43.0172	35.8783	29.6987	20.3818	1.70471e+07	1.16992e+07	174.586	114.808	7.85635	5.16638	10.5992	3.25061	5.21482e+06	1.5993e+06	80.7075	24.6636	3.63184	1.10986
CheV	P37599	CYTO		3.88269	1.85741	1.44048e+06	689100	72.9841	36.1885	3.28429	1.62848	17.6228	14.5742	1.01155e+07	8.36559e+06	122.584	106.08	5.51629	4.77361	17.6198	13.8633	8.66892e+06	6.82073e+06	151.674	111.833	6.82533	5.03249
CheW	P39802	CYTO		18.5131	6.75832	6.86837e+06	2.50734e+06	175.803	67.6862	7.91111	3.04588	40.0709	22.229	2.30007e+07	1.27594e+07	141.851	72.1192	6.3833	3.24536	27.9656	16.9162	1.37591e+07	8.32277e+06	123.313	69.8222	5.54906	3.142
CheY	P24072	CYTO		2.28794	2.51907	848827	934574	17.9008	20.7727	0.805537	0.934773	2.84859	2.2399	1.63509e+06	1.2857e+06	7.70032	6.47562	0.346514	0.291403	25.9184	10.0878	1.27518e+07	4.96319e+06	87.5611	32.1832	3.94025	1.44824
CinA	P46323	CYTO		0.327037	0.267183	121331	99124.8	7.77104	6.4268	0.349697	0.289206	1.97907	0.847416	1.13598e+06	486417	18.0133	8.51349	0.810596	0.383107	2.55509	2.29194	1.25711e+06	1.12763e+06	29.4372	26.3778	1.32468	1.187
CitB	P09339	CYTO		36.5398	12.0682	1.35563e+07	4.4773e+06	1970.4	695.673	88.6682	31.3053	106.941	60.4378	6.13843e+07	3.46913e+07	2126.69	1153.59	95.7008	51.9116	98.8705	38.9306	4.86443e+07	1.91539e+07	2476.02	915.334	111.421	41.19
CitZ	P39120	CYTO		42.554	13.1426	1.57875e+07	4.87592e+06	953.025	259.123	42.8861	11.6605	103.505	56.3638	5.94119e+07	3.23528e+07	866.42	446.845	38.9889	20.108	181.316	47.3178	8.92073e+07	2.32804e+07	1912.24	424.743	86.0508	19.1134
ClpC	P37571	CYTO		16.3091	12.3338	6.05069e+06	4.57584e+06	772.863	528.797	34.7788	23.7959	27.8693	19.8372	1.5997e+07	1.13865e+07	505.361	348.605	22.7412	15.6872	66.1586	32.305	3.255e+07	1.58941e+07	1498.71	695.709	67.4421	31.3069
ClpE	O31673	CYTO		1.36027	1.49781	504660	555688	55.3848	56.8087	2.49232	2.55639	2.0846	1.68039	1.19656e+06	964544	33.5147	26.4823	1.50816	1.19171	16.669	5.84798	8.20115e+06	2.8772e+06	327.485	105.602	14.7368	4.75208
ClpP	P80244	CYTO		24.998	12.0997	9.27428e+06	4.48897e+06	298.78	164.749	13.4451	7.41371	57.5066	39.789	3.30088e+07	2.28389e+07	249.293	170.802	11.2182	7.6861	153.63	39.8624	7.5586e+07	1.96123e+07	842.774	194.337	37.9248	8.74516
ClpQ	P39070	CYTO										1.63548	0.347702	938763	199581	6.2601	1.18677	0.281705	0.0534045	4.02249	1.79557	1.97907e+06	883420	19.8387	8.49838	0.892742	0.382427
ClpX	P50866	CYTO		18.0088	4.54389	6.68126e+06	1.68578e+06	448.695	99.7523	20.1913	4.48885	53.963	28.1496	3.09748e+07	1.61579e+07	512	257.417	23.04	11.5838	151.516	74.7406	7.4546e+07	3.67724e+07	1762.79	779.234	79.3257	35.0655
ClpY	P39778	CYTO		4.87335	2.03327	1.80801e+06	754344	136.509	50.7062	6.14291	2.28178	13.1576	8.66583	7.55245e+06	4.97418e+06	139.042	90.8885	6.25691	4.08998	27.0736	13.7593	1.33202e+07	6.76959e+06	356.941	166.018	16.0623	7.47082
Cmk	P38493	CYTO		2.7837	2.87572	1.03275e+06	1.06689e+06	35.2526	35.4124	1.58637	1.59356	0.414631	0.186036	237998	106784	2.39445	1.34886	0.10775	0.0606988	131.499	108.201	6.46974e+07	5.32349e+07	819.103	654.936	36.8596	29.4721
CoaA	P54556	CYTO										1.25393	0.698169	719758	400749	9.23913	5.61569	0.415761	0.252706
CoaBC	O35033	EXTRA	Sec/SpI	5.09322	9.29343	1.88959e+06	3.44786e+06	111.939	201.859	5.03724	9.08365	68.3086	14.6436	3.92092e+07	8.40543e+06	591.234	120.133	26.6055	5.40598	43.2975	14.7227	2.13024e+07	7.24357e+06	473.531	151.08	21.3089	6.79861
CoaE	O34932	CYTO		0.381161	0.248264	141411	92105.9	4.48437	2.80236	0.201796	0.126106	0.898895	0.633377	515965	363558	4.00575	3.06244	0.180259	0.13781	1.19325	0.430058	587077	211588	6.6321	2.23954	0.298445	0.100779
CodY	P39779	CYTO		11.1569	5.31586	4.13921e+06	1.97218e+06	175.847	84.9824	7.91312	3.82421	33.1732	22.675	1.90414e+07	1.30154e+07	193.151	133.61	8.69181	6.01247	103.274	26.9201	5.08107e+07	1.32447e+07	758.202	171.766	34.1191	7.72948
ComA	P14204	CYTO																		3.36343	1.46813	1.65481e+06	722322	20.4983	8.76164	0.922423	0.394274
ComEB	P32393	CYTO		0.719187	0.360259	266818	133656	8.07295	4.18152	0.363283	0.188168	3.01318	1.88231	1.72957e+06	1.08045e+06	12.85	7.91784	0.578252	0.356303	2.51753	1.64622	1.23862e+06	809938	13.4253	8.89423	0.604138	0.400241
ComGA	P25953	CYTO		1.89934	0.804459	704656	298454	42.3725	19.4503	1.90676	0.875265	16.4163	7.65356	9.42293e+06	4.39314e+06	134.357	55.2038	6.04605	2.48417	0.724887	0.402908	356644	198231	7.59446	4.15665	0.341751	0.187049
ComGC	P25955	EXTRA	Part of pilin, flagellum, fimbriae, competence protein or similar.	21.7304	10.3926	8.06199e+06	3.85565e+06	127.534	58.9407	5.73901	2.65233	15.9675	3.88495	9.16537e+06	2.22996e+06	37.9667	15.4872	1.7085	0.696923
ComK	P40396	CYTO		0.742426	0.647012	275440	240041	9.82846	9.15187	0.442281	0.411834	5.64102	3.07286	3.23795e+06	1.76382e+06	25.4396	13.2103	1.14478	0.594464	0.755463	0.503129	371688	247539	4.41898	2.83618	0.198854	0.127628
ComQ	P33690	CYTO		0.384089	0.16116	142497	59790.3	7.23168	3.51925	0.325425	0.158366	0.521434	0.0184393	299303	10584.1	3.58366	0.104092	0.161265	0.00468415
CopZ	O32221	CYTO																		1.80715	0.807461	889118	397271	3.41147	1.55155	0.153516	0.0698196
CshA	P96614	CYTO		24.8105	12.3324	9.20469e+06	4.57531e+06	729.06	321.248	32.8077	14.4562	37.8048	20.606	2.16999e+07	1.18279e+07	419.382	213.546	18.8722	9.60956	82.1079	34.9836	4.03971e+07	1.72119e+07	1141.96	446.736	51.3884	20.1031
CshB	P54475	CYTO		1.99819	1.96876	741328	730409	51.8835	47.6451	2.33476	2.14403	4.72223	2.93094	2.71056e+06	1.68236e+06	47.6196	29.5519	2.14288	1.32983	11.9308	3.66965	5.86993e+06	1.80547e+06	150.649	39.6199	6.7792	1.7829
Csn	O07921	EXTRA	Sec/SpI, Secreted via a non-canonical secretion pathway.	232.151	180.718	8.6128e+07	6.70463e+07	3846.67	2710.65	173.1	121.979	365.575	316.44	2.0984e+08	1.81637e+08	2314.52	1789.37	104.153	80.5217	395.597	380.098	1.94634e+08	1.87008e+08	3103.04	2992.37	139.637	134.657
CspB	P32081	CYTO																		7.82914	6.78471	3.85194e+06	3.33808e+06	14.9153	12.8266	0.671187	0.577198
CspC	P39158	CYTO																		2.03285	0.566389	1.00016e+06	278663	3.79184	1.18416	0.170633	0.0532871
CspD	P51777	CYTO																		54.7776	47.4477	2.69506e+07	2.33443e+07	102.535	89.0271	4.61409	4.00622
CspR	O31590	CYTO		3.91115	2.26711	1.45104e+06	841096	39.8087	24.4678	1.79139	1.10105	7.62986	4.7959	4.37954e+06	2.75285e+06	28.6749	17.3742	1.29037	0.781839	4.78853	3.40859	2.35595e+06	1.67702e+06	22.5167	16.2615	1.01325	0.731769
CsrA	P33911	CYTO										21.433	23.2396	1.23026e+07	1.33395e+07	44.3522	51.6813	1.99585	2.32566	21.5657	29.5559	1.06103e+07	1.45415e+07	47.1595	64.8523	2.12218	2.91835
CssR	O32192	CYTO		0.486105	0.12482	180345	46308.4	6.46861	1.40052	0.291088	0.0630233	0.527707	0.507573	302904	291347	2.69527	2.4962	0.121287	0.112329
Ctc	P14194	CYTO																		13.9679	11.2716	6.87222e+06	5.5456e+06	77.0044	60.6423	3.4652	2.7289
CtpA	O34666	CW	Sec/SpI. Probably interacts, not covalently, with the CW.	0.750189	0.77286	278320	286731	20.6465	21.4583	0.929092	0.965623	0.656232	0.148538	376677	85261	6.79839	1.96217	0.305927	0.0882979	1.5272	1.64519	751382	809432	20.7276	22.8653	0.932743	1.02894
CwlO	P40767	EXTRA	Sec/SpI	34.4721	38.4064	1.27891e+07	1.42488e+07	951.266	1028.06	42.807	46.2625	67.5001	22.5389	3.87451e+07	1.29373e+07	708.002	166.118	31.8601	7.47531	5.10952	5.81971	2.51388e+06	2.8633e+06	69.9092	80.3682	3.14592	3.61657
CwlS	O31852	CW	Sec/SpI. Probably interacts, not covalently, with the CW.	1.98709	1.03351	737212	383432	48.1017	27.2468	2.16458	1.22611	4.88867	4.16848	2.8061e+06	2.39271e+06	43.4768	33.8367	1.95646	1.52265
CypE	O08336	CYTO										0.771464	0.382951	442821	219814	18.7045	10.324	0.841701	0.464578
CysC	O34577	EXTRA	Sec/SpI	52.5985	19.4857	1.9514e+07	7.2292e+06	652.083	293.204	29.3437	13.1942	239.823	154.743	1.37659e+08	8.88224e+07	1077.18	657.893	48.4732	29.6052	103.964	22.9628	5.11504e+07	1.12977e+07	595.393	121.86	26.7927	5.48368
CysH	P94498	CYTO		27.2634	15.2772	1.01147e+07	5.66784e+06	393.755	211.238	17.719	9.50572	60.8404	36.4425	3.49224e+07	2.0918e+07	332.839	197.69	14.9778	8.89606	53.419	25.9368	2.62822e+07	1.27609e+07	365.953	176.895	16.4679	7.96026
CysI	O32213	CYTO		25.7181	3.69258	9.54142e+06	1.36995e+06	899.579	121.417	40.481	5.46376	24.4549	13.7859	1.40371e+07	7.91312e+06	319.226	170.174	14.3652	7.65781	43.7842	13.6533	2.15418e+07	6.71742e+06	716.494	198.413	32.2422	8.92857
CysJ	O32214	CYTO		39.2592	13.0442	1.45652e+07	4.83938e+06	1405.29	388.623	63.2379	17.488	86.5807	41.0186	4.96973e+07	2.35447e+07	1178.61	475.65	53.0375	21.4043	103.414	27.9966	5.08795e+07	1.37743e+07	1759.9	432.343	79.1957	19.4554
CysK	P37887	CYTO		25.8454	11.7896	9.58865e+06	4.37392e+06	461.848	224.168	20.7832	10.0876	171.109	99.6457	9.82166e+07	5.71966e+07	1130.71	612.354	50.8817	27.5559	106.481	26.1981	5.23884e+07	1.28894e+07	884.665	186.561	39.8099	8.39523
CysS	Q06752	CYTO		10.1246	1.97534	3.75623e+06	732850	293.833	49.7047	13.2225	2.23671	23.6478	15.3987	1.35738e+07	8.83887e+06	253.881	163.095	11.4247	7.33928	24.3488	7.58087	1.19796e+07	3.72979e+06	331.201	88.849	14.904	3.9982
CzcR	P71025	CYTO		17.898	22.2049	6.64016e+06	8.23803e+06	307.481	360.395	13.8366	16.2178	9.95902	9.98488	5.71648e+06	5.73132e+06	65.5169	59.8144	2.94826	2.69165	48.2138	51.1267	2.37212e+07	2.51543e+07	399.117	431.863	17.9603	19.4338
DacA	P08750	EXTRA	Sec/SpI	10.2458	3.17372	3.80118e+06	1.17745e+06	268.323	77.7937	12.0745	3.50071	29.4467	17.2729	1.69024e+07	9.91463e+06	288.4	166.847	12.978	7.5081	27.2891	12.1984	1.34262e+07	6.0016e+06	334.04	143.634	15.0318	6.46354
DacC	P39844	EXTRA	Sec/SpI	1.82188	1.69429	675919	628583	49.583	44.0318	2.23123	1.98143	2.53912	1.83161	1.45745e+06	1.05134e+06	28.2852	19.5375	1.27283	0.879189	6.63049	8.09655	3.2622e+06	3.9835e+06	88.1657	108.746	3.96746	4.89356
DagK	O31502	CYTO		0.684433	0.455981	253925	169169	12.8623	9.86195	0.578804	0.443788	1.96742	0.55547	1.1293e+06	318840	13.0731	4.51448	0.588289	0.203152	0.490155	0.304183	241156	149658	4.1573	2.60966	0.187079	0.117435
DapA	Q04796	CYTO		0.376696	0.29702	139754	110195	6.87404	5.8777	0.309332	0.264497	2.02054	1.30959	1.15979e+06	751703	12.5944	8.50817	0.566749	0.382867	26.3828	8.21666	1.29803e+07	4.04259e+06	207.262	61.1384	9.3268	2.75123
DapB	P42976	CYTO		4.47554	1.46514	1.66043e+06	543567	72.1634	28.0901	3.24735	1.26406	9.06278	5.48308	5.20203e+06	3.14729e+06	55.0279	32.3463	2.47626	1.45558	25.4737	10.3879	1.25331e+07	5.11084e+06	189.438	74.3625	8.52473	3.34631
DapF	O32114	CYTO		0.988669	0.793927	366796	294547	16.5634	12.1265	0.745353	0.54569	4.88477	3.60774	2.80386e+06	2.07084e+06	30.5152	23.9018	1.37319	1.07558	4.31002	2.006	2.12053e+06	986951	33.421	14.1346	1.50394	0.636057
DapG	Q04795	CYTO		3.91228	2.91575	1.45146e+06	1.08174e+06	89.8559	64.938	4.04351	2.92221	15.6276	13.4137	8.97026e+06	7.69945e+06	135.356	117.47	6.091	5.28616	38.8874	11.3014	1.91326e+07	5.56027e+06	421.732	103.504	18.9779	4.6577
DapH	O34981	CYTO		18.9565	11.8609	7.03285e+06	4.40038e+06	257.85	162.682	11.6032	7.3207	48.48	36.1419	2.78275e+07	2.07455e+07	245.078	187.846	11.0285	8.45308	76.9479	53.2948	3.78584e+07	2.6221e+07	487.371	334.565	21.9317	15.0554
Dat	O07597	CYTO																		2.09471	0.741183	1.0306e+06	364662	16.3387	5.86405	0.735241	0.263882
DbpA	P42305	CYTO		0.217755	0.0377931	80787	14021.3	5.98522	0.793739	0.269335	0.0357182	1.64391	1.87615	943603	1.07691e+06	18.283	21.6608	0.822737	0.974735	1.90833	1.25966	938897	619752	25.7157	16.4534	1.15721	0.740404
Dck	P37529	CYTO		3.16556	2.02992	1.17442e+06	753102	44.6753	31.3377	2.01039	1.4102	1.57635	0.990836	904826	568740	8.79727	5.74776	0.395877	0.258649	3.48558	1.13296	1.7149e+06	557417	22.3011	6.51814	1.00355	0.293316
Ddl	P96612	CYTO																		3.57532	3.64025	1.75906e+06	1.791e+06	35.7213	36.7923	1.60746	1.65565
DefA	P94462	CYTO																		1.36622	0.768879	672182	378288	6.17278	3.51721	0.277775	0.158274
DefB	Q45495	CYTO		2.52454	1.52826	936605	566985	28.2936	16.865	1.27321	0.758925	3.5875	2.25202	2.05923e+06	1.29266e+06	14.6644	8.86102	0.659897	0.398746	5.24162	1.6023	2.57887e+06	788330	27.6283	8.46853	1.24327	0.381084
DegS	P13799	TM	Sec/SpII	5.80063	2.89387	2.15204e+06	1.07363e+06	137.543	58.6663	6.18944	2.63998	13.5585	8.36797	7.78257e+06	4.80321e+06	122.555	75.2007	5.51497	3.38403	13.88	7.29656	6.82897e+06	3.58991e+06	156.487	77.7112	7.04192	3.49701
DegU	P13800	CYTO		6.18033	2.50854	2.2929e+06	930669	87.0911	37.3854	3.9191	1.68234	8.33911	5.87906	4.78665e+06	3.37458e+06	43.1051	31.3483	1.93973	1.41067	39.8549	20.8508	1.96086e+07	1.02586e+07	258.329	125.049	11.6248	5.62721
DegV	P32436	CYTO		1.70873	1.36123	633939	505017	28.3818	20.5417	1.27718	0.924375	1.39968	1.00017	803418	574100	8.74314	6.09783	0.393441	0.274402	1.43277	0.229294	704921	112813	11.5061	1.70179	0.517774	0.0765807
DeoC	P39121	CYTO										8.26883	7.37369	4.74631e+06	4.2325e+06	44.8303	44.4466	2.01736	2.0001	7.47753	3.93202	3.67895e+06	1.93455e+06	44.0379	23.3209	1.98171	1.04944
DeoD	O34925	CYTO		1.44074	1.90271	534514	705907	18.1508	23.872	0.816786	1.07424									2.63401	2.46712	1.29593e+06	1.21382e+06	16.5852	14.7411	0.746334	0.663351
Der	P50743	CYTO		1.58186	0.631309	586871	234216	40.0448	16.0751	1.80202	0.723381	5.70658	4.40519	3.27558e+06	2.52858e+06	56.0993	44.0209	2.52447	1.98094	11.8833	4.771	5.84658e+06	2.34733e+06	145.915	53.4846	6.56619	2.4068
Dgk	P37530	CYTO																		0.535116	0.135781	263277	66804.1	3.22732	0.794026	0.14523	0.0357312
DhaS	O34660	CYTO										0.475101	0.0693888	272708	39829.2	5.02029	0.483763	0.225913	0.0217693
DhbB	P45743	CYTO		0.639488	0.298178	237250	110624	12.5615	5.9615	0.565266	0.268268	0.475813	0.435733	273117	250111	3.45046	3.30274	0.155271	0.148623
DhbE	P40871	CYTO										0.320241	0.119293	183818	68474.2	3.76202	1.31157	0.169291	0.0590204
DhbF	P45745	CYTO		0.0106645	0.00572789	3956.51	2125.05	1.53467	0.849677	0.0690602	0.0382355	0.0553218	0.0397547	31754.7	22819.2	2.92274	2.12701	0.131523	0.0957155	0.268145	0.440486	131927	216719	17.8837	29.4155	0.804765	1.3237
DinB	Q02886	CYTO		0.415758	0.116829	154246	43343.6	4.46808	1.20234	0.201064	0.0541055	0.336243	0.186176	193003	106865	1.36965	0.83172	0.0616344	0.0374274
DinG	P54394	CYTO										0.499066	0.152507	286464	87539.2	10.5356	2.56654	0.474104	0.115495	0.267848	0.166035	131781	81689.3	7.05035	3.89744	0.317266	0.175385
DisA	P37573	CYTO		4.69586	2.31964	1.74216e+06	860587	102.837	47.9458	4.62768	2.15756	5.48832	3.92727	3.1503e+06	2.25425e+06	44.2339	30.319	1.99053	1.36436	1.15325	0.65565	567399	322580	11.7667	6.56476	0.529503	0.295414
DivIVA	P71021	CYTO		28.7564	19.1461	1.06686e+07	7.10319e+06	288.694	180.795	12.9912	8.13577	104.058	89.3528	5.97294e+07	5.12885e+07	403.454	353.127	18.1554	15.8907	166.696	168.474	8.20146e+07	8.28891e+07	813.507	825.526	36.6078	37.1486
DltA	P39581	CYTO		1.17765	1.12229	436906	416369	34.2632	32.6008	1.54184	1.46704	4.38036	3.09722	2.51433e+06	1.7778e+06	48.5145	32.0908	2.18315	1.44409	3.13778	4.9766	1.54379e+06	2.44849e+06	44.9375	71.7011	2.02219	3.22655
DnaA	P05648	CYTO		4.86946	5.56935	1.80657e+06	2.06623e+06	128.074	137.455	5.76332	6.18549	4.58617	5.78034	2.63246e+06	3.31792e+06	45.0394	55.3063	2.02677	2.48879	17.4246	13.8666	8.57291e+06	6.82236e+06	220.146	164.327	9.90657	7.39471
DnaB	P07908	CYTO		0.0801923	0.00444071	29751.3	1647.5	2.34607	0.175758	0.105573	0.00790911	0.232897	0.0259191	133683	14877.6	2.5797	0.451548	0.116087	0.0203197	0.129169	0.062338	63550.9	30670.3	1.85428	0.844159	0.0834427	0.0379871
DnaG	P05096	CYTO										0.65836	0.575689	377899	330446	8.66323	7.62545	0.389846	0.343145
DnaI	P06567	CYTO		0.47487	0.237819	176177	88230.9	9.37266	5.06364	0.42177	0.227864	2.18444	1.53505	1.25387e+06	881119	15.7762	11.4254	0.709927	0.514141	2.272	0.739988	1.11783e+06	364074	20.6878	5.9264	0.930953	0.266688
DnaJ	P17631	CYTO		3.25695	1.00399	1.20833e+06	372481	71.6377	18.9794	3.22369	0.854071	16.8601	15.1722	9.6777e+06	8.70884e+06	137.44	119.784	6.18479	5.39027	10.6016	1.54025	5.21598e+06	757803	110.699	14.3129	4.98148	0.644079
DnaK	P17820	CYTO		14.8175	7.68061	5.49729e+06	2.8495e+06	531.108	274.268	23.8999	12.3421	68.2694	41.8929	3.91867e+07	2.40465e+07	917.624	558.592	41.2931	25.1367	150.621	79.035	7.41057e+07	3.88852e+07	2489.61	1185.13	112.032	53.3311
DnaN	P05649	CYTO		2.79602	1.91565	1.03732e+06	710705	63.5078	41.9018	2.85785	1.88558	8.04131	5.58337	4.61571e+06	3.20486e+06	67.5158	47.5466	3.03821	2.1396	25.8931	12.6359	1.27394e+07	6.21686e+06	273.588	127.023	12.3115	5.71605
DnaX	P09122	CYTO		0.339245	0.128236	125860	47575.7	11.4648	3.99764	0.515916	0.179894	0.138929	0.0954018	79745	54760.7	1.78637	1.32489	0.0803867	0.05962	1.05955	0.780973	521296	384239	16.1711	11.4742	0.727699	0.516338
Dps	P80879	CYTO		0.88322	0.650743	327675	241426	8.06791	5.58369	0.363056	0.251266	1.91935	2.92309	1.10171e+06	1.67786e+06	6.69655	10.1926	0.301345	0.458669	45.0051	21.4343	2.21425e+07	1.05457e+07	190.062	90.8011	8.55281	4.08605
Drm	P46353	CYTO																		1.17489	0.7442	578047	366147	13.019	8.20368	0.585856	0.369165
Dxr	O31753	CYTO		1.84321	2.36861	683831	878756	47.0905	61.5787	2.11907	2.77104	0.804031	0.705921	461514	405198	6.68278	5.59524	0.300725	0.251786	1.24959	1.3521	614798	665233	13.5523	14.4123	0.609851	0.648554
Dxs	P54523	CYTO										0.359544	0.1102	206378	63254.8	5.07844	1.86507	0.22853	0.083928	0.45524	0.349764	223978	172084	8.15506	6.21621	0.366978	0.279729
EcsA	P55339	CYTO		1.17646	0.605366	436468	224591	17.875	9.45264	0.804375	0.425369	2.1599	1.50961	1.23978e+06	866515	11.7691	7.63996	0.529609	0.343798	2.66456	2.14764	1.31096e+06	1.05664e+06	18.1991	13.9956	0.818961	0.629803
EfeM	P39596	LIPO	Sec/SpII	0.113204	0.102902	41998.7	38176.5	2.83871	2.80192	0.127742	0.126086	1.02854	0.574104	590380	329536	8.67362	4.70096	0.390313	0.211543	12.845	6.68895	6.31976e+06	3.29097e+06	137.99	69.206	6.20954	3.11427
EfeN	P39597	EXTRA	Sec/SpI, Secreted via TAT, motif No Tat motif.	2.42728	1.20197	900522	445931	59.1168	26.0362	2.66025	1.17163	7.33735	5.01472	4.21164e+06	2.87845e+06	65.9752	43.0157	2.96889	1.9357	5.19126	3.79854	2.5541e+06	1.86888e+06	62.1442	46.0485	2.79649	2.07218
Efp	P49778	CYTO		3.48782	2.01237	1.29398e+06	746591	39.1998	19.2379	1.76399	0.865708	6.59152	8.67424	3.78353e+06	4.97901e+06	28.241	37.2773	1.27084	1.67748	25.3848	6.03683	1.24893e+07	2.97012e+06	133.527	36.6087	6.00871	1.64739
EglS	P10475	EXTRA	Sec/SpI	73.5039	28.8874	2.727e+07	1.07172e+07	2163.78	710.619	97.3703	31.9779	185.453	113.189	1.0645e+08	6.49702e+07	2065.38	1076.58	92.9421	48.446	119.362	73.2274	5.8726e+07	3.60279e+07	1667.89	1037.08	75.055	46.6688
EngB	P38424	CYTO		1.87776	0.85906	696647	318711	22.8079	11.8545	1.02636	0.533451	2.26707	1.89912	1.3013e+06	1.09009e+06	10.1566	9.01015	0.457047	0.405457	3.9309	2.97425	1.93401e+06	1.46333e+06	22.1482	16.5576	0.996667	0.74509
Eno	P37869	CYTO		18.6608	9.73904	6.92317e+06	3.61318e+06	471.647	243.931	21.2241	10.9769	139.972	79.6781	8.03438e+07	4.57352e+07	1316.96	733.715	59.2634	33.0172	305.04	120.143	1.50079e+08	5.91104e+07	3574.37	1237.61	160.847	55.6923
Epr	P16396	EXTRA	Sec/SpI	117.796	37.1632	4.37023e+07	1.37875e+07	4449.55	1469.6	200.23	66.1322	264.888	65.2445	1.52046e+08	3.74504e+07	3826.24	479.007	172.181	21.5553	138.791	181.509	6.82852e+07	8.93022e+07	2489.23	3265.38	112.015	146.942
Era	P42182	CYTO		1.25276	0.645642	464775	239533	22.9891	11.3755	1.03451	0.511897	2.38105	2.9858	1.36672e+06	1.71385e+06	15.909	19.4334	0.715906	0.874501	5.19643	1.77148	2.55665e+06	871567	44.6364	13.3716	2.00864	0.601722
Est	O32232	CYTO		1.37897	0.429893	511598	159490	21.4433	8.68744	0.964948	0.390935	1.84263	1.76903	1.05767e+06	1.01542e+06	10.2103	9.50039	0.459462	0.427517	1.37863	1.16241	678288	571906	9.62949	7.78371	0.433327	0.350267
EstA	P37957	EXTRA	Sec/SpI	122.945	75.9331	4.56125e+07	2.81712e+07	1566.24	1114.08	70.4808	50.1336	259.188	73.2918	1.48774e+08	4.20695e+07	1228.7	220.647	55.2915	9.9291	24.1542	23.0444	1.18839e+07	1.13379e+07	144.058	137.86	6.48259	6.20371
EstB	Q79F14	EXTRA	Sec/SpI	4.62103	1.7548	1.7144e+06	651033	55.4581	18.8439	2.49562	0.847977	10.0421	3.88826	5.76419e+06	2.23186e+06	46.5362	13.5979	2.09413	0.611903
EtfA	P94551	CYTO		0.83032	0.137947	308049	51178.5	15.6785	3.96203	0.705532	0.178292	0.340536	0.0513165	195468	29455.7	2.50845	0.505834	0.11288	0.0227625	6.36694	1.63975	3.13253e+06	806755	55.6545	12.3092	2.50445	0.553913
ExoA	P37454	CYTO		0.689238	0.41072	255707	152377	11.0868	6.95351	0.498905	0.312908	2.17198	1.43638	1.24671e+06	824482	12.8733	8.05456	0.579297	0.362455
ExuR	Q9JMQ1	CYTO																		1.54864	1.98306	761933	975664	14.209	17.5885	0.639403	0.791484
EzrA	O34894	Unknown		2.15422	0.837694	799215	310785	76.9728	34.7159	3.46378	1.56222	5.3039	3.90766	3.04444e+06	2.243e+06	69.4037	51.2513	3.12317	2.30631	7.29299	4.49528	3.58815e+06	2.21168e+06	118.278	69.0698	5.32249	3.10814
FabD	P71019	CYTO		1.17345	0.854985	435349	317200	21.0044	13.4217	0.945196	0.603974	5.21096	3.50855	2.99109e+06	2.01391e+06	35.4445	24.4038	1.595	1.09817	27.0832	7.38563	1.33249e+07	3.63373e+06	233.554	59.8142	10.5099	2.69164
FabF	O34340	EXTRA	Sec/SpI	1.8851	1.38111	699372	512391	45.2766	32.283	2.03745	1.45273	9.31923	6.15183	5.34924e+06	3.53115e+06	82.8689	54.9609	3.7291	2.47324	51.1374	16.3544	2.51596e+07	8.04636e+06	567.568	159.01	25.5406	7.15547
FabG	P51831	CYTO		93.5867	52.3101	3.47207e+07	1.94071e+07	1332.28	748.065	59.9525	33.6629	336.244	238.383	1.93004e+08	1.36832e+08	1768.55	1155.22	79.585	51.985	228.853	69.4429	1.12596e+08	3.41659e+07	1523.03	435.925	68.5363	19.6166
FabHA	O34746	CYTO		7.57144	3.80742	2.809e+06	1.41255e+06	140.347	78.4601	6.31561	3.5307	23.1565	15.8213	1.32918e+07	9.08145e+06	156.954	109.763	7.06292	4.93935	22.4888	12.9604	1.10645e+07	6.37652e+06	190.15	100.366	8.55673	4.51647
FabHB	O07600	CYTO		0.557018	0.15848	206654	58796	10.7724	3.4168	0.484758	0.153756	1.76186	2.29685	1.01131e+06	1.31839e+06	11.8841	15.3512	0.534786	0.690804	1.14856	0.354005	565093	174170	10.2735	2.67434	0.462308	0.120345
FabI	P54616	CYTO		203.75	72.1189	7.55914e+07	2.67561e+07	3079.47	1147.2	138.576	51.6238	438.357	230.675	2.51617e+08	1.32407e+08	2466.81	1150.74	111.006	51.7834	401.308	159.3	1.97444e+08	7.83756e+07	2828.37	1097.81	127.277	49.4017
FabL	P71079	CYTO		64.1716	26.0126	2.38077e+07	9.65066e+06	943.578	388.018	42.461	17.4608	110.636	60.661	6.35049e+07	3.48194e+07	601.675	309.853	27.0754	13.9434	74.6151	23.9239	3.67106e+07	1.17705e+07	511.684	147.417	23.0258	6.63378
FabZ	P94584	CYTO		176.631	91.5907	6.553e+07	3.39801e+07	1495.18	734.969	67.2829	33.0736	156.983	92.7771	9.01081e+07	5.32541e+07	503.696	256.131	22.6663	11.5259	176.601	112.653	8.68875e+07	5.54255e+07	708.993	456.977	31.9047	20.564
FadB	P94549	CYTO		0.874772	0.568514	324541	210919	13.4037	9.80387	0.603169	0.441174	1.73268	1.3169	994556	755900	9.37926	6.77435	0.422067	0.304846	1.54047	1.15406	757911	567798	10.8148	8.16278	0.486668	0.367325
FadG	O34320	CW	Probably interacts, not covalently, with the CW.									5.00324	0.861118	2.87186e+06	494282	63.4741	14.159	2.85634	0.637155
FadH	O34717	CYTO										0.318918	0.0146355	183059	8400.76	1.7421	0.191813	0.0783945	0.00863157	1.77391	0.572703	872766	281770	12.1047	4.13301	0.544713	0.185986
FapR	O34835	CYTO		1.20278	0.261699	446230	97090.5	14.3963	1.70524	0.647832	0.0767359	2.66311	2.31922	1.52862e+06	1.33123e+06	11.1384	9.24212	0.501227	0.415896	4.51291	2.97185	2.22035e+06	1.46215e+06	24.4482	16.1795	1.10017	0.728078
FbaA	P13243	CYTO		41.5531	12.7391	1.54162e+07	4.72621e+06	690.176	249.31	31.0579	11.219	96.5396	41.2157	5.54137e+07	2.36578e+07	597.892	222.096	26.9051	9.99431	460.981	173.361	2.26803e+08	8.52935e+07	3529	1207.87	158.805	54.3541
Fbp	Q45597	CYTO		0.363661	0.158459	134918	58788.3	14.5954	6.21369	0.656791	0.279616	0.334852	0.328002	192205	188273	4.79214	4.6668	0.215646	0.210006
Ffh	P37105	CYTO		4.72723	3.25726	1.7538e+06	1.20844e+06	123.91	79.9004	5.57594	3.59552	7.20394	7.92402	4.13506e+06	4.54839e+06	73.3471	83.9272	3.30062	3.77672	13.8381	10.2879	6.80834e+06	5.06167e+06	171.493	124.081	7.71716	5.58362
FhuD	P37580	LIPO	Sec/SpII	1.51114	1.09425	560633	405968	29.1436	23.7672	1.31146	1.06952	4.02493	2.342	2.31031e+06	1.34431e+06	27.7437	14.8733	1.24847	0.669297	2.74382	0.937413	1.34996e+06	461207	24.1089	8.3559	1.0849	0.376016
FlgG	P23446	EXTRA	Part of pilin, flagellum, fimbriae, competence protein or similar.	14.4533	9.58437	5.36217e+06	3.5558e+06	219.884	157.74	9.89477	7.0983	34.6173	22.439	1.98703e+07	1.288e+07	193.932	124.756	8.72693	5.61404	44.071	19.7884	2.1683e+07	9.73591e+06	304.515	121.341	13.7032	5.46033
FlgK	P39810	EXTRA	Sec/SpI. Part of pilin, flagellum, fimbriae, competence protein or similar.	18.4114	11.6675	6.83062e+06	4.32865e+06	545.969	354.502	24.5686	15.9526	61.2056	25.4395	3.5132e+07	1.46023e+07	681.036	239.476	30.6466	10.7764	8.28174	8.41897	4.07462e+06	4.14213e+06	118.443	123.439	5.32992	5.55476
FlgL	P96501	CYTO		0.534056	0.160881	198135	59686.7	9.74362	1.98676	0.438463	0.0894043	1.04213	0.0669333	598182	38419.7	6.85048	0.00101964	0.308272	4.58838e-05	1.45265	1.68896	714705	830968	12.5212	15.0668	0.563452	0.678007
FlhA	P35620	TM	Sec/SpII	0.699713	0.93764	259593	347865	27.1218	36.4975	1.22048	1.64239	5.85919	3.9854	3.36318e+06	2.28762e+06	89.0639	64.8937	4.00788	2.92022
FlhF	Q01960	CYTO		0.778291	1.028	288746	381388	17.25	22.8505	0.776248	1.02827	2.81915	3.43034	1.61819e+06	1.96902e+06	29.0978	38.1895	1.3094	1.71853	2.85722	1.92348	1.40575e+06	946352	30.7545	22.5784	1.38395	1.01603
FliD	P39738	EXTRA	Part of pilin, flagellum, fimbriae, competence protein or similar.	6.10551	7.38077	2.26515e+06	2.73827e+06	178.987	210.238	8.05443	9.46073	20.5703	14.6853	1.18073e+07	8.42939e+06	229.1	153.587	10.3095	6.9114	4.96276	0.843681	2.44168e+06	415091	71.0871	9.9258	3.19892	0.446661
FliF	P23447	Unknown	Sec/SpI	1.04628	0.269492	388168	99981.6	33.1502	6.98347	1.49176	0.314256	2.10468	2.09731	1.20808e+06	1.20385e+06	26.237	25.7115	1.18066	1.15702	1.1477	0.764154	564671	375964	17.7418	12.2971	0.798381	0.55337
FliG	P23448	EXTRA	Sec/SpI. Part of pilin, flagellum, fimbriae, competence protein or similar.	0.55076	0.0232373	204332	8621.03	11.9197	1.69633	0.536385	0.0763347	1.67604	1.27338	962048	730920	12.9892	10.5982	0.584514	0.476918	3.80394	4.33365	1.87154e+06	2.13216e+06	35.7092	39.3258	1.60691	1.76966
FliI	P23445	CYTO		0.178008	0.104369	66041	38720.9	4.75591	3.26998	0.214016	0.147149	1.28259	0.588848	736204	337999	12.0279	4.81903	0.541254	0.216856
FliL	P23452	EXTRA	Sec/SpI									1.59414	2.42474	915036	1.3918e+06	5.25083	7.9277	0.236287	0.356747	3.0404	3.10536	1.49588e+06	1.52784e+06	12.0835	12.5347	0.543757	0.564063
FliM	P23453	CYTO										0.850002	0.422229	487901	242359	6.49072	3.63626	0.292082	0.163632
FliS	P39739	CYTO										1.52559	1.31769	875687	756352	4.77069	4.30791	0.214681	0.193856
FliW	P96503	CYTO																		55.812	78.2817	2.74595e+07	3.85146e+07	216.748	303.706	9.75368	13.6668
FliY	P24073	CYTO	Part of pilin, flagellum, fimbriae, competence protein or similar.	3.00398	1.82962	1.11448e+06	678790	67.6973	43.818	3.04638	1.97181	10.7364	9.21996	6.16271e+06	5.29226e+06	88.9637	76.618	4.00337	3.44781	14.8942	8.2759	7.32793e+06	4.07174e+06	153.069	77.4854	6.88809	3.48685
Fmt	P94463	CYTO		1.42137	1.22421	527330	454182	27.3837	24.3074	1.23227	1.09383	2.71023	1.8629	1.55567e+06	1.06931e+06	18.7087	12.8269	0.841893	0.577211	3.32694	2.21221	1.63686e+06	1.08841e+06	28.761	18.356	1.29424	0.82602
Fni	P50740	CYTO		0.87558	0.798609	324840	296284	16.7834	13.8248	0.755253	0.622114	0.729006	0.124805	418450	71638.1	5.17744	0.93426	0.232985	0.0420417
FolB	P28823	CYTO		1.84537	1.55368	684633	576415	14.2377	13.3648	0.640698	0.601414	6.24085	2.82121	3.58225e+06	1.61938e+06	18.0303	8.67275	0.811364	0.390274	2.91559	2.2826	1.43447e+06	1.12304e+06	10.1128	7.84144	0.455078	0.352865
FolC	Q05865	CYTO		0.311417	0.294928	115536	109418	8.07845	7.18091	0.36353	0.323141	0.499984	0.413703	286991	237465	4.86149	3.7075	0.218767	0.166837
FolD	P54382	CYTO		28.013	14.5323	1.03928e+07	5.39148e+06	470.383	262.139	21.1672	11.7963	64.8206	41.9037	3.7207e+07	2.40528e+07	400.813	261.702	18.0366	11.7766	96.6589	44.6192	4.75562e+07	2.19526e+07	746.217	324.553	33.5798	14.6049
FolE	P19465	CYTO										4.09204	4.613	2.34883e+06	2.64786e+06	16.9378	18.4616	0.762202	0.83077	3.82935	1.97072	1.88404e+06	969592	21.0923	11.5458	0.949152	0.519559
FolK	P29252	CYTO										0.844246	0.858822	484597	492964	3.34123	3.49943	0.150355	0.157474	3.9174	2.07972	1.92736e+06	1.02322e+06	18.815	9.96256	0.846673	0.448315
Fra	Q797E6	CYTO										0.327791	0.047758	188152	27413.1	0.931235	0.135004	0.0419056	0.00607519
FrlB	O32157	CYTO		23.1961	5.42491	8.60573e+06	2.01264e+06	465.537	128.972	20.9492	5.80374	48.9148	33.1535	2.80771e+07	1.90301e+07	359.675	238.14	16.1854	10.7163	143.791	61.429	7.07451e+07	3.02231e+07	1341.39	562.795	60.3627	25.3258
FrlD	O32153	CYTO																		5.3888	3.48191	2.65129e+06	1.7131e+06	42.9055	27.3782	1.93075	1.23202
Frr	P81101	CYTO		23.099	18.2203	8.56973e+06	6.75973e+06	268.457	225.023	12.0806	10.126	28.2725	19.7363	1.62284e+07	1.13286e+07	118.722	81.5054	5.34247	3.66774	113.656	31.4205	5.59185e+07	1.54589e+07	600.346	162.6	27.0156	7.31698
FtsA	P28264	CYTO		2.34532	1.58625	870112	588500	61.2266	41.0208	2.7552	1.84594	5.75177	4.46091	3.30152e+06	2.56056e+06	55.6023	44.3046	2.5021	1.99371	10.2159	5.68015	5.02625e+06	2.79463e+06	123.335	66.4727	5.55009	2.99127
FtsE	O34814	CYTO		5.42046	1.98807	2.01099e+06	737575	74.9477	26.1482	3.37265	1.17667	5.65174	2.47878	3.2441e+06	1.42282e+06	29.7227	11.7364	1.33752	0.528137	14.3534	9.6818	7.06189e+06	4.76345e+06	91.7431	61.0217	4.12844	2.74598
FtsH	P37476	Unknown	Sec/SpI	15.3356	1.34441	5.6895e+06	498777	590.097	82.9541	26.5544	3.73293	34.6673	19.5684	1.9899e+07	1.12323e+07	496.049	269.567	22.3222	12.1305	40.6419	18.5431	1.99958e+07	9.12319e+06	723.726	298.982	32.5677	13.4542
FtsX	O34876	TM	Sec/SpII	2.01111	1.14711	746121	425578	37.3975	25.3304	1.68289	1.13987	0.973449	0.304501	558760	174783	6.40491	2.27573	0.288221	0.102408	0.256877	0.124203	126383	61108.1	2.19348	1.18264	0.0987065	0.053219
FtsY	P51835	CYTO		4.1816	2.74775	1.55137e+06	1.01941e+06	84.0893	60.7086	3.78402	2.73189	6.07254	4.34664	3.48564e+06	2.49497e+06	44.07	32.478	1.98315	1.46151	23.3797	14.0797	1.15028e+07	6.9272e+06	212.9	126.348	9.58052	5.68568
FtsZ	P17865	CYTO		1.09797	0.623641	407348	231371	23.3928	12.3049	1.05268	0.553719	7.00541	4.28405	4.02111e+06	2.45904e+06	57.3283	34.4736	2.57977	1.55131	41.5026	20.2349	2.04193e+07	9.95559e+06	420.877	192.827	18.9395	8.67723
FumC	P07343	CYTO		21.4711	13.7764	7.96578e+06	5.11104e+06	577.242	350.778	25.9759	15.785	64.9209	42.775	3.72646e+07	2.45528e+07	673.617	443.607	30.3128	19.9623	123.452	40.29	6.07383e+07	1.98227e+07	1577.55	477.285	70.9896	21.4778
Fur	P54574	CYTO		0.899728	0.605494	333799	224638	8.56746	5.07687	0.385536	0.228459	2.05775	0.414103	1.18115e+06	237695	7.2579	1.91541	0.326606	0.0861936	1.51288	1.82597	744335	898377	6.76126	8.2268	0.304257	0.370206
FusA	P80868	CYTO		371.704	160.744	1.37902e+08	5.96359e+07	15302.7	6291.02	688.62	283.096	1153.12	643.541	6.61891e+08	3.69392e+08	17734.6	9404.72	798.057	423.212	829.416	258.107	4.08073e+08	1.26988e+08	16028.1	4300.82	721.265	193.537
GabD	P94428	CYTO		1.443	1.1942	535352	443047	39.628	31.4837	1.78326	1.41677	5.93467	7.71999	3.4065e+06	4.43128e+06	57.9927	73.7027	2.60967	3.31662	3.76738	2.08147	1.85355e+06	1.02408e+06	48.9958	29.0129	2.20481	1.30558
GalE	P55180	CYTO		1.94849	1.23683	722888	458864	39.8228	26.8818	1.79203	1.20968	3.31918	3.38965	1.90521e+06	1.94566e+06	24.2823	24.3158	1.0927	1.09421	15.3925	5.98126	7.57309e+06	2.94278e+06	143.662	51.2319	6.46477	2.30543
GalK	P39574	CYTO		0.263829	0.128874	97880.7	47812.4	6.21866	3.08825	0.27984	0.138971	1.20236	0.791482	690152	454311	10.2956	6.51966	0.463302	0.293385	0.873161	0.84089	429595	413718	9.59177	9.41807	0.43163	0.423813
GamA	O31458	CYTO																		1.52121	0.646488	748434	318072	10.5736	4.51144	0.475814	0.203015
GanB	O07013	LIPO	Sec/SpII	1.00353	0.355631	372311	131939	25.1593	7.43858	1.13217	0.334736	4.79859	4.00068	2.75439e+06	2.29639e+06	44.447	34.556	2.00011	1.55502	2.53649	2.58354	1.24795e+06	1.2711e+06	30.4916	31.5929	1.37212	1.42168
GapA	P09124	CYTO		130.718	49.7307	4.84965e+07	1.84501e+07	2540.23	979.911	114.31	44.096	449.276	197.411	2.57884e+08	1.13314e+08	3279.99	1279.68	147.6	57.5856	919.752	504.747	4.52518e+08	2.48335e+08	8254.8	4254.75	371.466	191.464
GatA	O06491	CYTO		10.516	5.98779	3.90145e+06	2.22147e+06	302.124	174.198	13.5956	7.83893	42.5154	27.5082	2.44039e+07	1.57897e+07	451.289	291.713	20.308	13.1271	111.469	51.619	5.48429e+07	2.53965e+07	1472.88	624.279	66.2796	28.0926
GatB	O30509	CYTO		8.75909	5.66679	3.24962e+06	2.10238e+06	249.61	154.422	11.2324	6.94901	22.8745	17.2767	1.313e+07	9.91681e+06	245.077	189.92	11.0285	8.5464	52.1164	25.1431	2.56413e+07	1.23704e+07	701.323	315.265	31.5595	14.1869
GcvH	O32174	CYTO																		4.30527	3.54831	2.11819e+06	1.74577e+06	15.6697	12.7976	0.705137	0.575892
GcvPA	P54376	CYTO		1.39146	1.2163	516230	451249	38.6557	37.1086	1.73951	1.66989	4.03748	2.34967	2.31751e+06	1.34871e+06	40.2307	22.9131	1.81038	1.03109	3.34401	4.50204	1.64526e+06	2.215e+06	42.3446	57.4921	1.90551	2.58715
GcvPB	P54377	CYTO		2.11313	1.38954	783970	515520	61.0803	36.9383	2.74861	1.66222	16.7325	13.1495	9.60444e+06	7.54783e+06	180.206	136.823	8.10925	6.15704	1.22304	0.671485	601735	330371	16.8427	8.75027	0.757922	0.393762
GcvT	P54378	CYTO		8.817	3.94785	3.27111e+06	1.46465e+06	192.563	96.934	8.66534	4.36203	19.4932	12.3427	1.11891e+07	7.08474e+06	157.88	93.8482	7.10459	4.22317	19.2483	5.22135	9.47015e+06	2.5689e+06	194.413	49.8782	8.7486	2.24452
GgaB	P46918	CYTO		1.65693	0.378997	614720	140608	95.3698	17.9926	4.29164	0.809669	3.77485	2.51188	2.16677e+06	1.44182e+06	80.4693	54.5595	3.62112	2.45518	1.37574	1.05165	676862	517411	36.5926	26.5274	1.64667	1.19373
Ggt	P54422	EXTRA	Sec/SpI	0.472235	0.507898	175199	188430	15.6433	15.6405	0.70395	0.703824
GlcK	P54495	CYTO		3.15541	1.49098	1.17066e+06	553155	56.8339	25.2955	2.55753	1.1383	2.0004	1.15894	1.14823e+06	665231	13.3246	7.74058	0.599607	0.348326	5.64308	4.71326	2.7764e+06	2.31893e+06	46.5141	37.1586	2.09314	1.67214
GlmM	O34824	CYTO		1.23533	0.418236	458309	155165	32.6745	11.8047	1.47035	0.531211	4.82306	2.92542	2.76844e+06	1.67919e+06	47.5146	28.4528	2.13816	1.28037	25.1319	9.75707	1.23649e+07	4.80048e+06	306.307	104.228	13.7838	4.69026
GlmS	P0CI73	CYTO		7.9397	2.79811	2.94563e+06	1.0381e+06	280.21	95.8544	12.6094	4.31345	27.5494	14.8556	1.58134e+07	8.52711e+06	367.019	191.88	16.5158	8.63458	25.5756	16.5798	1.25832e+07	8.15726e+06	419.372	262.798	18.8717	11.8259
GlmU	P14192	CYTO		6.63118	3.49712	2.46017e+06	1.29743e+06	177.333	92.1095	7.98	4.14493	27.1079	18.9564	1.556e+07	1.0881e+07	271.596	194.097	12.2218	8.73436	13.2804	4.28784	6.53396e+06	2.10962e+06	166.829	49.3485	7.50728	2.22068
GlnA	P12425	CYTO		17.2666	4.8575	6.40593e+06	1.80213e+06	476.759	171.386	21.4542	7.71238	55.9878	27.8118	3.2137e+07	1.5964e+07	569.366	259.839	25.6214	11.6928	335.854	98.4057	1.6524e+08	4.84156e+07	4263.73	1063.55	191.868	47.8596
GlpD	P18158	CYTO		0.149074	0.0449099	55306.5	16661.6	4.97545	1.16562	0.223895	0.0524529	0.585689	0.0514761	336186	29547.3	7.23365	0.850156	0.325514	0.038257	0.99474	0.500617	489412	246304	15.8047	7.85349	0.711211	0.353407
GlpK	P18157	CYTO		0.596269	0.478125	221216	177384	17.3141	13.527	0.779137	0.608714	1.92323	2.40239	1.10394e+06	1.37897e+06	21.0863	25.2776	0.948883	1.13749	3.14352	3.31473	1.54661e+06	1.63085e+06	42.5802	43.5206	1.91611	1.95843
GlpP	P30300	CYTO																		1.11178	1.08832	546998	535451	5.81553	5.57772	0.261699	0.250997
GlpQ	P37965	EXTRA	Sec/SpI	85.5445	84.503	3.1737e+07	3.13506e+07	1470.74	1341.1	66.1832	60.3496	158.583	68.0685	9.10268e+07	3.90713e+07	1078	356.828	48.5099	16.0573	68.914	78.3182	3.39057e+07	3.85326e+07	564.489	646.981	25.402	29.1142
GlpX	Q03224	CYTO		4.57221	4.14457	1.69629e+06	1.53764e+06	86.8028	79.4296	3.90613	3.57433	18.8713	15.6954	1.08322e+07	9.00915e+06	129.883	114.367	5.84473	5.14651	43.9086	26.4817	2.1603e+07	1.3029e+07	372.99	215.739	16.7846	9.70827
GltA	P39812	CYTO		61.165	21.8111	2.26922e+07	8.09193e+06	5523.9	1737.23	248.575	78.1753	203.767	139.013	1.16962e+08	7.97934e+07	6858.02	4356.07	308.611	196.023	77.0888	26.5826	3.79277e+07	1.30786e+07	3295.51	1089.26	148.298	49.0165
GltB	O34399	CYTO		47.8803	20.4373	1.77636e+07	7.58225e+06	1410.83	571.7	63.4874	25.7265	153.269	85.6365	8.79765e+07	4.91553e+07	1694.12	892.092	76.2354	40.1441	81.518	21.0151	4.01069e+07	1.03394e+07	1132.54	266.202	50.9641	11.9791
GltX	P22250	CYTO		7.52867	3.22988	2.79314e+06	1.19829e+06	225.434	91.356	10.1445	4.11102	29.5439	17.7172	1.69582e+07	1.01697e+07	330.105	192.332	14.8547	8.65495	51.6835	8.69332	2.54283e+07	4.27711e+06	732.108	113.351	32.9449	5.10077
GlvR	P54717	CYTO		0.483122	0.269501	179238	99985	7.92804	5.08872	0.356762	0.228993	0.889537	0.0861287	510594	49437.9	5.25661	0.844734	0.236548	0.038013
GlyA	P39148	CYTO		161.721	49.3236	5.99984e+07	1.82991e+07	3946.49	1032.56	177.592	46.4653	349.076	174.136	2.0037e+08	9.99538e+07	3212.77	1479	144.575	66.555	524.363	175.668	2.57987e+08	8.64288e+07	6011.23	1730.15	270.505	77.8566
GlyQ	P54380	CYTO		15.6185	7.73038	5.79447e+06	2.86797e+06	291.625	162.57	13.1231	7.31565	32.7478	20.0672	1.87972e+07	1.15186e+07	221.977	131.888	9.98897	5.93494	18.8951	8.34004	9.2964e+06	4.1033e+06	161.308	66.2154	7.25885	2.97969
GlyS	P54381	CYTO		11.4189	5.81899	4.23642e+06	2.15884e+06	464.865	215.787	20.9189	9.71042	29.0313	20.3211	1.6664e+07	1.16643e+07	439.43	299.51	19.7744	13.478	30.1575	10.5934	1.48375e+07	5.21198e+06	580.142	185.734	26.1064	8.35804
Gmk	O34328	CYTO		2.53067	1.39266	938879	516678	32.6105	20.5818	1.46747	0.926181	2.0965	1.03859	1.20339e+06	596149	9.92595	4.00416	0.446668	0.180187	11.3433	3.69359	5.58091e+06	1.81724e+06	66.5443	19.4193	2.9945	0.873869
GmuG	O05512	EXTRA	Sec/SpI	0.683652	0.406616	253635	150855	15.7225	9.30985	0.70751	0.418943
GndA	P80859	CYTO		17.3333	5.89173	6.43066e+06	2.18583e+06	488.267	175.764	21.972	7.90936	51.1317	33.0242	2.93496e+07	1.89559e+07	529.808	320.135	23.8414	14.4061	187.15	58.5765	9.2078e+07	2.88197e+07	2447.21	645.055	110.125	29.0275
GntK	P12011	CYTO										4.92322	6.11955	2.82593e+06	3.51262e+06	58.1335	74.125	2.61601	3.33562	0.929515	0.362687	457321	178442	13.4577	5.19227	0.605596	0.233652
GntZ	P12013	CYTO		0.155185	0.0851836	57573.5	31603.1	4.34188	2.30651	0.195384	0.103793	1.1352	0.934802	651605	536576	11.9191	9.8188	0.53636	0.441846	5.9717	2.92582	2.93808e+06	1.4395e+06	77.7974	34.6453	3.50088	1.55904
GpmI	P39773	CYTO		1.65615	0.619913	614432	229988	50.8136	20.8804	2.28661	0.939616	10.3987	1.55752	5.96886e+06	894016	115.563	19.1845	5.20032	0.863303	27.6711	9.4663	1.36142e+07	4.65742e+06	392.568	117.81	17.6656	5.30147
GpsA	P46919	EXTRA	Sec/SpI	2.8507	1.61173	1.05761e+06	597951	57.6752	32.4288	2.59538	1.45929	7.06795	4.49216	4.057e+06	2.5785e+06	53.1013	33.9408	2.38956	1.52734	5.41757	3.15394	2.66544e+06	1.55174e+06	51.4513	29.5684	2.31531	1.33058
GreA	P80240	CYTO										2.01661	1.88692	1.15754e+06	1.08309e+06	7.12464	6.72876	0.320609	0.302794	32.5213	16.4192	1.60005e+07	8.07825e+06	142.793	73.0483	6.42567	3.28717
GroL	P28598	CYTO		51.4334	17.8657	1.90818e+07	6.62817e+06	1590.89	525.474	71.59	23.6463	334.433	168.524	1.91964e+08	9.67326e+07	3891.61	1825.4	175.122	82.1431	1002.12	364.446	4.93043e+08	1.79308e+08	14507.7	4788.41	652.848	215.479
GroS	P28599	CYTO		208.861	118.195	7.74875e+07	4.38505e+07	1188.58	791.002	53.486	35.5951	128.637	34.2265	7.38375e+07	1.9646e+07	271.126	40.8044	12.2007	1.8362	113.972	54.3246	5.60742e+07	2.67277e+07	298.918	145.617	13.4513	6.55277
GrpE	P15874	CYTO		2.26033	1.94168	838584	720365	26.5195	21.0246	1.19338	0.946108	8.6407	3.93604	4.95976e+06	2.25929e+06	38.6868	15.7679	1.74091	0.709556	63.4247	17.8027	3.12049e+07	8.75894e+06	347.278	83.1022	15.6275	3.7396
GsaB	P71084	CYTO		1.62417	0.803797	602568	298209	41.8498	23.9077	1.88324	1.07585	3.30382	2.07486	1.89639e+06	1.19097e+06	30.8089	19.1849	1.3864	0.863321	5.54818	2.37324	2.72971e+06	1.16764e+06	64.6037	26.0954	2.90717	1.1743
GtaB	Q05852	CYTO		9.9294	4.91321	3.68381e+06	1.8228e+06	181.8	100.418	8.18099	4.51882	35.647	21.5094	2.04614e+07	1.23464e+07	238.969	143.426	10.7536	6.45418	110.445	58.7706	5.43391e+07	2.89152e+07	914.92	447.356	41.1714	20.131
GuaA	P29727	CYTO		51.2787	13.4551	1.90244e+07	4.99183e+06	1615.33	495.105	72.6897	22.2797	151.08	79.9328	8.67201e+07	4.58814e+07	1754.79	863.496	78.9657	38.8573	176.257	74.8031	8.67183e+07	3.68031e+07	2561.32	968.794	115.259	43.5958
GuaB	P21879	CYTO		172.539	72.5373	6.40121e+07	2.69113e+07	4888.87	1831.24	219.999	82.4058	318.725	168.334	1.82948e+08	9.66235e+07	3389.08	1618.75	152.509	72.8438	296.895	97.0706	1.46072e+08	4.77588e+07	3971.16	1176.49	178.702	52.9419
GuaC	O05269	CYTO		4.01661	2.05091	1.49016e+06	760889	77.1122	37.4153	3.47005	1.68369	14.1002	9.56674	8.09352e+06	5.49131e+06	101.928	67.967	4.58674	3.05852	2.81764	2.17664	1.38628e+06	1.07091e+06	25.373	18.6604	1.14179	0.839719
GudB	P50735	CYTO		11.9358	2.1673	4.42818e+06	804069	307.164	70.1869	13.8224	3.15841	42.681	23.4855	2.44989e+07	1.34807e+07	407.341	216.327	18.3303	9.73473	35.9867	12.61	1.77054e+07	6.20413e+06	429.121	131.672	19.3104	5.92525
GyrA	P05653	CYTO		12.7132	5.48623	4.71658e+06	2.03539e+06	619.93	227.081	27.8969	10.2186	32.9364	20.3082	1.89055e+07	1.16569e+07	604.885	370.504	27.2198	16.6727	3.98336	1.33504	1.95981e+06	656838	92.655	28.751	4.16948	1.29379
GyrB	P05652	CYTO		2.09962	1.30635	778960	484655	80.5674	48.2229	3.62553	2.17003	3.18765	2.86889	1.82971e+06	1.64674e+06	44.5806	38.9426	2.00613	1.75241	4.13004	2.81738	2.03198e+06	1.38615e+06	73.952	49.3071	3.32784	2.21882
Hag	P02968	CYTO		608.635	330.056	2.25804e+08	1.22451e+08	10814.5	5776.32	486.653	259.935	1731.79	738.994	9.94047e+08	4.24182e+08	11524.9	4289.38	518.62	193.022	2071.12	113.778	1.01899e+09	5.59789e+07	17244.3	1439.74	775.995	64.7881
HelD	O32215	CYTO		0.205327	0.201492	76176.3	74753.4	9.84583	9.96415	0.443062	0.448387									0.650025	0.256352	319812	126125	15.3962	6.68754	0.692827	0.300939
HemAT	O07621	CYTO		18.9637	7.78821	7.03555e+06	2.88943e+06	490.837	165.211	22.0877	7.43449	59.0929	38.1546	3.39193e+07	2.19008e+07	586.933	380.95	26.412	17.1427	59.1775	27.0603	2.91153e+07	1.33137e+07	726.638	297.87	32.6987	13.4041
HemB	P30950	CYTO		1.14624	0.603252	425256	223806	22.7136	12.7357	1.02211	0.573105	7.49534	4.39642	4.30232e+06	2.52355e+06	55.5031	30.2398	2.49764	1.36079	6.80572	2.47077	3.34842e+06	1.21562e+06	62.0934	20.6521	2.7942	0.929343
HemC	P16616	CYTO																		0.97764	0.991195	480999	487668	8.92653	9.46924	0.401694	0.426116
HemE	P32395	CYTO		1.02049	0.830794	378601	308225	21.3806	17.1241	0.962127	0.770585	3.78998	2.47796	2.17545e+06	1.42235e+06	29.325	18.4516	1.31963	0.830321
HemL	P30949	CYTO		0.894659	1.41074	331919	523383	21.9795	34.3279	0.989076	1.54476	4.03437	3.01308	2.31573e+06	1.72951e+06	37.9845	30.3464	1.7093	1.36559	18.2943	10.627	9.00079e+06	5.22848e+06	212.628	116.166	9.56824	5.22747
HemN	P54304	CYTO										8.54341	10.3752	4.90391e+06	5.95536e+06	72.1505	82.8136	3.24677	3.72661	10.7781	4.45067	5.30282e+06	2.18973e+06	116.253	53.297	5.23138	2.39836
HemY	P32397	CYTO		0.561006	0.58134	208133	215677	17.0886	18.4634	0.768985	0.830851
HflX	P94478	CYTO		1.86778	1.46549	692947	543697	46.9593	34.517	2.11317	1.55327	4.48525	2.02798	2.57453e+06	1.16406e+06	41.7845	17.4817	1.8803	0.786677	3.66359	2.38221	1.80249e+06	1.17205e+06	43.9148	28.1261	1.97616	1.26567
Hfq	O31796	CYTO		46.0738	20.7187	1.70934e+07	7.68664e+06	214.523	106.655	9.65352	4.79947	98.8101	37.0052	5.6717e+07	2.1241e+07	173.036	51.3604	7.7866	2.31122	46.5899	16.3412	2.29222e+07	8.03989e+06	101.869	37.0725	4.5841	1.66826
HisA	O35006	CYTO		2.52525	1.93097	936866	716389	37.7539	32.0003	1.69892	1.44002	12.8475	17.8741	7.37445e+06	1.02597e+07	65.7312	89.2892	2.9579	4.01801	36.1877	13.2197	1.78044e+07	6.50411e+06	242.372	83.5733	10.9067	3.7608
HisB	O34683	CYTO		54.9558	22.0406	2.03886e+07	8.17706e+06	648.445	298.726	29.18	13.4427	105.865	65.2774	6.07664e+07	3.74692e+07	460.35	269.481	20.7158	12.1267	48.757	20.6957	2.39885e+07	1.01823e+07	267.599	115.256	12.0419	5.18653
HisC	P17731	CYTO		32.4464	11.7822	1.20376e+07	4.37118e+06	701.302	252.8	31.5586	11.376	96.6951	60.6644	5.5503e+07	3.48214e+07	778.739	488.536	35.0432	21.9841	79.2348	33.8466	3.89835e+07	1.66525e+07	797.973	303.771	35.9088	13.6697
HisD	O34651	CYTO		1.22737	1.02653	455355	380842	30.672	24.9244	1.38024	1.1216	5.36941	3.60993	3.08204e+06	2.0721e+06	49.9772	35.874	2.24898	1.61433	3.46734	2.73582	1.70593e+06	1.34603e+06	40.7725	31.9528	1.83476	1.43788
HisF	O34727	CYTO		0.194485	0.171693	72154	63698.2	3.13482	2.95143	0.141067	0.132814									3.13462	2.45626	1.54223e+06	1.20848e+06	21.3188	16.5281	0.959344	0.743764
HisG	O34520	CYTO		0.579546	0.393073	215012	145830	7.00093	4.62607	0.315042	0.208173	0.601884	0.464678	345481	266725	2.87278	2.29447	0.129275	0.103251	23.2747	10.1784	1.14511e+07	5.00779e+06	138.422	58.2278	6.22898	2.62025
HisH	O34565	CYTO		2.57877	1.30091	956722	482638	34.0106	18.8989	1.53048	0.850449	0.662937	0.67592	380526	387978	3.16758	2.86569	0.142541	0.128956	5.38656	0.923897	2.65019e+06	454557	31.698	3.67131	1.42641	0.165209
HisI	O34912	CYTO		20.1369	10.9108	7.4708e+06	4.04791e+06	262.062	146.457	11.7928	6.59055	81.1403	57.5089	4.65745e+07	3.30101e+07	391.077	280.083	17.5985	12.6037	103.728	47.052	5.10344e+07	2.31496e+07	623.563	271.336	28.0603	12.2101
HisS	O32039	CYTO		15.2221	7.29584	5.64739e+06	2.70675e+06	394.039	182.687	17.7318	8.22093	35.3418	22.4152	2.02862e+07	1.28663e+07	341.812	215.684	15.3815	9.70579	57.5614	31.9197	2.83202e+07	1.57045e+07	693.664	363.001	31.2149	16.3351
HisZ	O34459	CYTO		12.396	2.79771	4.59892e+06	1.03795e+06	291.581	67.7954	13.1211	3.05079	42.9015	25.3098	2.46255e+07	1.45278e+07	373.177	207.527	16.793	9.33872	46.8902	21.9411	2.307e+07	1.0795e+07	511.657	220.041	23.0246	9.90183
Hit	O07513	CYTO		4.79872	3.24654	1.78032e+06	1.20447e+06	43.0366	31.081	1.93665	1.39864	9.26277	5.86325	5.31683e+06	3.36551e+06	30.0186	18.356	1.35084	0.82602	8.42121	5.66145	4.14323e+06	2.78543e+06	34.5701	23.6031	1.55565	1.06214
HmoA	O31534	CYTO		14.3482	7.98436	5.3232e+06	2.9622e+06	98.9047	57.1106	4.45071	2.56998	30.4348	18.9992	1.74696e+07	1.09056e+07	77.4007	44.128	3.48303	1.98576	51.5906	23.9169	2.53826e+07	1.17671e+07	166.003	77.1268	7.47013	3.47071
HmoB	P38049	CYTO										0.558008	0.246167	320297	141300	2.08258	0.795971	0.0937159	0.0358187	2.76928	1.58043	1.36249e+06	777571	13.1775	7.58447	0.592989	0.341301
Hom	P19582	CYTO		64.798	20.5536	2.40401e+07	7.62538e+06	1652.53	477.967	74.364	21.5085	166.827	96.6561	9.57589e+07	5.54806e+07	1590.7	895.302	71.5813	40.2886	269.519	115.79	1.32603e+08	5.69689e+07	3219.52	1222.24	144.879	55.0007
Hpr	P11065	CYTO		20.8553	7.0591	7.73732e+06	2.61893e+06	267.86	94.3032	12.0537	4.24365	34.1198	16.9883	1.95848e+07	9.75128e+06	162.612	71.2022	7.31752	3.2041	23.7369	10.7066	1.16786e+07	5.26764e+06	141.735	59.8705	6.37806	2.69417
HprK	O34483	CYTO		11.2209	6.95439	4.16296e+06	2.58008e+06	210.909	131.839	9.4909	5.93276	18.0626	12.4707	1.03679e+07	7.15818e+06	125.155	85.4007	5.63195	3.84303	10.7403	7.12378	5.28425e+06	3.5049e+06	92.973	60.411	4.18378	2.7185
HprT	P37472	CYTO		11.8276	5.48376	4.38805e+06	2.03447e+06	128.928	58.4196	5.80176	2.62888	13.209	9.09466	7.58199e+06	5.22033e+06	53.8378	37.1818	2.4227	1.67318	21.1858	5.77599	1.04234e+07	2.84179e+06	108.564	26.9711	4.8854	1.2137
HrcA	P25499	CYTO																		1.67272	0.711329	822979	349974	16.5263	6.89711	0.743683	0.31037
HslO	P37565	CYTO		0.359264	0.132042	133287	48987.7	6.64434	2.93604	0.298996	0.132122									3.48953	0.149238	1.71685e+06	73425.1	28.2177	1.07946	1.2698	0.0485757
HtpG	P46208	CYTO		10.1844	3.74088	3.77841e+06	1.38787e+06	395.357	135.938	17.7911	6.11723	36.7132	26.7129	2.10734e+07	1.53332e+07	530.052	390.303	23.8523	17.5636	13.1941	7.65982	6.49151e+06	3.76863e+06	238.28	126.946	10.7226	5.71257
HtpX	O31657	TM	Sec/SpII	0.452735	0.0399749	167965	14830.7	7.58018	0.355994	0.341108	0.0160197	0.760462	0.609319	436505	349749	4.89588	3.70315	0.220315	0.166642	2.01289	1.08116	990344	531931	16.6391	8.1336	0.74876	0.366012
HupA	P08821	CYTO		15.9262	15.0877	5.90863e+06	5.59752e+06	85.1357	78.3578	3.83111	3.5261	45.0333	36.119	2.58491e+07	2.07323e+07	93.6068	73.4953	4.21231	3.30729	199.013	92.5665	9.79142e+07	4.55427e+07	509.45	259.644	22.9252	11.684
HutP	P10943	CYTO		0.501291	0.297853	185979	110504	4.76254	3.13968	0.214314	0.141286	0.535972	0.238346	307648	136811	1.77846	0.614275	0.0800308	0.0276424	0.545818	0.349683	268542	172044	2.27603	1.37792	0.102421	0.0620064
Icd	P39126	CYTO		608.024	136.658	2.25577e+08	5.07001e+07	15265.8	3577.58	686.959	160.991	1497.63	762.46	8.59638e+08	4.37652e+08	14023.8	6602.63	631.071	297.119	1652.64	460.629	8.13099e+08	2.26629e+08	19392.2	4820.84	872.647	216.938
IleS	Q45477	CYTO		76.5466	24.9086	2.83988e+07	9.24111e+06	4283.45	1143.77	192.755	51.4698	213.079	107.839	1.22307e+08	6.18993e+07	4507.3	1997.59	202.828	89.8914	38.7212	8.61256	1.90508e+07	4.23738e+06	1028.91	195.477	46.3008	8.79647
IlvA	P37946	CYTO		14.0674	7.47787	5.219e+06	2.77429e+06	354.689	183.071	15.961	8.23822	41.2871	24.4731	2.36988e+07	1.40476e+07	387.583	220.556	17.4412	9.92502	79.7426	37.7636	3.92334e+07	1.85797e+07	934.059	397.876	42.0327	17.9044
IlvB	P37251	CYTO		41.3437	15.6687	1.53385e+07	5.8131e+06	1387.76	486.541	62.4491	21.8944	111.08	60.951	6.37598e+07	3.49859e+07	1399.44	705.806	62.9747	31.7613	94.6183	21.9015	4.65522e+07	1.07755e+07	1498.13	283.701	67.4157	12.7666
IlvC	P37253	CYTO		158.288	47.7402	5.87248e+07	1.77116e+07	3165.92	773.045	142.466	34.787	346.021	192.728	1.98616e+08	1.10626e+08	2605.95	1394.92	117.268	62.7713	544.222	235.694	2.67757e+08	1.15962e+08	5122.78	2000.43	230.525	90.0194
IlvD	P51785	CYTO		33.6254	18.7124	1.2475e+07	6.94229e+06	1072.7	571.37	48.2716	25.7116	94.1265	52.7451	5.40286e+07	3.02757e+07	1123.08	577.626	50.5387	25.9932	133.739	74.4764	6.57997e+07	3.66424e+07	1991.68	1031.36	89.6255	46.4111
IlvE	O31461	CYTO		0.706516	0.354797	262118	131630	15.3268	8.30777	0.689706	0.37385	2.34141	2.83975	1.34397e+06	1.63002e+06	19.1696	23.9976	0.862632	1.07989	7.60681	3.32779	3.74255e+06	1.63727e+06	75.9931	31.9978	3.41969	1.4399
IlvH	P37252	CYTO		97.6144	45.8299	3.62149e+07	1.70029e+07	991.178	439.934	44.603	19.797	185.629	91.8855	1.06551e+08	5.27423e+07	709.611	321.671	31.9325	14.4752	219.723	81.1685	1.08104e+08	3.99349e+07	1054.94	385.719	47.4723	17.3574
IlvK	P39576	CYTO		13.7638	4.96777	5.10638e+06	1.84304e+06	301.639	118.828	13.5738	5.34725	22.7774	12.0194	1.30742e+07	6.89912e+06	186.061	90.528	8.37276	4.07376	76.4104	21.4055	3.75939e+07	1.05315e+07	778.23	194.62	35.0204	8.7579
InfA	P20458	CYTO										4.47225	2.82905	2.56707e+06	1.62387e+06	7.74576	4.71035	0.348559	0.211966	5.98911	1.57937	2.94664e+06	777051	13.0141	3.81647	0.585634	0.171741
InfB	P17889	CYTO		27.4812	15.8869	1.01955e+07	5.89403e+06	1145.59	591.278	51.5515	26.6075	51.6372	32.249	2.96397e+07	1.85109e+07	822.796	501.069	37.0258	22.5481	96.7395	38.8016	4.75958e+07	1.90904e+07	1917.76	725.126	86.2993	32.6307
InfC	P55872	CYTO		23.3944	10.8533	8.67933e+06	4.02658e+06	250.39	120.08	11.2675	5.40358	16.5683	10.2327	9.51021e+06	5.87356e+06	65.9301	40.6002	2.96685	1.82701	59.0628	22.9159	2.90589e+07	1.12746e+07	293.786	107.671	13.2204	4.84521
IolA	P42412	CYTO										0.575348	0.109857	330250	63057.8	5.8583	1.0645	0.263624	0.0479026	0.537945	0.335255	264669	164945	7.13746	3.9705	0.321186	0.178673
IolS	P46336	CYTO		0.915394	0.297764	339611	110470	17.2543	4.8487	0.776445	0.218191	2.63886	2.08143	1.5147e+06	1.19474e+06	18.5945	15.0426	0.836753	0.676917	7.72753	2.90941	3.80195e+06	1.43143e+06	68.7391	25.2619	3.09326	1.13679
IolW	O32223	CYTO																		2.77365	1.4809	1.36463e+06	728604	28.0677	14.9708	1.26305	0.673685
IscS1	O34599	CYTO		2.06864	2.16223	767467	802187	45.2734	48.6919	2.0373	2.19113	1.67642	0.841396	962267	482961	14.1096	7.86287	0.63493	0.353829	1.54844	0.178783	761833	87961.2	15.9223	2.63133	0.716504	0.11841
IspA	P54383	CYTO		16.9437	5.05673	6.28612e+06	1.87605e+06	306.759	61.6683	13.8042	2.77508	5.03868	4.85154	2.8922e+06	2.78478e+06	33.4678	33.0561	1.50605	1.48752	0.680475	0.218398	334794	107452	5.48604	1.9536	0.246872	0.0879118
IspE	P37550	CYTO		0.416838	0.335545	154647	124487	7.8209	6.70998	0.351941	0.301949	1.68309	1.22342	966094	702245	10.38	7.30577	0.4671	0.32876	1.29756	1.47383	638400	725126	9.99852	11.0557	0.449934	0.497505
IspG	P54482	CYTO		11.0727	6.56096	4.10798e+06	2.43411e+06	238.843	127.478	10.748	5.73653	25.4746	15.5165	1.46224e+07	8.90648e+06	206.743	123.318	9.30343	5.5493	34.8118	22.0594	1.71274e+07	1.08532e+07	352.569	214.56	15.8656	9.65521
IspH	P54473	CYTO		0.421341	0.343978	156317	127616	7.99249	6.39013	0.359662	0.287556	1.44628	0.327585	830167	188034	10.0481	2.85723	0.452164	0.128575	4.29641	2.47577	2.11383e+06	1.21808e+06	37.536	20.5639	1.68912	0.925374
Jag	Q01620	CYTO		4.74028	3.83652	1.75864e+06	1.42335e+06	57.5948	43.0278	2.59177	1.93625	3.17486	2.23868	1.82237e+06	1.285e+06	14.6009	9.6783	0.657039	0.435523	4.11977	2.39899	2.02692e+06	1.1803e+06	23.9069	13.4445	1.07581	0.605002
KatA	P26901	CYTO		0.469781	0.480053	174289	178100	13.8086	13.412	0.621389	0.603542									30.4212	9.48646	1.49672e+07	4.66734e+06	420.803	112.145	18.9361	5.04651
KduI	P50843	CYTO																		1.50536	0.875009	740636	430505	11.8962	7.17423	0.535329	0.32284
KtrC	P39760	CYTO		1.93504	1.69201	717902	627736	26.8917	26.0395	1.21013	1.17178	3.38332	2.35827	1.94202e+06	1.35365e+06	16.4342	10.8427	0.739539	0.487922	5.33553	3.28195	2.62508e+06	1.61472e+06	33.4811	21.9498	1.50665	0.987743
Ldh	P13714	CYTO	Sec/SpI									18.1071	18.4042	1.03935e+07	1.0564e+07	123.806	120.283	5.57128	5.41276
LepA	P37949	CYTO		0.908821	1.00029	337173	371106	32.6053	36.0323	1.46724	1.62145	5.99382	4.57688	3.44045e+06	2.62713e+06	82.122	62.3774	3.69549	2.80698	8.48713	5.37638	4.17567e+06	2.64518e+06	145.229	85.7681	6.5353	3.85957
LeuA	P94565	CYTO		103.436	31.0174	3.83746e+07	1.15075e+07	3170.25	900.331	142.661	40.5149	230.739	122.889	1.32444e+08	7.05382e+07	2645.7	1335.08	119.057	60.0787	305.462	152.826	1.50287e+08	7.51906e+07	4354.92	1989.74	195.971	89.5382
LeuB	P05645	CYTO		31.8626	16.4759	1.1821e+07	6.11256e+06	678.153	332.023	30.5169	14.941	100.654	58.2795	5.77751e+07	3.34524e+07	811.314	462.45	36.5091	20.8102	432.356	164.012	2.12719e+08	8.0694e+07	4334.49	1440.58	195.052	64.826
LeuC	P80858	CYTO		24.441	13.267	9.06762e+06	4.92207e+06	684.226	352.108	30.7902	15.8448	59.0499	49.2146	3.38946e+07	2.82492e+07	628.607	530.788	28.2873	23.8854	116.475	47.5954	5.73058e+07	2.3417e+07	1535.05	573.815	69.0771	25.8217
LeuD	P94568	CYTO		21.2953	5.99685	7.90056e+06	2.22483e+06	266.773	85.3336	12.0048	3.84001	50.5314	28.7955	2.9005e+07	1.65286e+07	234.668	121.609	10.5601	5.47242	58.9883	15.1611	2.90222e+07	7.45927e+06	344.619	84.6116	15.5079	3.80752
LeuS	P36430	CYTO		20.4668	6.56773	7.59319e+06	2.43663e+06	1022.8	384.275	46.0258	17.2924	38.9411	21.8734	2.23522e+07	1.25553e+07	714.778	386.42	32.165	17.3889	29.3855	9.51869	1.44576e+07	4.6832e+06	679.099	198.452	30.5594	8.93034
LexA	P31080	CYTO		5.51977	3.27175	2.04783e+06	1.21382e+06	67.4115	38.1316	3.03352	1.71592	14.8728	9.82906	8.537e+06	5.64188e+06	66.879	40.7603	3.00956	1.83421	2.37628	0.975457	1.16913e+06	479925	14.0905	5.67771	0.634073	0.255497
LicH	P46320	CYTO		0.0963125	0.00165839	35731.9	615.263	2.49876	0.00590256	0.112444	0.000265615
LigA	O31498	CYTO		2.36543	0.937262	877576	347724	95.4778	36.8455	4.2965	1.65805	4.74622	3.55921	2.72433e+06	2.04298e+06	70.6413	50.7086	3.17886	2.28189	1.97436	1.0689	971385	525899	37.5102	20.0884	1.68796	0.903979
LipA	O32129	CYTO		18.4539	7.26179	6.84639e+06	2.69413e+06	336.731	123.844	15.1529	5.57299	48.0577	34.9623	2.75851e+07	2.00684e+07	323.482	227.419	14.5567	10.2339	32.0771	17.3703	1.57819e+07	8.54618e+06	272.392	139.768	12.2577	6.28956
LipL	P39648	CYTO		0.354792	0.270175	131628	100235	6.54566	5.4341	0.294555	0.244534
LipM	P54511	CYTO		2.96778	2.28631	1.10105e+06	848222	52.0004	39.6301	2.34002	1.78336	9.03536	5.17627	5.1863e+06	2.97118e+06	58.4304	31.9945	2.62937	1.43975	1.70604	0.997139	839369	490593	14.0807	8.5669	0.633632	0.385511
Lon1	P37945	CYTO		4.05561	3.15879	1.50463e+06	1.17191e+06	186.748	134.573	8.40367	6.05581	5.20093	3.49906	2.98533e+06	2.00846e+06	90.9507	60.5009	4.09278	2.72254	6.11145	2.76371	3.00683e+06	1.35975e+06	133.608	57.8712	6.01238	2.6042
LplJ	O07608	CYTO		0.33434	0.161739	124040	60005	7.02642	3.98258	0.316189	0.179216	0.617669	0.345991	354542	198599	4.63684	2.34106	0.208658	0.105348	1.67695	1.32292	825058	650875	15.8995	12.447	0.715476	0.560116
LrpA	P96652	CYTO		0.769053	0.375762	285319	139408	6.70944	3.59647	0.301925	0.161841	0.688309	0.143095	395089	82136.8	2.09017	0.400379	0.0940577	0.0180171
LtaS1	Q797B3	TM	Sec/SpII	72.4935	17.8846	2.68951e+07	6.6352e+06	2849.82	544.951	128.242	24.5228	98.5618	63.7661	5.65745e+07	3.66018e+07	1468.55	811.28	66.085	36.5076	273.749	124.083	1.34685e+08	6.10489e+07	5091.19	2282.52	229.104	102.713
LtaS2	O34952	TM	Sec/SpII	6.03545	2.94434	2.23915e+06	1.09235e+06	241.072	114.415	10.8482	5.14868	7.30478	6.515	4.19294e+06	3.73961e+06	110.91	98.3528	4.99095	4.42588	4.28281	3.5425	2.10714e+06	1.74291e+06	80.8865	68.0899	3.63989	3.06405
LutA	O07020	CYTO		22.9297	8.15865	8.50692e+06	3.02686e+06	333.488	146.386	15.007	6.58735	73.9112	38.84	4.2425e+07	2.22941e+07	394.688	197.4	17.761	8.88298	40.5946	8.10726	1.99726e+07	3.98877e+06	273.026	55.1152	12.2862	2.48019
LutB	O07021	CYTO		86.1417	32.8759	3.19586e+07	1.21969e+07	2465.02	840.037	110.926	37.8017	237.263	153.943	1.36189e+08	8.83634e+07	2551.73	1541.93	114.828	69.3866	148.665	64.4141	7.3143e+07	3.16917e+07	1997.08	797.497	89.8684	35.8873
LutC	O32259	CYTO		147.007	67.3458	5.45395e+07	2.49853e+07	2060.14	855.595	92.7062	38.5018	493.046	293.419	2.83008e+08	1.68422e+08	2595.15	1423.65	116.782	64.0642	336.846	42.2639	1.65728e+08	2.07938e+07	2249.85	226.907	101.243	10.2108
LuxS	O34667	CYTO		2.08757	0.697856	774487	258905	20.1008	6.99084	0.904536	0.314588	7.36794	4.18386	4.2292e+06	2.40153e+06	26.9736	15.0355	1.21381	0.676596	12.8821	3.57385	6.33798e+06	1.75834e+06	57.8114	14.7332	2.60151	0.662993
LysA	P23630	CYTO		6.09239	2.08559	2.26028e+06	773754	159.528	52.9408	7.17875	2.38234	25.3902	19.9971	1.4574e+07	1.14783e+07	250.498	203.27	11.2724	9.14714	14.9305	2.73651	7.3458e+06	1.34636e+06	184.415	30.2106	8.29866	1.35948
LysC	P08495	CYTO		9.88246	6.20587	3.66639e+06	2.30238e+06	231.182	139.218	10.4032	6.2648	25.2286	17.3469	1.44812e+07	9.95709e+06	221.892	154.192	9.98513	6.93864	85.6	37.0267	4.21152e+07	1.82171e+07	942.383	373.476	42.4072	16.8064
LysS	P37477	CYTO		66.2364	28.9463	2.45737e+07	1.07391e+07	2037.21	804.032	91.6743	36.1815	122.332	76.613	7.02188e+07	4.39759e+07	1414.27	843.307	63.6422	37.9488	100.223	50.2641	4.93097e+07	2.47299e+07	1448.99	694.133	65.2044	31.236
LytB	Q02113	CW	Sec/SpI. Probably interacts, not covalently, with the CW.	328.015	120.34	1.21694e+08	4.4646e+07	13437.7	4135.39	604.697	186.092	490.418	248.716	2.815e+08	1.42763e+08	7643.45	3249.58	343.955	146.231	392.969	236.574	1.93341e+08	1.16394e+08	7650.28	4677.08	344.263	210.468
LytC	Q02114	CW	Sec/SpI. Probably interacts, not covalently, with the CW.	306.568	65.3721	1.13737e+08	2.42531e+07	8711.8	1809.4	392.031	81.4229	531.886	246.09	3.05303e+08	1.41256e+08	5723.88	2251.08	257.574	101.299	516.039	283.211	2.53891e+08	1.3934e+08	6930.49	3867.52	311.872	174.039
LytD	P39848	CW	Sec/SpI. Probably interacts, not covalently, with the CW. Should localize at division/spore septum or spore cortex or coat.	6.48271	1.93226	2.40509e+06	716868	336.638	111.272	15.1487	5.00725	17.1111	10.0657	9.82177e+06	5.77772e+06	329.043	162.047	14.8069	7.29213	1.91255	2.30458	940976	1.13385e+06	45.0554	52.3776	2.02749	2.35699
LytE	P54421	CW	Sec/SpI. Probably interacts, not covalently, with the CW.	16.2401	6.05339	6.02509e+06	2.24581e+06	315.428	137.849	14.1943	6.20323	41.9116	18.3452	2.40573e+07	1.05301e+07	311.495	116.742	14.0173	5.2534	4.48007	2.07792	2.20419e+06	1.02234e+06	40.5076	19.0363	1.82284	0.856634
LytF	O07532	CW	Sec/SpI. Probably interacts, not covalently, with the CW.	9.76977	5.18179	3.62459e+06	1.92244e+06	277.846	169.301	12.5031	7.61855	13.5071	10.6871	7.75308e+06	6.13442e+06	141.592	99.1332	6.37166	4.46099	0.807207	0.281113	397146	138308	10.4168	4.11541	0.468755	0.185194
LytR	Q02115	Unknown	Sec/SpI	9.11784	5.2666	3.38272e+06	1.95391e+06	175.631	118.033	7.90342	5.31148	19.5645	10.9708	1.123e+07	6.29726e+06	136.053	73.8606	6.12239	3.32373	10.5234	6.64555	5.17753e+06	3.26961e+06	90.7852	53.5251	4.08534	2.40863
Maf	Q02169	CYTO		1.60048	0.398837	593778	147968	19.5142	6.73827	0.878138	0.303222	2.33999	0.956796	1.34315e+06	549201	9.91646	4.30703	0.446241	0.193817	1.4857	0.656	730963	322752	8.06748	3.6206	0.363037	0.162927
MalR	O05251	CYTO		2.7714	0.962184	1.02819e+06	356970	40.9542	16.5293	1.84294	0.743817	2.13835	1.68425	1.22741e+06	966761	11.441	8.16081	0.514843	0.367236	1.97037	0.636936	969421	313373	13.6602	5.05141	0.614708	0.227313
Map	P19994	CYTO		24.3695	11.4332	9.04109e+06	4.24173e+06	362.783	177.8	16.3253	8.00099	43.7156	14.4521	2.50928e+07	8.29551e+06	246.048	58.9555	11.0721	2.653	48.1088	29.9295	2.36695e+07	1.47253e+07	331.47	207.666	14.9161	9.34495
MapB	O34484	CYTO		1.12036	0.656396	415653	243523	16.7323	8.36903	0.752953	0.376606	1.93847	0.416877	1.11268e+06	239287	10.6799	2.96377	0.480594	0.13337	4.87833	4.63364	2.40014e+06	2.27975e+06	32.931	30.6189	1.48189	1.37785
Mbl	P39751	CYTO		29.0745	8.04165	1.07866e+07	2.98345e+06	567.505	179.713	25.5377	8.0871	81.4553	46.6922	4.67553e+07	2.68013e+07	588.954	329.547	26.5029	14.8296	121.685	45.8873	5.98688e+07	2.25766e+07	1098.71	378.414	49.4418	17.0286
MccB	O05394	CYTO																		6.23034	8.13791	3.06533e+06	4.00385e+06	64.6201	83.9775	2.9079	3.77899
McpA	P39214	Unknown	Sec/SpI	3.01662	1.89231	1.11917e+06	702048	122.666	89.2746	5.51998	4.01736	5.61429	3.66089	3.2226e+06	2.10135e+06	81.5059	53.7384	3.66777	2.41823	3.05323	2.38163	1.50219e+06	1.17176e+06	56.6127	45.632	2.54757	2.05344
McpB	P39215	Unknown	Sec/SpI	8.27314	3.2463	3.06934e+06	1.20438e+06	325.607	138.428	14.6523	6.22925	24.6133	14.4347	1.41281e+07	8.28553e+06	358.248	206.799	16.1211	9.30597	37.1351	29.354	1.82704e+07	1.44422e+07	663.495	491.569	29.8573	22.1206
McpC	P54576	TM	Sec/SpII	2.57287	1.07679	954535	399489	100.489	43.4026	4.52198	1.95312	4.08275	3.31839	2.3435e+06	1.90476e+06	59.1465	48.3485	2.66159	2.17568	5.4007	5.40325	2.65714e+06	2.6584e+06	95.8019	92.589	4.31108	4.1665
McsB	P37570	CYTO		0.904855	1.15739	335701	429391	18.6647	23.3839	0.839913	1.05227	2.04739	1.93467	1.1752e+06	1.1105e+06	16.5383	15.1558	0.744223	0.682012	1.54772	1.51612	761476	745931	16.3701	16.1275	0.736657	0.725737
Mdh	P49814	EXTRA	Sec/SpI	229.163	88.5738	8.50193e+07	3.28609e+07	4164.67	1588.89	187.41	71.4999	496.403	264.843	2.84936e+08	1.5202e+08	3413.79	1730.62	153.621	77.8779	1875.52	691.647	9.22755e+08	3.4029e+08	15940.4	5649.54	717.318	254.229
MecA	P37958	CYTO		0.573959	0.385369	212939	142972	8.21165	5.29194	0.369524	0.238137	2.53392	1.21736	1.45447e+06	698763	12.9237	5.46136	0.581569	0.245761	6.30711	2.44375	3.1031e+06	1.20232e+06	40.9046	14.5293	1.84071	0.653819
MenB	P23966	CYTO		85.5561	54.1851	3.17413e+07	2.01027e+07	1394.09	917.806	62.7342	41.3013	200.61	165.843	1.1515e+08	9.51938e+07	1187.91	936.848	53.4558	42.1582	53.5468	26.8864	2.6345e+07	1.32281e+07	402.805	196.722	18.1262	8.85248
MenF	P23973	CYTO		0.261902	0.0648276	97165.8	24051.1	7.54528	2.29768	0.339538	0.103396	1.11777	0.56138	641599	322232	12.0617	6.72553	0.542776	0.302649	1.0116	0.204275	497705	100503	13.2304	2.01667	0.595366	0.09075
MenG	P31113	CYTO		1.81834	1.33755	674605	496231	25.9856	18.3352	1.16935	0.825084	1.60807	0.806292	923031	462812	8.40138	4.05632	0.378062	0.182534	3.91475	1.95981	1.92606e+06	964225	25.8917	13.7985	1.16513	0.620934
MetA	P54167	CYTO		4.61813	3.43943	1.71333e+06	1.27603e+06	85.1845	62.3102	3.8333	2.80396	1.31141	0.998284	752750	573015	9.3964	7.5779	0.422838	0.341005	2.1734	2.57546	1.06931e+06	1.26713e+06	18.7616	21.5992	0.844271	0.971965
MetC	O31632	CYTO		21.2849	7.78499	7.8967e+06	2.88823e+06	488.262	177.166	21.9718	7.97248	52.8436	29.4032	3.03322e+07	1.68774e+07	454.829	241.115	20.4673	10.8502	65.2475	25.9564	3.21018e+07	1.27705e+07	698.265	257.205	31.4219	11.5742
MetE	P80877	CYTO		131.099	44.2544	4.86376e+07	1.64184e+07	6056.08	1590.68	272.524	71.5804	298.472	159.392	1.71323e+08	9.14909e+07	5194.55	2567.67	233.755	115.545	962.387	312.499	4.73494e+08	1.53749e+08	21082	6163.51	948.691	277.358
MetG	P37465	CYTO		62.4822	22.2263	2.31809e+07	8.24597e+06	2543.19	771.101	114.443	34.6995	143.432	94.7924	8.23299e+07	5.44108e+07	2175.17	1352.98	97.8824	60.8841	58.5883	17.9031	2.88255e+07	8.8083e+06	1126.31	296.261	50.684	13.3318
MetI	O31631	CYTO		24.0139	6.12906	8.90916e+06	2.27388e+06	538.106	120.736	24.2148	5.43313	60.6183	32.3923	3.47949e+07	1.85932e+07	505.916	241.093	22.7662	10.8492	59.7164	26.2096	2.93805e+07	1.28951e+07	625.327	245.229	28.1397	11.0353
MetK	P54419	CYTO		33.1575	8.83439	1.23014e+07	3.27756e+06	789.906	216.324	35.5458	9.73458	91.5018	45.7993	5.2522e+07	2.62888e+07	814.266	377.901	36.642	17.0055	92.3784	31.4867	4.54502e+07	1.54914e+07	1025.3	307.724	46.1384	13.8476
MetN	O32169	CYTO		5.86683	0.56137	2.17659e+06	208268	120.082	11.8424	5.40368	0.532907	10.626	5.74679	6.09935e+06	3.29866e+06	80.8801	40.8635	3.6396	1.83886	12.9331	4.93307	6.36306e+06	2.42707e+06	123.627	44.9928	5.56322	2.02467
MetP	O32168	TM	Sec/SpII	1.78925	1.13761	663811	422054	23.0574	14.4207	1.03758	0.64893	1.06148	0.754639	609290	433163	5.10011	3.15153	0.229505	0.141819	1.90793	0.531951	938700	261720	11.5506	3.2763	0.519779	0.147434
MetQ	O32167	LIPO	Sec/SpII	230.731	79.0223	8.56011e+07	2.93173e+07	3806.78	1418.96	171.305	63.8532	439.38	204.68	2.52204e+08	1.17486e+08	2709.58	1113.54	121.931	50.1095	673.163	243.466	3.31196e+08	1.19785e+08	5177.98	1839.19	233.009	82.7637
Mfd	P37474	CYTO		0.938744	0.611491	348274	226863	66.0209	38.1758	2.97094	1.71791	2.20819	1.61408	1.2675e+06	926482	59.1581	42.0052	2.66212	1.89023	0.826488	0.397317	406632	195480	27.8082	12.5448	1.25137	0.564516
MgsA	P42980	CYTO																		6.20257	2.87517	3.05166e+06	1.41458e+06	23.505	10.3553	1.05773	0.465989
MgtE	O34442	TM	Sec/SpII	0.245551	0.141102	91099.3	52348.8	6.81303	3.54045	0.306586	0.15932	1.10358	0.0921942	633454	52919.5	11.0995	1.59162	0.499479	0.0716229	1.34799	1.14863	663210	565127	16.8925	13.9366	0.760161	0.627145
MhqR	O31672	CYTO										0.894011	0.378514	513162	217267	3.01879	1.45266	0.135846	0.0653698
MiaA	O31795	CYTO		0.948535	1.12014	351907	415571	19.7262	24.6943	0.887679	1.11124	0.606527	0.510485	348146	293018	4.39814	3.92886	0.197916	0.176799
MiaB	O31778	CYTO		10.5922	4.23859	3.92972e+06	1.57252e+06	327.456	108.429	14.7355	4.87932	21.4023	13.1057	1.22849e+07	7.52268e+06	247.907	145.289	11.1558	6.53798	1.59884	0.574588	786629	282697	23.085	9.09601	1.03882	0.409321
MinC	Q01463	CYTO		0.669743	0.357798	248475	132743	8.84306	4.36383	0.397938	0.196373	1.61152	1.32989	925010	763355	8.1143	6.95543	0.365144	0.312994	1.35527	0.0576114	666793	28344.8	8.60107	0.420934	0.387048	0.018942
MinD	Q01464	CYTO		1.96953	0.414391	730694	153739	31.7854	9.45967	1.43034	0.425685	11.6785	8.21886	6.70347e+06	4.71763e+06	69.9195	49.9952	3.14638	2.24978	14.8361	3.9444	7.29935e+06	1.94065e+06	110.513	27.093	4.97308	1.21919
MisCA	Q01625	TM LIPO	Sec/SpII	9.26836	3.31491	3.43856e+06	1.22983e+06	149.695	61.6181	6.73628	2.77282	12.4926	5.40954	7.17075e+06	3.10508e+06	76.0445	30.3122	3.422	1.36405	8.48602	2.00766	4.17512e+06	987770	63.3819	12.5204	2.85219	0.563416
MnmE	P25811	CYTO		0.515326	0.403418	191186	149668	13.9868	10.6118	0.629406	0.477533	3.06642	2.23929	1.76012e+06	1.28535e+06	31.5989	24.7626	1.42195	1.11432	1.40732	1.27389	692400	626752	17.9312	15.4259	0.806903	0.694165
MnmG	P25812	CYTO		1.81681	1.07349	674036	398266	67.4428	36.9464	3.03493	1.66259	3.45161	2.25748	1.98122e+06	1.29579e+06	48.3635	31.0231	2.17636	1.39604	3.1628	2.29116	1.5561e+06	1.12725e+06	54.9238	37.9622	2.47157	1.7083
MntA	O34385	LIPO	Sec/SpII	0.881756	0.414189	327132	153664	15.6832	5.32397	0.705742	0.239579
MntR	P54512	CYTO		0.677233	0.671432	251254	249101	6.62998	7.0128	0.298349	0.315576	2.39838	2.05724	1.37667e+06	1.18085e+06	8.13912	7.04716	0.366261	0.317122
MoaE	O31705	CYTO																		1.63046	0.568778	802187	279839	7.27486	2.13162	0.327369	0.0959228
MoeA	O31703	CYTO		7.02928	4.03524	2.60786e+06	1.49708e+06	174.309	92.4995	7.84389	4.16248	10.3689	6.01604	5.95174e+06	3.45321e+06	96.6168	53.2471	4.34776	2.39612	3.55133	1.87106	1.74725e+06	920561	41.4957	20.917	1.86731	0.941267
MotA	P28611	Unknown	Sec/SpI	1.19984	0.906355	445142	336258	19.6608	14.5227	0.884737	0.65352	5.83566	2.34727	3.34967e+06	1.34733e+06	34.873	16.0639	1.56929	0.722878	0.435485	0.0075911	214258	3734.82	3.25577	0.320101	0.14651	0.0144045
MotB	P28612	TM	Sec/SpII	7.76903	3.95805	2.88231e+06	1.46844e+06	125.778	71.6027	5.66	3.22212	13.8074	6.08845	7.92545e+06	3.49477e+06	82.6512	31.1512	3.7193	1.4018	7.20847	4.29251	3.54657e+06	2.11192e+06	52.8268	28.7681	2.37721	1.29457
Mpr	P39790	EXTRA	Sec/SpI	1.57857	1.55894	585650	578366	27.8234	28.0559	1.25205	1.26252	11.9064	13.8702	6.83425e+06	7.96147e+06	80.7913	86.4082	3.63561	3.88837	28.5908	16.1096	1.40667e+07	7.92592e+06	244.922	139.55	11.0215	6.27976
MreB	Q01465	CYTO		15.5411	6.56732	5.76574e+06	2.43648e+06	303.528	132.709	13.6587	5.97192	41.8053	25.8559	2.39962e+07	1.48413e+07	301.524	186.608	13.5686	8.39734	82.0052	43.3687	4.03466e+07	2.13374e+07	737.151	356.807	33.1718	16.0563
MreC	Q01466	EXTRA	Sec/SpI	1.80571	0.23748	669918	88104.9	31.2558	2.90039	1.40651	0.130518	6.02942	3.0684	3.46089e+06	1.76126e+06	38.7169	20.7899	1.74226	0.935546	4.51922	2.97022	2.22346e+06	1.46135e+06	36.3256	23.4374	1.63465	1.05468
MrgA	P37960	CYTO										1.3644	0.978118	783163	561440	4.84082	3.06143	0.217837	0.137764	73.0852	17.928	3.59579e+07	8.82057e+06	322.056	77.4424	14.4925	3.48491
MrnC	O31418	CYTO		3.33124	1.8728	1.23589e+06	694810	29.6173	18.0509	1.33278	0.812291	2.4692	0.962694	1.41732e+06	552587	8.21665	2.45469	0.369749	0.110461	4.69469	1.90068	2.30979e+06	935136	19.2622	7.63058	0.866801	0.343376
MsmX	P94360;O32151			0.276746	0.237121	102673	87971.7	6.75197	6.19666	0.303839	0.27885	1.1465	0.227018	658091	130309	9.05044	1.87535	0.40727	0.0843909	1.62715	1.207	800560	593842	16.8086	12.4833	0.756387	0.561747
MtaB	P54462	CYTO		0.87127	0.405749	323241	150533	24.0101	10.3958	1.08046	0.467812	1.77148	0.930614	1.01683e+06	534172	18.5264	9.05878	0.833686	0.407645	1.35843	1.01055	668350	497192	17.4673	12.4965	0.78603	0.562342
MtnA	O31662	CYTO		89.1739	20.3677	3.30835e+07	7.55643e+06	1868.53	401.469	84.0839	18.0661	297.244	159.634	1.70618e+08	9.16299e+07	2321.64	1165.27	104.474	52.4374	337.655	45.1662	1.66126e+08	2.22218e+07	3341.18	424.729	150.353	19.1128
MtnB	O31668	CYTO		21.7261	7.35996	8.06039e+06	2.73054e+06	273.749	84.3718	12.3187	3.79673	106.712	68.1824	6.12526e+07	3.91367e+07	500.487	292.63	22.5219	13.1684	25.8217	5.40983	1.27043e+07	2.66164e+06	153.543	24.814	6.90943	1.11663
MtnD	O31669	CYTO		3.55642	1.55254	1.31943e+06	575992	40.3704	17.549	1.81667	0.789705	7.93955	4.64684	4.5573e+06	2.66729e+06	32.8439	17.4939	1.47798	0.787227	12.7982	5.40415	6.29673e+06	2.65884e+06	68.5783	30.3895	3.08602	1.36753
MtnE	O31665	CYTO		1.02042	0.713107	378577	264563	23.9713	16.1638	1.07871	0.727372	1.43466	0.150423	823494	86342.6	12.4561	1.40931	0.560525	0.0634189	10.8224	9.72303	5.32461e+06	4.78373e+06	118.22	101.995	5.31991	4.58979
MtnK	O31663	CYTO		172.98	52.3041	6.41758e+07	1.94048e+07	4209.34	1254.39	189.42	56.4477	371.709	221.909	2.13361e+08	1.27376e+08	3348.71	1830.38	150.692	82.3669	974.565	376.016	4.79486e+08	1.85e+08	11052.2	3778.85	497.351	170.048
MtnN	O32028	CYTO		1.63209	0.604858	605505	224402	22.7078	10.2412	1.02185	0.460855	2.17396	2.42313	1.24785e+06	1.39088e+06	10.6616	11.4835	0.479774	0.516757	16.5801	4.91148	8.15739e+06	2.41645e+06	106.065	28.0766	4.77293	1.26345
MtnU	O31664	CYTO		1.03846	0.694197	385268	257547	16.9094	11.4881	0.760924	0.516964	8.96783	6.48449	5.14753e+06	3.7221e+06	55.2306	35.4662	2.48538	1.59598	1.40392	1.47476	690729	725583	10.4701	11.2085	0.471155	0.504383
MtnW	O31666	CYTO		2.54812	1.71213	945354	635202	62.8565	47.8426	2.82854	2.15291	5.18185	4.15249	2.97438e+06	2.38353e+06	47.0638	38.1684	2.11787	1.71758	5.56889	2.39565	2.73989e+06	1.17866e+06	62.9696	29.1156	2.83363	1.3102
MtnX	O31667	CYTO																		0.882305	0.263423	434094	129604	6.12464	1.98302	0.275609	0.0892359
MtrB	P19466	CYTO		11.5079	7.5298	4.26944e+06	2.79355e+06	53.5211	40.0083	2.40845	1.80038	14.123	2.75269	8.10658e+06	1.58004e+06	24.7729	3.98231	1.11478	0.179204	7.71158	2.90626	3.7941e+06	1.42988e+06	16.5747	7.04153	0.745863	0.316869
MurAA	P70965	CYTO		2.1175	0.919633	785591	341184	53.6019	23.8543	2.41209	1.07345	2.31124	1.99392	1.32665e+06	1.14451e+06	21.788	18.8732	0.980461	0.849294	16.1115	10.146	7.92688e+06	4.99181e+06	187.653	112.984	8.4444	5.08428
MurAB	P19670	CYTO		4.18918	3.88526	1.55418e+06	1.44143e+06	100.151	90.5169	4.50681	4.07326	6.30655	3.70578	3.61996e+06	2.12712e+06	58.3823	32.8038	2.6272	1.47617	3.8006	0.955645	1.8699e+06	470177	44.3342	10.4528	1.99504	0.470378
MurB	P18579	CYTO		2.03616	0.777102	755416	288305	36.6882	16.4817	1.65097	0.741679	3.93909	2.54765	2.26104e+06	1.46235e+06	25.5195	15.9491	1.14838	0.717711	3.42931	1.60722	1.68722e+06	790755	28.3274	12.7375	1.27473	0.573188
MurC	P40778	CYTO		7.60297	3.13442	2.8207e+06	1.16287e+06	198.919	82.7249	8.95135	3.72262	17.478	11.9417	1.00323e+07	6.85452e+06	167.917	117.787	7.55629	5.3004	28.6041	11.4919	1.40732e+07	5.65403e+06	347.841	123.011	15.6528	5.53551
MurD	Q03522	CYTO		4.40633	3.70612	1.63475e+06	1.37497e+06	113.274	90.6531	5.09731	4.07939	11.4954	7.15192	6.59835e+06	4.1052e+06	114.173	68.4443	5.13778	3.07999	16.4006	5.95668	8.06907e+06	2.93069e+06	205.188	68.1447	9.23347	3.06651
MurE	Q03523	CYTO		16.634	4.78067	6.17122e+06	1.77363e+06	487.565	135.555	21.9404	6.09999	54.5212	34.6076	3.12952e+07	1.98648e+07	591.999	356.355	26.64	16.036	17.1554	6.51679	8.44045e+06	3.20626e+06	234.678	80.6998	10.5605	3.63149
MurF	P96613	CYTO		0.982869	0.514269	364644	190794	27.4523	17.3626	1.23535	0.781317	3.57918	0.260278	2.05445e+06	149400	35.7011	0.298591	1.60655	0.0134366	0.747886	0.639148	367960	314461	9.34142	8.02203	0.420364	0.360991
MurG	P37585	CYTO		1.44523	1.59429	536179	591483	30.2331	33.3455	1.36049	1.50055	2.33749	2.09484	1.34172e+06	1.20244e+06	18.9497	17.5192	0.852736	0.788363	30.2141	46.1252	1.48654e+07	2.26936e+07	293.145	440.172	13.1915	19.8078
MutS	P49849	CYTO		8.58849	7.16994	3.18633e+06	2.66005e+06	467.324	419.621	21.0296	18.8829	3.25609	3.17268	1.869e+06	1.82112e+06	64.8149	58.16	2.91667	2.6172	7.29247	10.2688	3.58789e+06	5.05225e+06	183.065	258.607	8.23793	11.6373
MutSB	P94545	CYTO		0.0895534	0.0396966	33224.3	14727.4	4.17463	1.30039	0.187858	0.0585175									0.926382	1.15029	455780	565943	20.6007	25.3577	0.927033	1.1411
NadA	Q9KWZ1	CYTO		15.9867	3.98791	5.93105e+06	1.47951e+06	357.639	85.0036	16.0938	3.82516	41.9144	25.6736	2.40588e+07	1.47366e+07	348.832	201.046	15.6974	9.04707	41.399	29.9765	2.03683e+07	1.47484e+07	428.275	290.585	19.2724	13.0763
NadB	P38032	EXTRA	Sec/SpI	2.92369	2.55634	1.08469e+06	948402	91.0699	76.1702	4.09815	3.42766	2.80466	2.11096	1.60988e+06	1.21169e+06	33.2806	25.5257	1.49763	1.14866	4.22869	4.58166	2.08052e+06	2.25418e+06	61.5518	66.9518	2.76983	3.01283
NadC	P39666	CYTO		87.0279	40.5166	3.22873e+07	1.50317e+07	1512.85	836.442	68.0784	37.6399	181.138	99.3608	1.03973e+08	5.70331e+07	1137.53	564.355	51.1889	25.396	170.535	89.5807	8.39034e+07	4.40737e+07	1340.78	640.685	60.3351	28.8308
NadD	P54455	CYTO																		0.80873	0.204832	397895	100777	4.59272	1.2739	0.206672	0.0573254
NadE	P08164	CYTO		1.72543	0.683234	640135	253480	28.8709	13.4562	1.29919	0.605531	0.886349	0.325625	508764	186909	5.302	1.87032	0.23859	0.0841646	68.0379	35.9084	3.34747e+07	1.76669e+07	518.082	261.105	23.3137	11.7497
NadK2	O34934	CYTO										1.55266	0.367057	891226	210691	9.28938	2.35286	0.418022	0.105879	6.31793	2.43177	3.10842e+06	1.19643e+06	48.2438	17.3187	2.17097	0.779342
NadR	P39667	CYTO										13.4838	18.3567	7.73969e+06	1.05367e+07	70.2926	96.4247	3.16317	4.33911	10.4168	5.27864	5.12508e+06	2.59709e+06	53.276	28.7251	2.39742	1.29263
NagZ	P40406	EXTRA	Sec/SpI									2.90342	2.50949	1.66656e+06	1.44045e+06	40.61	32.0013	1.82745	1.44006	0.883979	0.419059	434917	206177	15.8865	7.34719	0.714894	0.330623
NamA	P54550	CYTO										0.216304	0.19412	124159	111425	1.58743	1.36176	0.0714343	0.0612793	2.58437	1.9284	1.27151e+06	948774	24.1991	17.6617	1.08896	0.794776
Ndk	P31103	CYTO		19.9334	9.14585	7.39527e+06	3.39311e+06	184.376	91.4967	8.29692	4.11735	48.2126	26.759	2.7674e+07	1.53597e+07	165.602	82.6265	7.45209	3.71819	37.0764	16.2399	1.82416e+07	7.99003e+06	159.47	67.9311	7.17616	3.0569
NdoA	P96622	CYTO		0.939409	0.634216	348521	235294	6.98793	5.2023	0.314457	0.234104	1.9082	1.32323	1.09531e+06	759532	5.09079	3.77367	0.229086	0.169815
Nfo	P54476	CYTO		2.21202	2.11624	820661	785123	41.4545	41.3087	1.86545	1.85889	0.40156	0.0920905	230496	52859.9	2.63084	0.412806	0.118388	0.0185763	2.00638	2.08147	987139	1.02408e+06	16.8136	17.3967	0.756614	0.78285
NfrA1	P39605	CYTO		0.469796	0.0254277	174294	9433.66	7.54404	1.16276	0.339482	0.0523241	1.72805	0.208686	991901	119786	9.61431	0.806099	0.432644	0.0362745	5.29804	1.77023	2.60664e+06	870953	38.1543	12.7807	1.71694	0.575131
NifS	P38033	CYTO		5.80581	2.46467	2.15395e+06	914392	139.086	66.5333	6.25887	2.994	9.80501	4.82139	5.62808e+06	2.76748e+06	86.9151	39.3813	3.91118	1.77216	4.22326	3.03232	2.07785e+06	1.4919e+06	46.6858	33.6269	2.10086	1.51321
Nin	P12669	CYTO		50.2893	23.4896	1.86573e+07	8.71465e+06	408.286	191.797	18.3729	8.63086	45.6161	16.9078	2.61836e+07	9.7051e+06	139.973	40.9861	6.2988	1.84437	19.976	8.82338	9.82821e+06	4.3411e+06	77.2822	35.3703	3.4777	1.59166
Noc	P37524	CYTO										0.616766	0.224104	354024	128636	3.99433	1.44349	0.179745	0.0649572
NprE	P68736	EXTRA	Sec/SpI									1.27892	1.21942	734099	699946	14.9813	14.7947	0.674157	0.66576	5.67635	4.89435	2.79276e+06	2.40802e+06	81.7493	72.1853	3.67872	3.24834
NrdE	P50620	CYTO		13.2379	4.37654	4.91125e+06	1.6237e+06	574.087	174.163	25.8339	7.83731	25.812	15.2936	1.48161e+07	8.77854e+06	415.248	237.493	18.6862	10.6872	17.5606	8.47755	8.63982e+06	4.17095e+06	355.384	158.642	15.9923	7.13891
NrdEB	O31875	CYTO		0.543233	0.175813	201539	65226.6	38.9042	16.2341	1.75069	0.730535	0.110977	0.0192139	63701	11028.8	2.78105	0.682236	0.125147	0.0307006
NrdF	P50621;O30601			1.33099	0.526943	493797	195496	28.2176	12.7069	1.26979	0.571809	0.562028	0.786925	322604	451695	4.17199	5.77141	0.18774	0.259713
NrdR	Q45549	CYTO		0.954496	0.350834	354118	130159	9.22209	3.2295	0.414994	0.145328	0.539694	0.603558	309784	346442	1.98769	2.31166	0.0894462	0.104025	7.24549	2.7757	3.56478e+06	1.36564e+06	32.7532	12.0077	1.47389	0.540347
NrgB	Q07428	CYTO		11.1647	14.007	4.14212e+06	5.1966e+06	83.189	110.567	3.74351	4.97552	41.4721	31.1754	2.3805e+07	1.78947e+07	107.892	78.3047	4.85512	3.52371	13.0911	17.685	6.4408e+06	8.701e+06	44.6534	61.514	2.0094	2.76813
NrnA	O34600	CYTO		1.77344	0.729441	657946	270623	34.1719	16.4527	1.53774	0.740372	1.00233	1.2763	575340	732598	7.27016	9.51899	0.327157	0.428355	7.62368	8.30556	3.75085e+06	4.08633e+06	65.7485	69.1522	2.95868	3.11185
NsrR	O07573	CYTO										2.60286	1.72639	1.49404e+06	990950	8.50726	5.20607	0.382827	0.234273
NtdR	O07567	CYTO										1.40617	0.139983	807140	80350.3	10.4792	1.54491	0.471563	0.0695208
NucA	P12667	EXTRA	Sec/SpI	1.76218	1.18888	653769	441075	16.0218	11.7328	0.720981	0.527978	1.13501	0.402907	651498	231268	4.02575	1.27857	0.181159	0.0575359	0.398527	0.167134	196075	82229.9	1.62014	0.599007	0.0729065	0.0269553
NudF	P54570	CYTO																		2.20742	0.967638	1.08605e+06	476078	11.7571	5.13237	0.529071	0.230957
NusA	P32727	CYTO		14.8987	9.56804	5.52743e+06	3.54974e+06	332.155	201.652	14.947	9.07435	34.5028	26.0525	1.98046e+07	1.49541e+07	288.483	224.186	12.9817	10.0884	128.845	54.4153	6.33917e+07	2.67723e+07	1353.04	541.315	60.8866	24.3592
NusG	Q06795	CYTO																		5.07498	3.21215	2.49689e+06	1.58038e+06	25.8755	16.3324	1.1644	0.734956
Obg	P20964	CYTO		0.833162	0.746481	309103	276944	20.5206	18.0575	0.923426	0.812589	3.69731	3.22214	2.12226e+06	1.84951e+06	35.5343	31.4915	1.59904	1.41712	2.88635	1.15877	1.42009e+06	570116	34.8024	12.7316	1.56611	0.572922
OdhA	P23129	CYTO		63.5761	28.7477	2.35867e+07	1.06654e+07	3591.86	1432.26	161.634	64.4519	265.815	178.546	1.52578e+08	1.02486e+08	5659.76	3563.69	254.689	160.366	83.5185	26.774	4.10911e+07	1.31728e+07	2242.62	651.463	100.918	29.3158
OdhB	P16263	CYTO		165.698	59.7768	6.14739e+07	2.21772e+07	4080.18	1276.49	183.608	57.4421	338.311	172.63	1.94191e+08	9.90898e+07	3148.36	1471.11	141.676	66.1999	509.373	160.611	2.50611e+08	7.90206e+07	5912.3	1657.06	266.053	74.5676
OhrA	O34762	CYTO										0.985613	1.16629	565742	669451	3.02069	3.68738	0.135931	0.165932	3.08251	0.290803	1.51659e+06	143075	11.6986	1.39734	0.526436	0.0628805
OppA	P24141	LIPO	Sec/SpII	26.0555	5.98909	9.66658e+06	2.22195e+06	858.652	142.428	38.6394	6.40924	65.7079	36.6929	3.77163e+07	2.10617e+07	808.487	409.107	36.3819	18.4098	94.2931	54.8578	4.63922e+07	2.699e+07	1472.57	869.279	66.2658	39.1176
OpuAA	P46920	CYTO		11.5755	3.29051	4.29451e+06	1.22078e+06	288.492	70.18	12.9821	3.1581	23.8892	21.849	1.37124e+07	1.25414e+07	223.826	212.869	10.0722	9.57911	76.1387	31.8171	3.74602e+07	1.5654e+07	889.289	331.652	40.018	14.9243
OpuAB	P46921	TM	Sec/SpII	2.72433	2.51468	1.01073e+06	932947	42.6574	36.4334	1.91958	1.6395	0.913892	0.561882	524574	322520	5.32945	3.11325	0.239825	0.140096	1.85243	0.0406922	911394	20020.5	14.25	1.12603	0.641249	0.0506716
OpuAC	P46922	LIPO	Sec/SpII	13.5212	3.40831	5.01637e+06	1.26448e+06	238.414	78.0088	10.7286	3.5104	35.3307	17.0449	2.02798e+07	9.78377e+06	232.985	99.1774	10.4843	4.46298	45.1079	35.4681	2.21931e+07	1.74503e+07	368.645	295.276	16.589	13.2874
OpuBA	Q45460	CYTO		0.552216	0.0316805	204872	11753.5	13.2885	1.80664	0.597983	0.0812986	2.47549	0.762147	1.42093e+06	437472	21.261	7.83578	0.956746	0.35261	2.46894	1.26715	1.21472e+06	623440	26.5066	12.2394	1.1928	0.550774
OpuBC	Q45462	LIPO	Sec/SpII	0.39513	0.0851814	146593	31602.3	7.76957	2.4289	0.349631	0.109301	0.319694	0.267506	183504	153548	2.21563	1.6328	0.0997034	0.0734759
OpuCA	O34992	CYTO		13.0227	4.18512	4.83142e+06	1.55268e+06	302.716	89.7543	13.6222	4.03894	24.0253	14.9847	1.37905e+07	8.6012e+06	209.277	130.223	9.41745	5.86003	30.9609	19.5847	1.52328e+07	9.6357e+06	334.219	202.317	15.0399	9.10426
OpuCC	O32243	LIPO	Sec/SpII	6.67531	1.83593	2.47654e+06	681132	120.907	24.0915	5.4408	1.08412	6.01678	4.78899	3.45363e+06	2.74888e+06	41.0739	34.0009	1.84833	1.53004	11.2915	5.29837	5.55543e+06	2.6068e+06	96.3437	42.4841	4.33547	1.91179
OxdC	O34714	CYTO		4.57995	1.6865	1.69916e+06	625692	106.311	33.2231	4.78398	1.49504	1.75374	0.94354	1.00665e+06	541592	16.336	5.52457	0.735119	0.248606	2.62433	1.2386	1.29117e+06	609389	28.9301	13.6171	1.30185	0.612769
PabC	P28821	CYTO		0.445933	0.242306	165441	89895.6	7.99866	3.93922	0.35994	0.177265	0.251289	0.210301	144240	120713	1.62853	1.30607	0.0732836	0.0587733
PadR	P94443	CYTO		2.12257	0.621326	787472	230512	25.2989	8.66714	1.13845	0.390021	4.17435	2.373	2.39608e+06	1.3621e+06	17.6646	9.16472	0.794909	0.412412	1.68332	0.987407	828192	485804	9.10198	5.40156	0.409589	0.24307
PanB	P52996	CYTO																		2.17943	1.9516	1.07228e+06	960185	16.4485	14.9464	0.740184	0.672587
PanC	P52998	CYTO										2.19194	1.72132	1.25817e+06	988037	14.4416	11.9681	0.649873	0.538565	2.01304	1.38524	990414	681536	16.1153	10.4174	0.725189	0.468783
ParC	Q45066	CYTO		3.94333	2.09702	1.46298e+06	777996	188.946	88.8821	8.50258	3.99969	11.7755	9.64977	6.75914e+06	5.53897e+06	212.239	170.645	9.55077	7.67901	2.13335	1.47721	1.04961e+06	726788	49.747	35.2125	2.23862	1.58456
ParE	Q59192	CYTO		0.947988	0.924301	351704	342916	35.5531	33.0188	1.59989	1.48585	1.63399	1.78769	937912	1.02613e+06	24.089	25.9153	1.08401	1.16619	1.3136	0.0816726	646292	40182.9	23.6732	2.35181	1.0653	0.105831
PatA	P16524;REV__P16524			3.47061	1.8684	1.2876e+06	693178	83.4533	47.0536	3.7554	2.11741	10.374	6.76923	5.95467e+06	3.88554e+06	89.6735	58.6518	4.03531	2.63933	10.4219	5.50715	5.12757e+06	2.70952e+06	113.618	55.1766	5.11283	2.48295
PbpB	Q07868	Unknown	Sec/SpI																	1.19537	1.47068	588121	723576	25.3467	31.6597	1.1406	1.42469
PbpC	P42971	LIPO	Sec/SpII	7.23606	1.76825	2.68458e+06	656022	289.566	62.9864	13.0305	2.83439	24.7907	12.5165	1.42299e+07	7.18449e+06	375.883	180.303	16.9147	8.11364	37.4602	26.5735	1.84304e+07	1.30742e+07	710.43	512.066	31.9693	23.043
PbpD	P40750	EXTRA	Sec/SpI	0.667345	0.509507	247585	189027	26.218	20.7082	1.17981	0.931868	3.53753	2.21327	2.03054e+06	1.27041e+06	49.8454	30.051	2.24304	1.35229	1.43023	0.904319	703672	444925	25.4814	15.7677	1.14666	0.709546
PbpH	Q796K8	TM	Sec/SpII									0.334855	0.243242	192207	139621	5.16678	3.46497	0.232505	0.155924
PckA	P54418	CYTO										0.648305	0.545275	372127	312988	7.8019	6.87805	0.351086	0.309512	0.57882	0.312834	284780	153914	8.50181	4.58741	0.382582	0.206434
PcrA	O34580	CYTO		1.99916	0.949662	741690	352325	90.1839	42.2	4.05827	1.899	5.05709	4.01493	2.90277e+06	2.30457e+06	84.7635	70.0379	3.81436	3.1517	3.67252	2.14078	1.80688e+06	1.05326e+06	77.4822	45.2292	3.4867	2.03531
PdhA	P21881	CYTO		130.155	27.6041	4.82874e+07	1.02411e+07	2910.91	544.282	130.991	24.4927	391.676	192.326	2.24822e+08	1.10395e+08	3298.32	1469.92	148.425	66.1465	399.41	139.04	1.9651e+08	6.84076e+07	4181.68	1287.06	188.176	57.9177
PdhB	P21882	CYTO		255.668	84.2712	9.48528e+07	3.12646e+07	4884.95	1540.19	219.823	69.3084	728.447	444.273	4.18129e+08	2.55013e+08	5181.46	2917.87	233.166	131.304	780.403	304.496	3.83958e+08	1.49812e+08	6967.78	2480.44	313.55	111.62
PdhC	P21883	CYTO		132.636	35.2522	4.92081e+07	1.30786e+07	3381.65	753.063	152.174	33.8878	301.393	180.122	1.72999e+08	1.0339e+08	2880.97	1610.35	129.643	72.4656	210.29	93.1189	1.03463e+08	4.58145e+07	2511.68	983.805	113.026	44.2712
PdhD	P21880	CYTO		19.2357	9.12905	7.13645e+06	3.38688e+06	512.789	230.301	23.0755	10.3635	94.0324	54.057	5.39746e+07	3.10287e+07	948.586	526.496	42.6864	23.6923	356.21	142.565	1.75255e+08	7.01418e+07	4457.68	1651.66	200.596	74.3249
Pdp	P39142	CYTO																		2.56636	2.55242	1.26265e+06	1.25579e+06	30.9075	30.9916	1.39084	1.39462
PdxK	P39610	CYTO		1.05151	0.416764	390110	154620	16.8015	5.83724	0.756066	0.262676	3.15124	2.87893	1.80881e+06	1.6525e+06	18.928	15.8791	0.85176	0.71456	15.55	5.0281	7.6506e+06	2.47383e+06	114.013	34.3735	5.13058	1.54681
PdxS	P37527	CYTO		67.6285	35.5576	2.50902e+07	1.31919e+07	1170.68	654.413	52.6806	29.4486	282.918	172.882	1.62395e+08	9.9234e+07	1797.71	1076.17	80.8971	48.4275	286.199	92.8425	1.4081e+08	4.56785e+07	2281.86	652.395	102.683	29.3578
PdxT	P37528	CYTO		2.50441	2.16634	929135	803712	28.6	23.1853	1.287	1.04334	5.10573	3.3821	2.93069e+06	1.94132e+06	22.0837	13.8334	0.993765	0.622503	6.69386	3.26487	3.29338e+06	1.60632e+06	36.9572	18.4691	1.66307	0.831108
Pel	P39116	EXTRA	Sec/SpI	200.724	29.985	7.44687e+07	1.11244e+07	4980.24	1127.92	224.111	50.7564	974.078	449.837	5.59121e+08	2.58207e+08	9066.66	3264.91	408	146.921	606.628	429.766	2.98461e+08	2.11445e+08	7023.77	5060.37	316.07	227.716
PelB	O34819	EXTRA	Sec/SpI	1.44668	0.328398	536719	121836	29.5945	5.03378	1.33175	0.22652	3.0565	3.8755	1.75443e+06	2.22454e+06	24.3612	31.2254	1.09625	1.40514	1.06698	0.282735	524955	139106	10.3672	2.61681	0.466522	0.117756
PelC	O34310	EXTRA	Sec/SpI. Secreted via a non-canonical secretion pathway.	2.18404	1.57915	810279	585865	29.5379	23.7615	1.3292	1.06927	5.40576	3.15246	3.10291e+06	1.80951e+06	27.0369	13.5651	1.21666	0.610431	7.34284	11.5184	3.61268e+06	5.66704e+06	46.0187	72.064	2.07084	3.24288
PenP	P39824	EXTRA	Sec/SpI	2831.95	989.24	1.05065e+09	3.67008e+08	51214.9	17817.8	2304.67	801.803	5929.48	1949.29	3.40352e+09	1.11889e+09	40743.9	8559.66	1833.48	385.185	3638.55	1680.11	1.79017e+09	8.26613e+08	30836.8	14291.8	1387.66	643.131
PepA	O32106	CYTO																		5.5272	2.92256	2.71938e+06	1.4379e+06	74.8434	39.6224	3.36795	1.78301
PepT	P55179	CYTO																		1.95281	1.10992	960783	546083	22.8335	12.4851	1.02751	0.561831
PerR	P71086	CYTO										1.05458	0.902491	605331	518030	3.52487	3.21224	0.158619	0.144551	20.3224	8.31249	9.99864e+06	4.08974e+06	84.1979	32.5432	3.7889	1.46445
PfkA	O34529	CYTO		36.8501	13.8231	1.36714e+07	5.12836e+06	679.444	241.931	30.575	10.8869	83.8898	45.3577	4.81528e+07	2.60353e+07	575.301	286.736	25.8885	12.9031	172.905	70.3449	8.50694e+07	3.46097e+07	1492.06	577.037	67.1427	25.9667
PgcA	P18159	CYTO		8.21021	2.32548	3.04599e+06	862754	287.051	81.7667	12.9173	3.6795	10.857	6.13122	6.23191e+06	3.51932e+06	144.535	79.9967	6.50407	3.59985	12.1373	3.78292	5.97157e+06	1.8612e+06	198.005	52.4679	8.91023	2.36105
PgdS	P96740	EXTRA	Sec/SpI	176.052	70.2928	6.53154e+07	2.60786e+07	4266.39	1514.65	191.988	68.1592	352.302	176.337	2.02222e+08	1.01217e+08	3242.37	1303.29	145.906	58.6482	39.6726	21.2242	1.95189e+07	1.04423e+07	466.108	266.021	20.9748	11.9709
Pgi	P80860	CYTO		1.66417	2.25799	617407	837713	42.7573	55.813	1.92408	2.51159	1.24167	1.21329	712718	696427	12.8034	12.9551	0.576151	0.582982	8.01875	3.61528	3.94522e+06	1.77872e+06	102.858	44.3325	4.6286	1.99496
Pgk	P40924	CYTO		21.4628	8.9309	7.9627e+06	3.31336e+06	492.228	210.573	22.1502	9.47581	57.0644	30.4239	3.2755e+07	1.74633e+07	485.469	246.233	21.8461	11.0805	169.089	58.7296	8.31917e+07	2.88949e+07	1798.65	569.175	80.9394	25.6129
Pgl	O34499	CYTO																		5.89765	3.40832	2.90165e+06	1.6769e+06	56.7127	29.9364	2.55207	1.34714
PheA	P21203	LIPO	Sec/SpII									1.9819	0.162986	1.13761e+06	93553.8	12.7468	1.86392	0.573607	0.0838762
PheS	P17921	CYTO		63.9843	24.2603	2.37382e+07	9.00056e+06	1324.26	450.696	59.5918	20.2813	163.221	95.1092	9.3689e+07	5.45927e+07	1269.49	699.374	57.1271	31.4718	62.167	20.6387	3.05862e+07	1.01542e+07	606.068	177.532	27.2731	7.98895
PheT	P17922	CYTO		28.0166	14.6755	1.03942e+07	5.44463e+06	1302.75	620.707	58.6238	27.9318	84.3416	63.6875	4.84121e+07	3.65566e+07	1482.77	1062.03	66.7247	47.7914	34.7211	17.9088	1.70828e+07	8.81114e+06	764.752	365.358	34.4138	16.4411
PhoA	P19406	EXTRA	Sec/SpI	0.572871	0.504959	212535	187340	14.9946	12.2192	0.674758	0.549864									1.95736	2.66909	963019	1.31319e+06	25.0192	33.8549	1.12586	1.52347
PhoB	P19405	EXTRA	Sec/SpI	1.41407	1.24544	524619	462057	37.1064	33.6052	1.66979	1.51223	21.8635	8.41605	1.25496e+07	4.83081e+06	226.848	71.5843	10.2082	3.22129	40.0014	27.977	1.96807e+07	1.37647e+07	506.599	353.252	22.7969	15.8963
PhoE	O07617	CYTO		47.6777	29.6123	1.76884e+07	1.09861e+07	556.354	307.496	25.0359	13.8373	31.152	19.8156	1.78813e+07	1.13741e+07	136.453	80.9979	6.1404	3.64491	20.6445	7.56854	1.01571e+07	3.72372e+06	114.783	38.7645	5.16525	1.7444
PhoH	P46343	CYTO		8.45829	3.22	3.13803e+06	1.19462e+06	160.109	51.6031	7.20488	2.32214	18.2044	17.9224	1.04493e+07	1.02875e+07	127.149	122.472	5.72169	5.51124	13.1265	9.05523	6.45826e+06	4.45517e+06	116.372	75.3467	5.23675	3.3906
PhoP	P13792	CYTO		0.790167	0.148983	293152	55272.8	11.9283	3.31961	0.536773	0.149382	0.900418	0.918689	516840	527328	4.81588	4.82275	0.216715	0.217024	3.29743	1.89889	1.62234e+06	934253	22.8507	12.9892	1.02828	0.584513
PhoR	P23545	Unknown	Sec/SpI																	10.6891	13.2754	5.25906e+06	6.5315e+06	178.676	223.901	8.04044	10.0755
Phy	P42094	EXTRA	Sec/SpI	4.9314	2.88203	1.82955e+06	1.06923e+06	112.205	63.8637	5.04922	2.87387	23.2144	9.58978	1.33251e+07	5.50454e+06	200.459	62.6282	9.02064	2.81827	22.5252	18.3195	1.10824e+07	9.01321e+06	240.522	198.943	10.8235	8.95242
PksB	O34769	CYTO										6.56218	8.44882	3.76669e+06	4.84962e+06	32.7693	41.8139	1.47462	1.88163
PksJ	P40806	CYTO		0.0712356	0.0502817	26428.4	18654.5	21.5049	15.4933	0.967722	0.697198	0.13546	0.167577	77753.9	96189.1	14.6645	17.6995	0.659902	0.796475	0.0361443	0.0259203	17783	12752.8	5.06326	3.49518	0.227847	0.157283
PksL	Q05470	EXTRA	Sec/SpI	0.0962735	0.0873305	35717.5	32399.6	27.7126	27.7416	1.24707	1.24837	0.257591	0.156936	147857	90081.1	27.6783	15.5081	1.24552	0.697865	0.125405	0.0740806	61699.1	36447.7	15.7987	8.97602	0.710939	0.403921
PksM	P40872	CYTO										0.0479322	0.0348782	27513.1	20020.1	5.69641	4.76543	0.256339	0.214445	0.00985666	0.000258519	4849.48	127.191	1.1925	0.0653326	0.0536625	0.00293996
PksN	O31782	CYTO		0.00402588	0.00421705	1493.6	1564.53	1.46547	1.58641	0.0659459	0.0713884	0.0765123	0.0565656	43918.1	32468.7	9.09998	6.50536	0.409499	0.292741	0.496201	0.650351	244131	319973	76.9268	100.164	3.46171	4.50738
PksR	O31784	CYTO										0.0407212	0.0108548	23374	6230.67	2.50686	0.425458	0.112808	0.0191456	0.0603486	0.00540708	29691.5	2660.28	4.37817	0.528688	0.197018	0.0237909
PksS	O31785	CYTO		2.69374	0.579745	999377	215085	68.0597	15.1457	3.06269	0.681555	5.29505	3.65893	3.03936e+06	2.10022e+06	49.1681	34.9824	2.21256	1.57421	4.0498	2.66824	1.9925e+06	1.31277e+06	47.1516	29.5917	2.12182	1.33163
PlsC	O07584;REV__P94396			4.62023	2.58605	1.71411e+06	959424	56.2334	34.9389	2.5305	1.57225	6.03796	3.58686	3.46579e+06	2.05886e+06	26.2907	14.3292	1.18308	0.644813	7.79229	6.66672	3.83381e+06	3.28003e+06	42.4687	34.3848	1.91109	1.54732
PlsX	P71018	CYTO		1.14261	1.09146	423907	404932	22.759	21.6391	1.02416	0.973759	7.6434	6.14832	4.38731e+06	3.52914e+06	54.3461	44.2221	2.44558	1.99	17.5086	8.44585	8.61423e+06	4.15536e+06	157.198	68.1019	7.07391	3.06458
PnbA	P37967	CYTO										1.04598	0.959873	600392	550967	11.019	9.68872	0.495855	0.435993
PncA	O32091	CYTO		1.04543	0.811389	387853	301025	11.1264	8.95253	0.500689	0.402864	1.97995	1.21283	1.13649e+06	696162	8.09192	4.33989	0.364136	0.195295	2.11674	1.31948	1.04143e+06	649183	10.9474	6.6529	0.492633	0.299381
PncB	O32090	CYTO		6.28986	2.62105	2.33354e+06	972409	188.795	71.132	8.49579	3.20094	17.3494	12.7695	9.95854e+06	7.3297e+06	196.236	144.695	8.8306	6.51125	14.1679	5.62045	6.97059e+06	2.76526e+06	200.139	70.9795	9.00627	3.19408
Pnp	P50849	CYTO		68.8338	22.2593	2.55374e+07	8.25821e+06	2857.84	822.996	128.603	37.0348	178.998	112.851	1.02745e+08	6.47766e+07	2763.34	1653.74	124.35	74.4181	92.6208	31.7487	4.55694e+07	1.56204e+07	1810.63	571.676	81.4782	25.7254
PolA	O34996	CYTO		0.602857	0.438262	223660	162595	31.0244	20.7526	1.3961	0.933865	2.1031	1.32519	1.20718e+06	760659	42.0537	28.7687	1.89241	1.29459	0.820834	0.309922	403850	152481	20.7507	7.99385	0.93378	0.359723
PolC	P13267	CYTO		0.198096	0.135727	73493.7	50354.7	16.9432	11.733	0.762446	0.527984	0.630529	0.572278	361924	328488	20.2976	17.9041	0.913393	0.805684	0.167822	0.0905617	82568.3	44556.3	6.96028	3.75811	0.313213	0.169115
PolX	P94544	CYTO		1.4089	0.578687	522701	214693	48.1432	17.8232	2.16644	0.802044	3.667	3.65906	2.10486e+06	2.1003e+06	46.7198	45.0894	2.10239	2.02902	1.20659	1.43566	593642	706344	19.0142	21.8614	0.855638	0.983763
PonA	P39793	EXTRA	Sec/SpI	1.34895	0.760901	500461	282294	72.3232	39.542	3.25454	1.77939	3.95689	2.8819	2.27126e+06	1.65421e+06	79.1691	55.7813	3.56261	2.51016	4.86838	2.69926	2.39524e+06	1.32803e+06	122.39	66.9098	5.50756	3.01094
PpaC	P37487	CYTO		7.17334	6.34869	2.66131e+06	2.35536e+06	134.398	115.931	6.0479	5.21687	21.7065	12.5944	1.24595e+07	7.22916e+06	148.12	84.1535	6.66542	3.78691	69.0816	11.9977	3.39882e+07	5.90285e+06	598.797	108.474	26.9459	4.88132
PpiB	P35137	CYTO		3.3816	1.94285	1.25457e+06	720796	28.7121	15.9934	1.29204	0.719703	5.35912	2.34413	3.07614e+06	1.34553e+06	16.6382	6.40768	0.748718	0.288345	29.7352	4.25413	1.46297e+07	2.09303e+06	115.564	16.5327	5.20037	0.743972
PpnKA	O31612	CYTO		3.00387	1.31795	1.11444e+06	488960	49.2654	23.9209	2.21695	1.07644	8.26992	5.47866	4.74693e+06	3.14475e+06	49.1074	32.8491	2.20983	1.47821	4.56269	2.87616	2.24484e+06	1.41507e+06	34.2639	21.0683	1.54187	0.948072
Pps	O34309	CYTO										0.155153	0.0102234	89058.1	5868.25	3.02575	0.00459824	0.136159	0.000206921	0.119558	0.112712	58822.3	55454.4	2.84601	2.54996	0.12807	0.114748
PpsB	P39846	CYTO		0.0230285	0.00983184	8543.56	3647.61	3.4146	1.26612	0.153657	0.0569753	0.0782129	0.0131511	44894.2	7548.73	4.93809	0.141689	0.222214	0.00637599	0.0898054	0.0585935	44184.2	28828	6.78608	4.49725	0.305374	0.202376
PpsC	P39847	CYTO		0.0393642	0.00745622	14604.1	2766.26	5.79878	1.33333	0.260945	0.0599998	0.604498	0.12592	346982	72277.8	34.0183	5.45588	1.53083	0.245515	0.0255184	0.0111852	12555	5503.13	1.87011	0.852196	0.0841551	0.0383488
PpsD	P94459	CYTO		0.00235572	0.00156329	873.974	579.981	0.563733	0.408745	0.025368	0.0183935	0.0726938	0.0545278	41726.2	31299	5.9875	4.76045	0.269438	0.21422	0.147981	0.0396844	72806.8	19524.7	15.4959	5.35195	0.697316	0.240838
PrfA	P45872	CYTO										1.46481	1.2916	840804	741379	11.5141	9.68621	0.518132	0.435879	12.1287	8.37516	5.9673e+06	4.12058e+06	121.526	81.9314	5.46868	3.68691
PrfB	P28367	CYTO		6.30463	5.1403	2.33902e+06	1.90705e+06	145.019	110.814	6.52586	4.98662	11.3608	8.4393	6.5211e+06	4.84416e+06	94.7673	68.7092	4.26453	3.09191	6.42216	3.2065	3.1597e+06	1.5776e+06	67.752	32.0783	3.04884	1.44352
PrkC	O34507	EXTRA																		0.456726	0.503905	224709	247921	8.50196	9.27615	0.382588	0.417427
PrmA	P54460	CYTO		0.981813	0.635475	364253	235761	19.4262	13.982	0.87418	0.629189	2.56546	1.9788	1.47258e+06	1.13583e+06	17.9178	14.4665	0.806302	0.650993	11.627	6.216	5.72051e+06	3.05827e+06	100.588	50.736	4.52644	2.28312
ProA	P39821	CYTO		1.68414	1.1857	624816	439893	41.619	29.9963	1.87286	1.34983	6.84412	3.09354	3.92853e+06	1.77569e+06	62.0543	31.3684	2.79244	1.41158	15.0438	14.0422	7.40155e+06	6.90876e+06	169.561	157.944	7.63026	7.10747
ProG	Q00777	CYTO										0.107157	0.0663773	61508.2	38100.6	0.63779	0.361216	0.0287006	0.0162547	1.38346	0.582618	680664	286648	10.4925	4.54781	0.472164	0.204651
ProS	O31755	CYTO		3.63586	2.17115	1.3489e+06	805497	125.966	75.8612	5.66846	3.41375	13.1638	10.2625	7.556e+06	5.89068e+06	167.406	128.09	7.53328	5.76407	13.0707	3.99207	6.43081e+06	1.9641e+06	209.957	60.6997	9.44807	2.73149
PrpC	O34779	CYTO																		1.14142	0.94613	561579	465496	7.96681	6.66688	0.358507	0.300009
Prs	P14193	CYTO		57.958	20.0756	2.15024e+07	7.44804e+06	1114.93	485.957	50.1719	21.8681	177.083	144.531	1.01646e+08	8.29606e+07	1229.24	946.739	55.3159	42.6033	107.323	42.7945	5.28029e+07	2.10549e+07	941.247	332.354	42.3561	14.9559
PrsA	P24327	LIPO	Sec/SpII	63.6481	31.2526	2.36134e+07	1.15947e+07	1139.44	640.281	51.2747	28.8127	119.864	67.4461	6.88019e+07	3.87141e+07	797.765	439.978	35.8994	19.799	281.047	87.8049	1.38275e+08	4.32e+07	2304.61	626.009	103.707	28.1704
Pta	P39646	CYTO																		22.8744	10.7663	1.12542e+07	5.29701e+06	202.393	95.4865	9.10767	4.29689
PtsG	P20166	TM	Sec/SpII	3.81441	1.75782	1.41515e+06	652150	157.809	77.41	7.10141	3.48345	7.94378	5.46982	4.55973e+06	3.13967e+06	120.804	85.1194	5.43618	3.83037	11.0931	5.82609	5.45782e+06	2.86644e+06	211.221	107.973	9.50493	4.85881
PtsH	P08877	CYTO		10.1854	5.10728	3.77878e+06	1.8948e+06	50.736	26.0164	2.28312	1.17074	14.2684	7.83019	8.19006e+06	4.49453e+06	27.5626	14.4906	1.24032	0.652076	73.8201	58.8615	3.63195e+07	2.89599e+07	176.866	149.385	7.95897	6.72233
PtsI	P08838	CYTO		20.904	9.74141	7.75538e+06	3.61406e+06	718.108	347.056	32.3149	15.6175	60.2913	33.3386	3.46072e+07	1.91363e+07	773.641	412.375	34.8138	18.5569	185.525	62.1337	9.12781e+07	3.05698e+07	2950.45	880.876	132.77	39.6394
PunA	P46354	CYTO		3.02949	1.36231	1.12394e+06	505416	47.607	20.8134	2.14232	0.936604	1.71683	1.8827	985463	1.08067e+06	9.60085	10.2681	0.432038	0.462066	3.71468	2.22147	1.82762e+06	1.09297e+06	27.206	15.0124	1.22427	0.675556
PurA	P29726	CYTO		28.8285	11.6635	1.06954e+07	4.32716e+06	743.256	289.249	33.4465	13.0162	73.7426	46.4344	4.23283e+07	2.66534e+07	703.979	438.098	31.6791	19.7144	215.541	96.206	1.06046e+08	4.73334e+07	2593.5	1050.58	116.707	47.2762
PurB	P12047	CYTO		693.617	193.921	2.57332e+08	7.19445e+07	18435.4	4495.94	829.592	202.317	1884.81	928.94	1.08188e+09	5.33212e+08	18781.6	8091.47	845.174	364.116	913.135	271.24	4.49262e+08	1.3345e+08	11439.1	3206.42	514.762	144.289
PurC	P12046	CYTO		33.5476	14.4953	1.24462e+07	5.37776e+06	504.878	243.445	22.7195	10.955	82.7599	46.4579	4.75042e+07	2.66668e+07	458.616	249.367	20.6377	11.2215	231.939	103.052	1.14114e+08	5.07016e+07	1598.98	645.52	71.9539	29.0484
PurD	P12039	CYTO		7.90788	2.66691	2.93382e+06	989423	194.42	69.0193	8.74889	3.10587	25.395	15.462	1.45767e+07	8.87516e+06	232.207	140.951	10.4493	6.34278	46.8699	14.2881	2.306e+07	7.02973e+06	536.352	146.756	24.1359	6.604
PurE	P12044	CYTO																		4.6595	2.42341	2.29247e+06	1.19232e+06	20.1939	9.71368	0.908726	0.437116
PurF	P00497	CYTO		39.1595	17.5236	1.45282e+07	6.50126e+06	1084.31	455.117	48.7941	20.4803	103.216	61.3277	5.9246e+07	3.52021e+07	1065.21	604.113	47.9344	27.1851	95.4015	39.2531	4.69375e+07	1.93125e+07	1240.26	471.361	55.8118	21.2112
PurH	P12048	CYTO		21.0062	5.13789	7.79331e+06	1.90616e+06	632.08	147.342	28.4436	6.63037	97.0122	51.9586	5.5685e+07	2.98243e+07	1089.58	554.034	49.0311	24.9316	185.552	44.3699	9.12918e+07	2.183e+07	2618.78	543.631	117.845	24.4634
PurK	P12045	CYTO		3.24052	1.77869	1.20223e+06	659896	74.6951	41.7884	3.36128	1.88048	7.00726	2.45944	4.02217e+06	1.41172e+06	59.1823	24.1998	2.6632	1.08899	14.0505	10.3972	6.91285e+06	5.11542e+06	147.86	107.366	6.65372	4.83146
PurL	P12042;REV__P54513			48.2476	15.0948	1.78998e+07	5.60017e+06	2092.79	641.099	94.1755	28.8494	129.417	67.1612	7.42856e+07	3.85506e+07	2110.69	1037.11	94.9811	46.6699	190.179	73.8378	9.35679e+07	3.63282e+07	3842.59	1312.89	172.916	59.0802
PurM	P12043	CYTO		1.94455	1.39372	721427	517069	40.4671	29.0372	1.82102	1.30667	3.64949	2.81106	2.09481e+06	1.61355e+06	28.4333	21.2033	1.2795	0.954149	6.11337	5.03466	3.00778e+06	2.47705e+06	56.1983	44.1295	2.52892	1.98583
PurN	P12040	CYTO		3.14003	1.79088	1.16495e+06	664418	36.9696	20.6395	1.66363	0.928777	5.07846	2.34594	2.91504e+06	1.34657e+06	22.2234	8.82092	1.00005	0.396942	2.09451	1.46665	1.0305e+06	721591	11.7843	8.60708	0.530295	0.387319
PurQ	P12041	CYTO		19.2858	16.1312	7.15504e+06	5.98469e+06	266.866	231.873	12.009	10.4343	56.4593	23.2277	3.24077e+07	1.33327e+07	285.463	98.4387	12.8458	4.42974	67.1527	17.4066	3.30392e+07	8.56404e+06	420.853	94.0377	18.9384	4.2317
PurR	P37551	CYTO		6.20136	4.13375	2.30071e+06	1.53362e+06	107.772	79.9732	4.84976	3.5988	17.7816	19.5786	1.02067e+07	1.12381e+07	109.032	117.42	4.90642	5.28388	4.38328	2.31091	2.15658e+06	1.13697e+06	34.7006	17.9796	1.56153	0.80908
PurS	P12049	CYTO										2.67228	3.06452	1.53389e+06	1.75903e+06	5.5633	6.21292	0.250348	0.279582	33.5351	7.50942	1.64992e+07	3.69463e+06	83.2841	18.3493	3.74778	0.825718
PurT	P39771	CYTO		1.14403	1.55646	424434	577447	28.2678	40.2335	1.27205	1.81051	3.68264	3.4663	2.11383e+06	1.98966e+06	29.6521	27.939	1.33434	1.25726	36.8787	28.8905	1.81443e+07	1.42141e+07	384.952	292.457	17.3228	13.1605
PurU	O34990	CYTO		1.96653	0.556805	729583	206575	36.3195	8.40325	1.63438	0.378146	5.50476	5.87362	3.15973e+06	3.37146e+06	39.0258	42.7584	1.75616	1.92413	2.2735	0.977218	1.11856e+06	480791	19.78	7.96943	0.8901	0.358624
Pyc	Q9KWU4	CYTO		53.8249	18.7119	1.99691e+07	6.9421e+06	3680.97	1111.08	165.644	49.9985	141.919	87.2308	8.14614e+07	5.00705e+07	3636.82	2119.36	163.657	95.3714	78.0309	29.5014	3.83912e+07	1.45147e+07	2519.61	885.794	113.382	39.8607
Pyk	P80885	CYTO		3.23957	3.21612	1.20188e+06	1.19318e+06	108.775	104.5	4.89489	4.70249	25.0887	14.6349	1.44009e+07	8.40045e+06	317.478	182.384	14.2865	8.20727	68.3899	27.9619	3.36478e+07	1.37573e+07	1068.66	390.283	48.0898	17.5627
PyrAA	P25993	CYTO		45.6452	18.5891	1.69344e+07	6.89654e+06	995.295	429.266	44.7883	19.317	66.5123	53.4915	3.81781e+07	3.07041e+07	535.208	409.968	24.0844	18.4486	82.6314	51.8132	4.06547e+07	2.54921e+07	829.106	501.999	37.3097	22.5899
PyrAB	P25994	CYTO		18.633	6.23809	6.91283e+06	2.31433e+06	1183.64	391.223	53.2638	17.605	51.1344	33.6956	2.93511e+07	1.93413e+07	1208.14	758.664	54.3662	34.1399	45.1758	16.6543	2.22265e+07	8.19391e+06	1340.06	447.654	60.3026	20.1444
PyrB	P05654	CYTO		3.70577	1.27613	1.37484e+06	473446	68.1888	22.0371	3.0685	0.99167	11.17	7.88899	6.41157e+06	4.52828e+06	76.6691	52.354	3.45011	2.35593	10.9893	5.78056	5.40674e+06	2.84404e+06	97.398	55.8965	4.38291	2.51534
PyrC	P25995	CYTO																		4.36598	3.90929	2.14806e+06	1.92337e+06	50.7502	43.3108	2.28376	1.94899
PyrD	P25996	CYTO		2.28519	1.82363	847805	676567	42.2777	36.8899	1.90249	1.66004	2.31255	1.57534	1.3274e+06	904245	16.3389	11.0415	0.735251	0.496868	12.2497	6.89867	6.02684e+06	3.39415e+06	102.76	57.0795	4.6242	2.56858
PyrE	P25972	CYTO		19.6	6.97218	7.27161e+06	2.58668e+06	253.722	109.928	11.4175	4.94678	45.0734	14.5343	2.58721e+07	8.34271e+06	217.966	44.1756	9.80848	1.9879	72.2719	20.8299	3.55578e+07	1.02483e+07	430.989	110.808	19.3945	4.98635
PyrF	P25971	CYTO		1.07681	0.441933	399496	163957	15.6288	6.48305	0.703296	0.291737	3.08572	1.69043	1.7712e+06	970305	16.1329	9.71776	0.725981	0.437299	4.92481	2.19231	2.42301e+06	1.07862e+06	32.3613	13.607	1.45626	0.612317
PyrG	P13242	CYTO		9.97467	3.83649	3.7006e+06	1.42334e+06	321.271	119.711	14.4572	5.38697	30.807	19.0933	1.76832e+07	1.09596e+07	368.674	226.295	16.5903	10.1833	47.0918	18.4548	2.31692e+07	9.07975e+06	707.381	250.74	31.8322	11.2833
[truncated: 643 more rows]
