# Supplementary material for: From the outer space to the inner cell: deconvoluting the complexity of Bacillus subtilis disulfide stress responses by redox state and absolute abundance quantification of extracellular, membrane, and cytosolic proteins
Source: Microbiol Spectr. 2024 Feb 15;12(4):e02616-23. doi: 10.1128/spectrum.02616-23 (PMC10986503; doi:10.1128/spectrum.02616-23)
Supplement: Table S5 — Redox states of proteins. [file spectrum.02616-23-s0005.xlsx]

## Sheet: Redox_state_Cys-residues
Supplementary Table S5: Determined redox status for individual cysteines and proteins in Bacillus subtilis in the main cellular fractions (cytosol and membrane), and the extracellular medium under control conditions ("before induction" and "control") and under disulfide stress ("diamide"). In the spreadsheet "tested_oxidation", cysteines that had a significant change (adj. p-val < 0.05) in their …
				Subtiwiki functional categories		Before induction		Control		Diamide
Subproteome	Proteins	Protein	Cys	Main category	Secondary category	Mean (%)	SD	Mean (%)	SD	Mean (%)	SD
Cytosol	C0SPB0	YtcI	C446	Groups of genes	Poorly characterized - putative enzymes	18.4159	6.18353	24.7674	1.89358
Cytosol	O05268	YumC	C287	Groups of genes	Essential genes	71.814	13.1533	67.1117	20.2042	73.3885	3.12845
Cytosol	O05268	YumC	C287	Metabolism	Electron transport and ATP synthesis	71.814	13.1533	67.1117	20.2042	73.3885	3.12845
Cytosol	O05268	YumC	C85	Groups of genes	Essential genes			44.9535	7.15026	40.7041	2.74414
Cytosol	O05268	YumC	C85	Metabolism	Electron transport and ATP synthesis			44.9535	7.15026	40.7041	2.74414
Cytosol	O06491	GatA	C186	Information processing	Protein synthesis, modification and degradation			54.2492	11.6389	50.6083	18.2417
Cytosol	O06491	GatA	C186	Groups of genes	Essential genes			54.2492	11.6389	50.6083	18.2417
Cytosol	O06745	YitJ	C200	Groups of genes	Membrane proteins	12.8176	8.69569	16.6075	3.14728	11.1851	2.33637
Cytosol	O06745	YitJ	C200	Metabolism	Amino acid - nitrogen metabolism	12.8176	8.69569	16.6075	3.14728	11.1851	2.33637
Cytosol	O06745	YitJ	C30	Groups of genes	Membrane proteins	14.9674	3.96771	15.3562	1.2397	19.587	7.40225
Cytosol	O06745	YitJ	C30	Metabolism	Amino acid - nitrogen metabolism	14.9674	3.96771	15.3562	1.2397	19.587	7.40225
Cytosol	O06745	YitJ	C485	Groups of genes	Membrane proteins	7.54049	2.61395			7.69277	2.32788
Cytosol	O06745	YitJ	C485	Metabolism	Amino acid - nitrogen metabolism	7.54049	2.61395			7.69277	2.32788
Cytosol	O06965	YvcA	C214	Groups of genes	Membrane proteins			36.809	0.893923	29.538	9.66074
Cytosol	O06965	YvcA	C214	Lifestyles	Exponential and early post-exponential lifestyle			36.809	0.893923	29.538	9.66074
Cytosol	O06965	YvcA	C214	Lifestyles	Exponential and early post-exponential lifestyle			36.809	0.893923	29.538	9.66074
Cytosol	O07015	RsbQ	C181	Information processing	Regulation of gene expression	33.4642	13.7329
Cytosol	O07020	LutA	C79	Metabolism	Carbon metabolism	25.6745	9.83611	29.3957	0.14578	16.5892	0.116526
Cytosol	O07020	LutA	C9	Metabolism	Carbon metabolism	7.76003	0.177241	7.42754	5.39631	8.47876	3.16965
Cytosol	O07021	LutB	C313	Groups of genes	Phosphoproteins	29.5131	0.868267	26.8713	7.33855	28.597	0.408897
Cytosol	O07021	LutB	C313	Metabolism	Carbon metabolism	29.5131	0.868267	26.8713	7.33855	28.597	0.408897
Cytosol	O07587	YhdR	C148	Groups of genes	Poorly characterized - putative enzymes					29.5811	28.5814
Cytosol	O07587	YhdR	C344	Groups of genes	Poorly characterized - putative enzymes	34.311	2.29815
Cytosol	O07603	YhfE	C103	Groups of genes	Poorly characterized - putative enzymes	15.0999	4.36815			17.196	6.6591
Cytosol	O07603	YhfE	C150	Groups of genes	Poorly characterized - putative enzymes	23.5703	18.197
Cytosol	O07617	PhoE	C166	Metabolism	Lipid metabolism					34.5246	7.51536
Cytosol	O30509	GatB	C183	Information processing	Protein synthesis, modification and degradation	28.4056	43.4626	36.3811	49.5598	29.3123	39.4549
Cytosol	O30509	GatB	C183	Groups of genes	Essential genes	28.4056	43.4626	36.3811	49.5598	29.3123	39.4549
Cytosol	O30509	GatB	C192	Information processing	Protein synthesis, modification and degradation			8.53675	1.30526
Cytosol	O30509	GatB	C192	Groups of genes	Essential genes			8.53675	1.30526
Cytosol	O30509	GatB	C68	Information processing	Protein synthesis, modification and degradation	10.4339	1.85833	8.13736	8.97238	11.4243	0.118841
Cytosol	O30509	GatB	C68	Groups of genes	Essential genes	10.4339	1.85833	8.13736	8.97238	11.4243	0.118841
Cytosol	O31404	AcoA	C243	Metabolism	Carbon metabolism	43.3913	10.9403			30.5021	6.19474
Cytosol	O31404	AcoA	C84	Metabolism	Carbon metabolism					24.8934	14.7198
Cytosol	O31457	YbfQ	C225	Lifestyles	Coping with stress	14.0411	0.443795
Cytosol	O31457	YbfQ	C254	Lifestyles	Coping with stress	17.7397	6.38066
Cytosol	O31498	LigA	C256	Information processing	Genetics					15.8618	3.41877
Cytosol	O31498	LigA	C256	Groups of genes	Essential genes					15.8618	3.41877
Cytosol	O31550	AcoC	C374	Metabolism	Carbon metabolism	53.4792	10.4261
Cytosol	O31605	YjbG	C650	Information processing	Regulation of gene expression	12.9121	3.59263	13.1437	1.17379	10.9041	2.16904
Cytosol	O31605	YjbG	C650	Lifestyles	Sporulation	12.9121	3.59263	13.1437	1.17379	10.9041	2.16904
Cytosol	O31616	ThiO	C226	Metabolism	Additional metabolic pathways	35.2886	2.78974			37.4127	7.07061
Cytosol	O31618	ThiG	C104	Groups of genes	Phosphoproteins	23.951	25.6045	13.149	17.5353	7.43968	2.52066
Cytosol	O31618	ThiG	C104	Metabolism	Additional metabolic pathways	23.951	25.6045	13.149	17.5353	7.43968	2.52066
Cytosol	O31619	ThiF	C211	Metabolism	Additional metabolic pathways	28.6174	23.7564	18.5168	1.94058	20.633	9.48103
Cytosol	O31629	YjcG	C43	Groups of genes	Poorly characterized - putative enzymes					19.1461	8.92284
Cytosol	O31629	YjcG	C43	Metabolism	Nucleotide metabolism					19.1461	8.92284
Cytosol	O31631	MetI	C128	Metabolism	Amino acid - nitrogen metabolism	12.8088	8.65483	7.20176	1.89088	15.372	1.55987
Cytosol	O31636	YjcN	C102	Groups of genes	Proteins of unknown function	68.7932	17.0851			69.6723	12.9397
Cytosol	O31636	YjcN	C88	Groups of genes	Proteins of unknown function					54.5232	25.9163
Cytosol	O31662	MtnA	C192	Groups of genes	Phosphoproteins	23.5092	17.3327	10.7482	0.797559	20.3204	18.1528
Cytosol	O31662	MtnA	C192	Metabolism	Amino acid - nitrogen metabolism	23.5092	17.3327	10.7482	0.797559	20.3204	18.1528
Cytosol	O31662	MtnA	C139	Groups of genes	Phosphoproteins	25.1968	11.3805	11.6198	6.77614	23.5662	11.7394
Cytosol	O31662	MtnA	C139	Metabolism	Amino acid - nitrogen metabolism	25.1968	11.3805	11.6198	6.77614	23.5662	11.7394
Cytosol	O31662	MtnA	C160	Groups of genes	Phosphoproteins	15.7525	6.8724
Cytosol	O31662	MtnA	C160	Metabolism	Amino acid - nitrogen metabolism	15.7525	6.8724
Cytosol	O31662	MtnA	C283	Groups of genes	Phosphoproteins	3.74245	0.309606	2.87949	1.17129	5.22906	0.926999
Cytosol	O31662	MtnA	C283	Metabolism	Amino acid - nitrogen metabolism	3.74245	0.309606	2.87949	1.17129	5.22906	0.926999
Cytosol	O31663	MtnK	C174	Groups of genes	Phosphoproteins	4.77744	0.900074	3.38254	0.586785	5.21624	1.18271
Cytosol	O31663	MtnK	C174	Groups of genes	Membrane proteins	4.77744	0.900074	3.38254	0.586785	5.21624	1.18271
Cytosol	O31663	MtnK	C174	Metabolism	Amino acid - nitrogen metabolism	4.77744	0.900074	3.38254	0.586785	5.21624	1.18271
Cytosol	O31663	MtnK	C35	Groups of genes	Phosphoproteins			5.1992	1.15526	7.93345	3.51606
Cytosol	O31663	MtnK	C35	Groups of genes	Membrane proteins			5.1992	1.15526	7.93345	3.51606
Cytosol	O31663	MtnK	C35	Metabolism	Amino acid - nitrogen metabolism			5.1992	1.15526	7.93345	3.51606
Cytosol	O31664	MtnU	C145	Metabolism	Amino acid - nitrogen metabolism			9.3951	0.00472602
Cytosol	O31665	MtnE	C291	Metabolism	Amino acid - nitrogen metabolism	13.767	11.7422	18.9336	7.01884	14.0146	0.0299436
Cytosol	O31665	MtnE	C310	Metabolism	Amino acid - nitrogen metabolism	12.0382	8.68663			17.1796	4.12256
Cytosol	O31666	MtnW	C286	Metabolism	Amino acid - nitrogen metabolism	17.2671	2.6192	14.1965	1.18687	11.5292	4.13361
Cytosol	O31666	MtnW	C314	Metabolism	Amino acid - nitrogen metabolism			10.6565	10.4284
Cytosol	O31667	MtnX	C184	Metabolism	Amino acid - nitrogen metabolism	25.4535	19.2739	15.1141	11.1243
Cytosol	O31667	MtnX	C194	Metabolism	Amino acid - nitrogen metabolism	39.7571	16.917
Cytosol	O31673	ClpE	C284	Information processing	Protein synthesis, modification and degradation					10.6263	4.29032
Cytosol	O31673	ClpE	C284	Lifestyles	Coping with stress					10.6263	4.29032
Cytosol	O31716	YkpA	C219	Cellular processes	Transporters					12.1943	7.90832
Cytosol	O31716	YkpA	C29	Cellular processes	Transporters	10.4816	5.66842
Cytosol	O31727	YlmE	C117	Groups of genes	Poorly characterized - putative enzymes					67.9133	7.91125
Cytosol	O31727	YlmE	C52	Groups of genes	Poorly characterized - putative enzymes	17.3764	2.23064
Cytosol	O31755	ProS	C440	Information processing	Protein synthesis, modification and degradation					66.4784	8.95817
Cytosol	O31755	ProS	C440	Groups of genes	Essential genes					66.4784	8.95817
Cytosol	O31760	RnjB	C161	Information processing	RNA synthesis and degradation	18.8063	17.595	10.457	5.35164	19.7335	18.2851
Cytosol	O31760	RnjB	C177	Information processing	RNA synthesis and degradation	12.7225	9.18979	8.38464	6.59754	9.51895	6.06301
Cytosol	O31806	YndB	C63	Groups of genes	Proteins of unknown function			30.4817	13.4571	14.4027	0.88919
Cytosol	O32000	YokG	C91	Lifestyles	Coping with stress	29.283	23.7111	8.33028	1.77177	37.068	12.4141
Cytosol	O32000	YokG	C91	Prophages and mobile genetic elements	Prophages	29.283	23.7111	8.33028	1.77177	37.068	12.4141
Cytosol	O32038	AspS	C8	Information processing	Protein synthesis, modification and degradation	6.59251	3.93185	7.60924	0.868608	5.62097	0.492648
Cytosol	O32038	AspS	C8	Groups of genes	Essential genes	6.59251	3.93185	7.60924	0.868608	5.62097	0.492648
Cytosol	O32038	AspS	C8	Groups of genes	Phosphoproteins	6.59251	3.93185	7.60924	0.868608	5.62097	0.492648
Cytosol	O32039	HisS	C332	Information processing	Protein synthesis, modification and degradation			9.50333	3.36735	15.3735	6.6118
Cytosol	O32039	HisS	C332	Groups of genes	Essential genes			9.50333	3.36735	15.3735	6.6118
Cytosol	O32053	Tgt	C271	Information processing	Protein synthesis, modification and degradation			39.9934	34.231	53.5964	35.1142
Cytosol	O32054	QueA	C119	Information processing	Protein synthesis, modification and degradation			21.9597	7.05749	35.5476	24.884
Cytosol	O32090	PncB	C229	Groups of genes	Essential genes			39.9953	6.68173	22.7386	1.5627
Cytosol	O32090	PncB	C229	Metabolism	Additional metabolic pathways			39.9953	6.68173	22.7386	1.5627
Cytosol	O32090	PncB	C229	Metabolism	Detoxification reactions			39.9953	6.68173	22.7386	1.5627
Cytosol	O32090	PncB	C468	Groups of genes	Essential genes	6.95891	2.13232			5.19733	2.75838
Cytosol	O32090	PncB	C468	Metabolism	Additional metabolic pathways	6.95891	2.13232			5.19733	2.75838
Cytosol	O32090	PncB	C468	Metabolism	Detoxification reactions	6.95891	2.13232			5.19733	2.75838
Cytosol	O32113	SufA	C38	Metabolism	Additional metabolic pathways					16.8371	2.52606
Cytosol	O32119	YutI	C61	Groups of genes	Proteins of unknown function	21.5976	5.22341	13.9483	8.26012	12.6756	8.80523
Cytosol	O32125	YutF	C133	Groups of genes	Poorly characterized - putative enzymes	12.3963	5.899	24.4309	8.2045	14.4757	3.21535
Cytosol	O32125	YutF	C26	Groups of genes	Poorly characterized - putative enzymes			25.6307	0.404478	21.5189	2.07119
Cytosol	O32144	PucD	C87	Metabolism	Nucleotide metabolism	50.4905	61.8936
Cytosol	O32157	FrlB	C80	Groups of genes	Phosphoproteins			19.2133	1.3145	9.833	2.87625
Cytosol	O32157	FrlB	C80	Groups of genes	Membrane proteins			19.2133	1.3145	9.833	2.87625
Cytosol	O32157	FrlB	C80	Metabolism	Amino acid - nitrogen metabolism			19.2133	1.3145	9.833	2.87625
Cytosol	O32157	FrlB	C80	Metabolism	Carbon metabolism			19.2133	1.3145	9.833	2.87625
Cytosol	O32162	SufB	C278	Groups of genes	Essential genes	13.3312	6.21669	15.9612	1.63028	9.68154	1.84931
Cytosol	O32162	SufB	C278	Metabolism	Additional metabolic pathways	13.3312	6.21669	15.9612	1.63028	9.68154	1.84931
Cytosol	O32162	SufB	C375	Groups of genes	Essential genes	15.7053	3.08045	15.4334	0.246336	15.1717	1.92099
Cytosol	O32162	SufB	C375	Metabolism	Additional metabolic pathways	15.7053	3.08045	15.4334	0.246336	15.1717	1.92099
Cytosol	O32164	SufS	C226	Groups of genes	Essential genes	16.86	15.243			32.703	8.51294
Cytosol	O32164	SufS	C226	Metabolism	Additional metabolic pathways	16.86	15.243			32.703	8.51294
Cytosol	O32164	SufS	C215	Groups of genes	Essential genes	8.83455	2.8897	6.56444	0.26478	5.31772	1.65356
Cytosol	O32164	SufS	C215	Metabolism	Additional metabolic pathways	8.83455	2.8897	6.56444	0.26478	5.31772	1.65356
Cytosol	O32188	YusV	C264	Groups of genes	Membrane proteins	14.8052	11.2738
Cytosol	O32188	YusV	C264	Metabolism	Additional metabolic pathways	14.8052	11.2738
Cytosol	O32188	YusV	C264	Cellular processes	Transporters	14.8052	11.2738
Cytosol	O32188	YusV	C264	Cellular processes	Homeostasis	14.8052	11.2738
Cytosol	O32213	CysI	C154	Metabolism	Additional metabolic pathways					52.8795	4.41649
Cytosol	O32213	CysI	C154	Metabolism	Additional metabolic pathways					52.8795	4.41649
Cytosol	O32213	CysI	C277	Metabolism	Additional metabolic pathways					65.8719	2.1114
Cytosol	O32213	CysI	C277	Metabolism	Additional metabolic pathways					65.8719	2.1114
Cytosol	O32214	CysJ	C166	Metabolism	Additional metabolic pathways	22.4887	6.61741	35.0198	1.12971	15.2358	1.91369
Cytosol	O32214	CysJ	C166	Metabolism	Additional metabolic pathways	22.4887	6.61741	35.0198	1.12971	15.2358	1.91369
Cytosol	O32214	CysJ	C190	Metabolism	Additional metabolic pathways			50.901	7.02865	18.1501	0.340322
Cytosol	O32214	CysJ	C190	Metabolism	Additional metabolic pathways			50.901	7.02865	18.1501	0.340322
Cytosol	O34340	FabF	C375	Groups of genes	Essential genes	11.9982	2.01187	8.1227	0.0769525	7.65585	2.46316
Cytosol	O34340	FabF	C375	Lifestyles	Coping with stress	11.9982	2.01187	8.1227	0.0769525	7.65585	2.46316
Cytosol	O34340	FabF	C375	Metabolism	Lipid metabolism	11.9982	2.01187	8.1227	0.0769525	7.65585	2.46316
Cytosol	O34340	FabF	C375	Cellular processes	Cell envelope and cell division	11.9982	2.01187	8.1227	0.0769525	7.65585	2.46316
Cytosol	O34347	ArgG	C118	Groups of genes	Phosphoproteins	5.27059	4.08608			8.76693	9.20667
Cytosol	O34347	ArgG	C118	Metabolism	Amino acid - nitrogen metabolism	5.27059	4.08608			8.76693	9.20667
Cytosol	O34347	ArgG	C187	Groups of genes	Phosphoproteins	4.5536	0.934034	4.41315	1.61066	6.85928	0.294172
Cytosol	O34347	ArgG	C187	Metabolism	Amino acid - nitrogen metabolism	4.5536	0.934034	4.41315	1.61066	6.85928	0.294172
Cytosol	O34347	ArgG	C274	Groups of genes	Phosphoproteins	7.45325	2.97525	6.7314	0.69277	4.59548	0.442353
Cytosol	O34347	ArgG	C274	Metabolism	Amino acid - nitrogen metabolism	7.45325	2.97525	6.7314	0.69277	4.59548	0.442353
Cytosol	O34384	YceE	C185	Groups of genes	Phosphoproteins	24.9587	8.08154	36.7894	8.59037	22.82	4.83826
Cytosol	O34384	YceE	C185	Lifestyles	Coping with stress	24.9587	8.08154	36.7894	8.59037	22.82	4.83826
Cytosol	O34384	YceE	C185	Lifestyles	Coping with stress	24.9587	8.08154	36.7894	8.59037	22.82	4.83826
Cytosol	O34384	YceE	C185	Lifestyles	Coping with stress	24.9587	8.08154	36.7894	8.59037	22.82	4.83826
Cytosol	O34399	GltB	C307	Metabolism	Amino acid - nitrogen metabolism	15.8424	8.39034	13.1042	10.5885	12.9285	3.77626
Cytosol	O34425	GapB	C201	Metabolism	Carbon metabolism	14.5146	13.1818
Cytosol	O34445	YlbN	C127	Groups of genes	Phosphoproteins			19.6682	5.7845
Cytosol	O34445	YlbN	C127	Groups of genes	Proteins of unknown function			19.6682	5.7845
Cytosol	O34459	HisZ	C224	Information processing	Protein synthesis, modification and degradation	7.25964	0.926769
Cytosol	O34459	HisZ	C255	Information processing	Protein synthesis, modification and degradation					15.8893	9.43394
Cytosol	O34483	HprK	C79	Information processing	Protein synthesis, modification and degradation	68.3372	2.85704			63.219	20.4021
Cytosol	O34483	HprK	C79	Information processing	Regulation of gene expression	68.3372	2.85704			63.219	20.4021
Cytosol	O34483	HprK	C178	Information processing	Protein synthesis, modification and degradation	22.4308	8.46061
Cytosol	O34483	HprK	C178	Information processing	Regulation of gene expression	22.4308	8.46061
Cytosol	O34499	Pgl	C342	Lifestyles	Coping with stress	4.84569	0.379977	4.90487	0.826546	3.96432	0.125272
Cytosol	O34499	Pgl	C342	Metabolism	Carbon metabolism	4.84569	0.379977	4.90487	0.826546	3.96432	0.125272
Cytosol	O34520	HisG	C176	Metabolism	Amino acid - nitrogen metabolism					29.4725	10.3755
Cytosol	O34520	HisG	C95	Metabolism	Amino acid - nitrogen metabolism			25.9546	6.8471	24.0585	4.51359
Cytosol	O34521	NagP	C397	Groups of genes	Phosphoproteins					15.5675	8.58811
Cytosol	O34521	NagP	C397	Groups of genes	Membrane proteins					15.5675	8.58811
Cytosol	O34521	NagP	C397	Metabolism	Amino acid - nitrogen metabolism					15.5675	8.58811
Cytosol	O34521	NagP	C397	Metabolism	Carbon metabolism					15.5675	8.58811
Cytosol	O34521	NagP	C397	Cellular processes	Transporters					15.5675	8.58811
Cytosol	O34553	YtsP	C76	Groups of genes	Proteins of unknown function	26.7165	3.8158			26.6656	0.82978
Cytosol	O34577	CysC	C184	Metabolism	Additional metabolic pathways					8.55481	3.44994
Cytosol	O34577	CysC	C184	Metabolism	Additional metabolic pathways					8.55481	3.44994
Cytosol	O34596	YobK	C37	Lifestyles	Coping with stress	26.749	6.92844
Cytosol	O34600	NrnA	C309	Information processing	RNA synthesis and degradation	19.4981	10.8146	18.8586	6.67464	17.6675	6.73978
Cytosol	O34628	YvlB	C242	Lifestyles	Coping with stress					20.282	6.4451
Cytosol	O34651	HisD	C53	Metabolism	Amino acid - nitrogen metabolism					16.6358	3.61325
Cytosol	O34727	HisF	C9	Metabolism	Amino acid - nitrogen metabolism					13.4341	0.401524
Cytosol	O34746	FabHA	C217	Metabolism	Lipid metabolism	12.1328	2.26306			15.6566	1.81008
Cytosol	O34764	Sat	C273	Metabolism	Additional metabolic pathways	14.239	6.45235	14.9162	2.56707	6.94691	6.06861
Cytosol	O34764	Sat	C273	Metabolism	Additional metabolic pathways	14.239	6.45235	14.9162	2.56707	6.94691	6.06861
Cytosol	O34764	Sat	C319	Metabolism	Additional metabolic pathways			7.96677	0.931947	6.95572	3.71114
Cytosol	O34764	Sat	C319	Metabolism	Additional metabolic pathways			7.96677	0.931947	6.95572	3.71114
Cytosol	O34788	BdhA	C177	Groups of genes	Phosphoproteins	8.37569	0.767108	6.33386	1.8844	8.239	2.04357
Cytosol	O34788	BdhA	C177	Metabolism	Carbon metabolism	8.37569	0.767108	6.33386	1.8844	8.239	2.04357
Cytosol	O34815	YoaD	C187	Metabolism	Amino acid - nitrogen metabolism	20.3622	5.20285	14.3116	3.14776	19.9981	10.5662
Cytosol	O34824	GlmM	C430	Groups of genes	Essential genes					11.1688	7.21729
Cytosol	O34824	GlmM	C430	Groups of genes	Phosphoproteins					11.1688	7.21729
Cytosol	O34824	GlmM	C430	Metabolism	Nucleotide metabolism					11.1688	7.21729
Cytosol	O34824	GlmM	C430	Metabolism	Additional metabolic pathways					11.1688	7.21729
Cytosol	O34824	GlmM	C430	Cellular processes	Cell envelope and cell division					11.1688	7.21729
Cytosol	O34858	ArgH	C197	Metabolism	Amino acid - nitrogen metabolism	31.6104	9.09449	27.0547	1.91567	40.4204	10.2067
Cytosol	O34858	ArgH	C395	Metabolism	Amino acid - nitrogen metabolism	8.96138	5.07221			13.0677	5.63074
Cytosol	O34858	ArgH	C48	Metabolism	Amino acid - nitrogen metabolism	10.4404	8.30096	3.38442	0.301601	10.0146	1.23951
Cytosol	O34924	YtoP	C185	Groups of genes	Poorly characterized - putative enzymes	22.3904	18.4363			11.8922	7.16178
Cytosol	O34925	DeoD	C128	Metabolism	Nucleotide metabolism	8.12964	0.865434	13.0697	10.8245	9.43613	4.67184
Cytosol	O34934	NadK2	C181	Metabolism	Additional metabolic pathways	11.3101	4.45142			7.98529	3.4332
Cytosol	O34943	YtpR	C129	Information processing	Protein synthesis, modification and degradation	8.54042	2.26741	8.89684	1.41031	9.38492	1.46573
Cytosol	O34943	YtpR	C170	Information processing	Protein synthesis, modification and degradation			12.5276	2.04435	32.7999	4.15778
Cytosol	O34948	YkwC	C148	Groups of genes	Poorly characterized - putative enzymes					11.5818	5.04177
Cytosol	O34962	YtsJ	C214	Groups of genes	Phosphoproteins	8.65566	5.41262			5.13903	0.0264165
Cytosol	O34962	YtsJ	C214	Metabolism	Carbon metabolism	8.65566	5.41262			5.13903	0.0264165
Cytosol	O34962	YtsJ	C140	Groups of genes	Phosphoproteins			3.6052	0.0900991	3.91467	1.07162
Cytosol	O34962	YtsJ	C140	Metabolism	Carbon metabolism			3.6052	0.0900991	3.91467	1.07162
Cytosol	O34962	YtsJ	C44	Groups of genes	Phosphoproteins	9.20065	5.66601	7.15663	1.25005	9.47142	10.2185
Cytosol	O34962	YtsJ	C44	Metabolism	Carbon metabolism	9.20065	5.66601	7.15663	1.25005	9.47142	10.2185
Cytosol	O34990	PurU	C70	Metabolism	Nucleotide metabolism	35.0973	0.7781
Cytosol	O35014	YkuI	C308	Information processing	Targets of second messengers	13.7414	1.7857
Cytosol	O35014	YkuI	C308	Groups of genes	Proteins of unknown function	13.7414	1.7857
Cytosol	P04990	ThrC	C80	Metabolism	Amino acid - nitrogen metabolism	15.5498	1.43126	17.6459	3.02912	12.0995	3.40719
Cytosol	P04990	ThrC	C170	Metabolism	Amino acid - nitrogen metabolism	7.17146	2.7904			7.42276	0.700445
Cytosol	P04990	ThrC	C101	Metabolism	Amino acid - nitrogen metabolism	16.9235	5.9754			15.3344	10.1734
Cytosol	P04990	ThrC	C288	Metabolism	Amino acid - nitrogen metabolism	9.53655	1.25774	14.4178	3.3804	9.23979	3.05808
Cytosol	P05649	DnaN	C176	Information processing	Genetics	3.70103	0.290634	4.39115	1.00339	3.71587	0.996334
Cytosol	P05649	DnaN	C176	Information processing	Genetics	3.70103	0.290634	4.39115	1.00339	3.71587	0.996334
Cytosol	P05649	DnaN	C176	Groups of genes	Essential genes	3.70103	0.290634	4.39115	1.00339	3.71587	0.996334
Cytosol	P05652	GyrB	C414	Information processing	Genetics					11.695	2.45359
Cytosol	P05652	GyrB	C414	Groups of genes	Essential genes					11.695	2.45359
Cytosol	P05652	GyrB	C414	Groups of genes	Phosphoproteins					11.695	2.45359
Cytosol	P07343	FumC	C76	Metabolism	Carbon metabolism	18.5641	19.0559	14.7466	14.2264	12.2019	8.47685
Cytosol	P07343	FumC	C302	Metabolism	Carbon metabolism	7.29608	2.2794			13.9921	7.20672
Cytosol	P07343	FumC	C385	Metabolism	Carbon metabolism	14.8858	6.37722	11.9503	0.461587
Cytosol	P07601	TrpA	C137	Metabolism	Amino acid - nitrogen metabolism	5.8108	0.839577			8.61282	3.74242
Cytosol	P07601	TrpA	C169	Metabolism	Amino acid - nitrogen metabolism	8.14467	6.46096
Cytosol	P08065	SdhA	C296	Groups of genes	Phosphoproteins	18.1375	7.49851	13.7006	4.13152	7.4995	2.43403
Cytosol	P08065	SdhA	C296	Groups of genes	Membrane proteins	18.1375	7.49851	13.7006	4.13152	7.4995	2.43403
Cytosol	P08065	SdhA	C296	Metabolism	Carbon metabolism	18.1375	7.49851	13.7006	4.13152	7.4995	2.43403
Cytosol	P08065	SdhA	C86	Groups of genes	Phosphoproteins	32.2812	17.5086	24.744	8.26461	35.4173	1.2868
Cytosol	P08065	SdhA	C86	Groups of genes	Membrane proteins	32.2812	17.5086	24.744	8.26461	35.4173	1.2868
Cytosol	P08065	SdhA	C86	Metabolism	Carbon metabolism	32.2812	17.5086	24.744	8.26461	35.4173	1.2868
Cytosol	P08066	SdhB	C84	Groups of genes	Membrane proteins			32.3448	10.665	16.488	1.89465
Cytosol	P08066	SdhB	C84	Metabolism	Carbon metabolism			32.3448	10.665	16.488	1.89465
Cytosol	P08495	LysC	C169	Metabolism	Amino acid - nitrogen metabolism					17.1273	21.8486
Cytosol	P08750	DacA	C268	Groups of genes	Secreted proteins	4.59878	0.964453
Cytosol	P08750	DacA	C268	Groups of genes	Membrane proteins	4.59878	0.964453
Cytosol	P08750	DacA	C268	Cellular processes	Cell envelope and cell division	4.59878	0.964453
Cytosol	P08838	PtsI	C363	Information processing	Genetics	4.34439	1.09951	4.65324	0.624777	3.38157	0.722864
Cytosol	P08838	PtsI	C363	Groups of genes	Phosphoproteins	4.34439	1.09951	4.65324	0.624777	3.38157	0.722864
Cytosol	P08838	PtsI	C363	Groups of genes	Phosphoproteins	4.34439	1.09951	4.65324	0.624777	3.38157	0.722864
Cytosol	P08838	PtsI	C363	Cellular processes	Transporters	4.34439	1.09951	4.65324	0.624777	3.38157	0.722864
Cytosol	P08874	AbrB	C56	Information processing	Regulation of gene expression					11.5523	4.45572
Cytosol	P08874	AbrB	C56	Groups of genes	Phosphoproteins					11.5523	4.45572
Cytosol	P09339	CitB	C321	Information processing	Regulation of gene expression	5.30441	3.51623	4.97872	1.80494	7.83455	6.45096
Cytosol	P09339	CitB	C321	Information processing	Regulation of gene expression	5.30441	3.51623	4.97872	1.80494	7.83455	6.45096
Cytosol	P09339	CitB	C321	Metabolism	Amino acid - nitrogen metabolism	5.30441	3.51623	4.97872	1.80494	7.83455	6.45096
Cytosol	P09339	CitB	C321	Metabolism	Carbon metabolism	5.30441	3.51623	4.97872	1.80494	7.83455	6.45096
Cytosol	P09339	CitB	C351	Information processing	Regulation of gene expression	7.97462	1.023	7.99718	2.64338	7.10615	1.5984
Cytosol	P09339	CitB	C351	Information processing	Regulation of gene expression	7.97462	1.023	7.99718	2.64338	7.10615	1.5984
Cytosol	P09339	CitB	C351	Metabolism	Amino acid - nitrogen metabolism	7.97462	1.023	7.99718	2.64338	7.10615	1.5984
Cytosol	P09339	CitB	C351	Metabolism	Carbon metabolism	7.97462	1.023	7.99718	2.64338	7.10615	1.5984
Cytosol	P09339	CitB	C770	Information processing	Regulation of gene expression	10.9125	2.54293	8.9217	0.248148	9.7553	2.28129
Cytosol	P09339	CitB	C770	Information processing	Regulation of gene expression	10.9125	2.54293	8.9217	0.248148	9.7553	2.28129
Cytosol	P09339	CitB	C770	Metabolism	Amino acid - nitrogen metabolism	10.9125	2.54293	8.9217	0.248148	9.7553	2.28129
Cytosol	P09339	CitB	C770	Metabolism	Carbon metabolism	10.9125	2.54293	8.9217	0.248148	9.7553	2.28129
Cytosol	P0CI73	GlmS	C540	Groups of genes	Essential genes					12.989	5.42698
Cytosol	P0CI73	GlmS	C540	Metabolism	Additional metabolic pathways					12.989	5.42698
Cytosol	P0CI73	GlmS	C540	Cellular processes	Cell envelope and cell division					12.989	5.42698
Cytosol	P11065	Hpr	C150	Information processing	Regulation of gene expression			18.7758	4.07916
Cytosol	P11065	Hpr	C150	Information processing	Regulation of gene expression			18.7758	4.07916
Cytosol	P11065	Hpr	C150	Groups of genes	Phosphoproteins			18.7758	4.07916
Cytosol	P11998	RibH	C139	Metabolism	Additional metabolic pathways	21.0874	8.70654			14.8278	9.11133
Cytosol	P11998	RibH	C93	Metabolism	Additional metabolic pathways					2.55494	0.0211114
Cytosol	P12041	PurQ	C112	Metabolism	Nucleotide metabolism					22.3903	7.8736
Cytosol	P12041	PurQ	C13	Metabolism	Nucleotide metabolism	7.81608	4.54001			11.4524	2.02084
Cytosol	P12041	PurQ	C149	Metabolism	Nucleotide metabolism	4.75539	1.60091	6.08061	1.38573	4.65484	1.36849
Cytosol	P12042	PurL	C367	Groups of genes	Membrane proteins	14.5789	13.155	15.937	13.2465	29.3765	15.5858
Cytosol	P12042	PurL	C367	Metabolism	Nucleotide metabolism	14.5789	13.155	15.937	13.2465	29.3765	15.5858
Cytosol	P12042	PurL	C464	Groups of genes	Membrane proteins	15.1391	6.90642	2.58403	0.726457	19.0305	21.5308
Cytosol	P12042	PurL	C464	Metabolism	Nucleotide metabolism	15.1391	6.90642	2.58403	0.726457	19.0305	21.5308
Cytosol	P12042	PurL	C490	Groups of genes	Membrane proteins	11.0844	2.98737	10.2076	0.780802	8.82198	3.04395
Cytosol	P12042	PurL	C490	Metabolism	Nucleotide metabolism	11.0844	2.98737	10.2076	0.780802	8.82198	3.04395
Cytosol	P12042	PurL	C736	Groups of genes	Membrane proteins	12.1908	11.8572			8.309	5.95146
Cytosol	P12042	PurL	C736	Metabolism	Nucleotide metabolism	12.1908	11.8572			8.309	5.95146
Cytosol	P12044	PurE	C22	Metabolism	Nucleotide metabolism					22.3642	7.00761
Cytosol	P12045	PurK	C298	Metabolism	Nucleotide metabolism	20.0631	11.2204			13.2653	7.07642
Cytosol	P12046	PurC	C171	Metabolism	Nucleotide metabolism	22.3572	7.02865	13.9832	3.21235	17.5451	5.68624
Cytosol	P12047	PurB	C199	Information processing	Genetics	8.81759	0.555214	8.68504	0.534199	8.44226	0.0633606
Cytosol	P12047	PurB	C199	Metabolism	Nucleotide metabolism	8.81759	0.555214	8.68504	0.534199	8.44226	0.0633606
Cytosol	P12047	PurB	C411	Information processing	Genetics	5.79154	3.15133	15.1379	22.3581	11.351	16.8424
Cytosol	P12047	PurB	C411	Metabolism	Nucleotide metabolism	5.79154	3.15133	15.1379	22.3581	11.351	16.8424
Cytosol	P12425	GlnA	C307	Information processing	Regulation of gene expression	8.06881	0.376587	6.18428	0.175089	8.95207	2.11564
Cytosol	P12425	GlnA	C307	Information processing	Regulation of gene expression	8.06881	0.376587	6.18428	0.175089	8.95207	2.11564
Cytosol	P12425	GlnA	C307	Groups of genes	Phosphoproteins	8.06881	0.376587	6.18428	0.175089	8.95207	2.11564
Cytosol	P12425	GlnA	C307	Metabolism	Amino acid - nitrogen metabolism	8.06881	0.376587	6.18428	0.175089	8.95207	2.11564
Cytosol	P12425	GlnA	C168	Information processing	Regulation of gene expression	7.96065	8.33285	4.58863	1.27302	8.18417	9.59327
Cytosol	P12425	GlnA	C168	Information processing	Regulation of gene expression	7.96065	8.33285	4.58863	1.27302	8.18417	9.59327
Cytosol	P12425	GlnA	C168	Groups of genes	Phosphoproteins	7.96065	8.33285	4.58863	1.27302	8.18417	9.59327
Cytosol	P12425	GlnA	C168	Metabolism	Amino acid - nitrogen metabolism	7.96065	8.33285	4.58863	1.27302	8.18417	9.59327
Cytosol	P12425	GlnA	C208	Information processing	Regulation of gene expression	2.3071	0.963148	1.20725	0.0737973	2.07463	1.33034
Cytosol	P12425	GlnA	C208	Information processing	Regulation of gene expression	2.3071	0.963148	1.20725	0.0737973	2.07463	1.33034
Cytosol	P12425	GlnA	C208	Groups of genes	Phosphoproteins	2.3071	0.963148	1.20725	0.0737973	2.07463	1.33034
Cytosol	P12425	GlnA	C208	Metabolism	Amino acid - nitrogen metabolism	2.3071	0.963148	1.20725	0.0737973	2.07463	1.33034
Cytosol	P12425	GlnA	C246	Information processing	Regulation of gene expression	21.3842	7.84725	9.49994	5.07955	13.0773	12.182
Cytosol	P12425	GlnA	C246	Information processing	Regulation of gene expression	21.3842	7.84725	9.49994	5.07955	13.0773	12.182
Cytosol	P12425	GlnA	C246	Groups of genes	Phosphoproteins	21.3842	7.84725	9.49994	5.07955	13.0773	12.182
Cytosol	P12425	GlnA	C246	Metabolism	Amino acid - nitrogen metabolism	21.3842	7.84725	9.49994	5.07955	13.0773	12.182
Cytosol	P12425	GlnA	C94	Information processing	Regulation of gene expression	10.4553	1.97886	14.3468	2.2353	11.1069	1.44424
Cytosol	P12425	GlnA	C94	Information processing	Regulation of gene expression	10.4553	1.97886	14.3468	2.2353	11.1069	1.44424
Cytosol	P12425	GlnA	C94	Groups of genes	Phosphoproteins	10.4553	1.97886	14.3468	2.2353	11.1069	1.44424
Cytosol	P12425	GlnA	C94	Metabolism	Amino acid - nitrogen metabolism	10.4553	1.97886	14.3468	2.2353	11.1069	1.44424
Cytosol	P12875	RplN	C41	Information processing	Protein synthesis, modification and degradation	15.9417	7.45508	9.46749	0.93492	15.3008	5.11615
Cytosol	P12875	RplN	C41	Groups of genes	Essential genes	15.9417	7.45508	9.46749	0.93492	15.3008	5.11615
Cytosol	P12875	RplN	C41	Groups of genes	Phosphoproteins	15.9417	7.45508	9.46749	0.93492	15.3008	5.11615
Cytosol	P12875	RplN	C41	Groups of genes	Universally conserved proteins	15.9417	7.45508	9.46749	0.93492	15.3008	5.11615
Cytosol	P13242	PyrG	C229	Groups of genes	Essential genes	13.6084	3.20857	12.0714	2.50251	15.701	4.24217
Cytosol	P13242	PyrG	C229	Metabolism	Nucleotide metabolism	13.6084	3.20857	12.0714	2.50251	15.701	4.24217
Cytosol	P13242	PyrG	C175	Groups of genes	Essential genes					21.8473	8.96639
Cytosol	P13242	PyrG	C175	Metabolism	Nucleotide metabolism					21.8473	8.96639
Cytosol	P13242	PyrG	C239	Groups of genes	Essential genes	8.25686	2.03076	10.8537	6.52725	12.7712	4.17573
Cytosol	P13242	PyrG	C239	Metabolism	Nucleotide metabolism	8.25686	2.03076	10.8537	6.52725	12.7712	4.17573
Cytosol	P13242	PyrG	C438	Groups of genes	Essential genes	21.428	3.46743			37.3847	8.50619
Cytosol	P13242	PyrG	C438	Metabolism	Nucleotide metabolism	21.428	3.46743			37.3847	8.50619
Cytosol	P13243	FbaA	C161	Groups of genes	Phosphoproteins	6.85562	3.67949	4.20285	3.94772	5.93539	2.91086
Cytosol	P13243	FbaA	C161	Metabolism	Carbon metabolism	6.85562	3.67949	4.20285	3.94772	5.93539	2.91086
Cytosol	P13243	FbaA	C161	Metabolism	Carbon metabolism	6.85562	3.67949	4.20285	3.94772	5.93539	2.91086
Cytosol	P13243	FbaA	C93	Groups of genes	Phosphoproteins	12.4916	3.77662	10.404	0.356733	8.07283	0.633855
Cytosol	P13243	FbaA	C93	Metabolism	Carbon metabolism	12.4916	3.77662	10.404	0.356733	8.07283	0.633855
Cytosol	P13243	FbaA	C93	Metabolism	Carbon metabolism	12.4916	3.77662	10.404	0.356733	8.07283	0.633855
Cytosol	P13243	FbaA	C172	Groups of genes	Phosphoproteins	12.178	7.45274	8.99352	6.35223	9.44573	5.32832
Cytosol	P13243	FbaA	C172	Metabolism	Carbon metabolism	12.178	7.45274	8.99352	6.35223	9.44573	5.32832
Cytosol	P13243	FbaA	C172	Metabolism	Carbon metabolism	12.178	7.45274	8.99352	6.35223	9.44573	5.32832
Cytosol	P13800	DegU	C171	Information processing	Regulation of gene expression			2.07223	1.84606	6.35425	3.0495
Cytosol	P13800	DegU	C171	Groups of genes	Phosphoproteins			2.07223	1.84606	6.35425	3.0495
Cytosol	P13800	DegU	C171	Lifestyles	Exponential and early post-exponential lifestyle			2.07223	1.84606	6.35425	3.0495
Cytosol	P13800	DegU	C171	Lifestyles	Exponential and early post-exponential lifestyle			2.07223	1.84606	6.35425	3.0495
Cytosol	P14192	GlmU	C175	Groups of genes	Essential genes	25.9708	4.81941			18.1226	4.66371
Cytosol	P14192	GlmU	C175	Metabolism	Additional metabolic pathways	25.9708	4.81941			18.1226	4.66371
Cytosol	P14192	GlmU	C175	Cellular processes	Cell envelope and cell division	25.9708	4.81941			18.1226	4.66371
Cytosol	P14204	ComA	C31	Information processing	Genetics	12.0514	0.813411			25.3501	7.16706
Cytosol	P14204	ComA	C31	Information processing	Regulation of gene expression	12.0514	0.813411			25.3501	7.16706
Cytosol	P14204	ComA	C31	Information processing	Regulation of gene expression	12.0514	0.813411			25.3501	7.16706
Cytosol	P14204	ComA	C31	Groups of genes	Phosphoproteins	12.0514	0.813411			25.3501	7.16706
Cytosol	P14204	ComA	C31	Lifestyles	Exponential and early post-exponential lifestyle	12.0514	0.813411			25.3501	7.16706
Cytosol	P16304	Adk	C150	Groups of genes	Essential genes	11.5744	1.31902	14.5484	2.17525
Cytosol	P16304	Adk	C150	Metabolism	Nucleotide metabolism	11.5744	1.31902	14.5484	2.17525
Cytosol	P16524	PatA	C363	Groups of genes	Essential genes	5.57774	1.42069
Cytosol	P16524	PatA	C363	Metabolism	Additional metabolic pathways	5.57774	1.42069
Cytosol	P16524	PatA	C363	Metabolism	Amino acid - nitrogen metabolism	5.57774	1.42069
Cytosol	P16524	PatA	C363	Cellular processes	Cell envelope and cell division	5.57774	1.42069
Cytosol	P16524	PatA	C164	Groups of genes	Essential genes	15.6409	9.14276			9.53378	1.5044
Cytosol	P16524	PatA	C164	Metabolism	Additional metabolic pathways	15.6409	9.14276			9.53378	1.5044
Cytosol	P16524	PatA	C164	Metabolism	Amino acid - nitrogen metabolism	15.6409	9.14276			9.53378	1.5044
Cytosol	P16524	PatA	C164	Cellular processes	Cell envelope and cell division	15.6409	9.14276			9.53378	1.5044
Cytosol	P17620	RibBA	C56	Metabolism	Additional metabolic pathways	25.3269	0.503329	31.6074	6.87598	27.3633	15.8734
Cytosol	P17731	HisC	C43	Metabolism	Amino acid - nitrogen metabolism					3.23	1.81876
Cytosol	P17731	HisC	C275	Metabolism	Amino acid - nitrogen metabolism	8.21685	1.9172			7.73304	1.46026
Cytosol	P17731	HisC	C297	Metabolism	Amino acid - nitrogen metabolism			9.90584	2.7512	13.3527	1.96699
Cytosol	P17820	DnaK	C15	Information processing	Protein synthesis, modification and degradation	14.3702	11.5301	7.09192	0.138498	12.2981	8.89562
Cytosol	P17820	DnaK	C15	Information processing	Protein synthesis, modification and degradation	14.3702	11.5301	7.09192	0.138498	12.2981	8.89562
Cytosol	P17820	DnaK	C15	Groups of genes	Phosphoproteins	14.3702	11.5301	7.09192	0.138498	12.2981	8.89562
Cytosol	P17820	DnaK	C15	Lifestyles	Coping with stress	14.3702	11.5301	7.09192	0.138498	12.2981	8.89562
Cytosol	P17889	InfB	C689	Information processing	Protein synthesis, modification and degradation	9.13651	2.38501			6.39973	2.71303
Cytosol	P17889	InfB	C689	Information processing	Targets of second messengers	9.13651	2.38501			6.39973	2.71303
Cytosol	P17889	InfB	C689	Groups of genes	Essential genes	9.13651	2.38501			6.39973	2.71303
Cytosol	P17904	RsbW	C51	Information processing	Protein synthesis, modification and degradation	21.0832	14.4209	6.06073	1.33843	10.1642	4.93279
Cytosol	P17904	RsbW	C51	Information processing	Regulation of gene expression	21.0832	14.4209	6.06073	1.33843	10.1642	4.93279
Cytosol	P17904	RsbW	C51	Lifestyles	Coping with stress	21.0832	14.4209	6.06073	1.33843	10.1642	4.93279
Cytosol	P17922	PheT	C121	Information processing	Protein synthesis, modification and degradation	44.712	2.50014
Cytosol	P17922	PheT	C121	Groups of genes	Essential genes	44.712	2.50014
Cytosol	P18159	PgcA	C37	Groups of genes	Phosphoproteins	9.66877	8.07251	9.93719	5.5345	5.61524	3.47509
Cytosol	P18159	PgcA	C37	Metabolism	Additional metabolic pathways	9.66877	8.07251	9.93719	5.5345	5.61524	3.47509
Cytosol	P18159	PgcA	C37	Metabolism	Additional metabolic pathways	9.66877	8.07251	9.93719	5.5345	5.61524	3.47509
Cytosol	P18159	PgcA	C37	Metabolism	Lipid metabolism	9.66877	8.07251	9.93719	5.5345	5.61524	3.47509
Cytosol	P18159	PgcA	C37	Cellular processes	Cell envelope and cell division	9.66877	8.07251	9.93719	5.5345	5.61524	3.47509
Cytosol	P18159	PgcA	C37	Cellular processes	Cell envelope and cell division	9.66877	8.07251	9.93719	5.5345	5.61524	3.47509
Cytosol	P18185	CarB	C204	Metabolism	Amino acid - nitrogen metabolism	10.8241	12.7975			12.0627	13.2773
Cytosol	P18185	CarB	C527	Metabolism	Amino acid - nitrogen metabolism	36.2135	45.9467
Cytosol	P18186	ArgF	C137	Metabolism	Amino acid - nitrogen metabolism			29.3027	4.7545	25.3785	11.6083
Cytosol	P18186	ArgF	C175	Metabolism	Amino acid - nitrogen metabolism					33.4428	11.6499
Cytosol	P18186	ArgF	C180	Metabolism	Amino acid - nitrogen metabolism	33.4999	1.98966	61.7944	0.242943	30.849	0.404019
Cytosol	P18255	ThrS	C573	Information processing	Protein synthesis, modification and degradation	10.4838	7.79198	5.63842	0.00589333	16.3267	8.28066
Cytosol	P18256	ThrZ	C382	Information processing	Protein synthesis, modification and degradation	6.79332	0.300122			7.06062	7.68364
Cytosol	P18579	MurB	C222	Groups of genes	Essential genes	24.8117	15.549	14.4875	3.2366
Cytosol	P18579	MurB	C222	Lifestyles	Sporulation	24.8117	15.549	14.4875	3.2366
Cytosol	P18579	MurB	C222	Lifestyles	Coping with stress	24.8117	15.549	14.4875	3.2366
Cytosol	P18579	MurB	C222	Metabolism	Additional metabolic pathways	24.8117	15.549	14.4875	3.2366
Cytosol	P18579	MurB	C222	Cellular processes	Cell envelope and cell division	24.8117	15.549	14.4875	3.2366
Cytosol	P19582	Hom	C35	Metabolism	Amino acid - nitrogen metabolism	9.41961	11.0844			9.74082	2.72743
Cytosol	P19582	Hom	C35	Metabolism	Amino acid - nitrogen metabolism	9.41961	11.0844			9.74082	2.72743
Cytosol	P19582	Hom	C124	Metabolism	Amino acid - nitrogen metabolism					40.483	35.2828
Cytosol	P19582	Hom	C124	Metabolism	Amino acid - nitrogen metabolism					40.483	35.2828
Cytosol	P19670	MurAB	C116	Metabolism	Additional metabolic pathways	21.6013	8.25484
Cytosol	P19670	MurAB	C116	Cellular processes	Cell envelope and cell division	21.6013	8.25484
Cytosol	P20166	PtsG	C461	Information processing	Regulation of gene expression	11.0576	1.18461	13.4853	10.9546	12.3238	0.102506
Cytosol	P20166	PtsG	C461	Information processing	Regulation of gene expression	11.0576	1.18461	13.4853	10.9546	12.3238	0.102506
Cytosol	P20166	PtsG	C461	Groups of genes	Phosphoproteins	11.0576	1.18461	13.4853	10.9546	12.3238	0.102506
Cytosol	P20166	PtsG	C461	Groups of genes	Phosphoproteins	11.0576	1.18461	13.4853	10.9546	12.3238	0.102506
Cytosol	P20166	PtsG	C461	Groups of genes	Membrane proteins	11.0576	1.18461	13.4853	10.9546	12.3238	0.102506
Cytosol	P20166	PtsG	C461	Metabolism	Carbon metabolism	11.0576	1.18461	13.4853	10.9546	12.3238	0.102506
Cytosol	P20166	PtsG	C461	Cellular processes	Transporters	11.0576	1.18461	13.4853	10.9546	12.3238	0.102506
Cytosol	P21464	RpsB	C191	Information processing	Protein synthesis, modification and degradation	13.0517	8.62118	11.8953	6.37738	8.83153	1.96224
Cytosol	P21464	RpsB	C191	Groups of genes	Essential genes	13.0517	8.62118	11.8953	6.37738	8.83153	1.96224
Cytosol	P21464	RpsB	C191	Groups of genes	Universally conserved proteins	13.0517	8.62118	11.8953	6.37738	8.83153	1.96224
Cytosol	P21475	RpsR	C16	Information processing	Protein synthesis, modification and degradation	6.00132	3.77626			8.81121	3.77673
Cytosol	P21475	RpsR	C16	Groups of genes	Essential genes	6.00132	3.77626			8.81121	3.77673
Cytosol	P21879	GuaB	C308	Information processing	Targets of second messengers	2.81479	0.508918			5.6122	2.20151
Cytosol	P21879	GuaB	C308	Groups of genes	Phosphoproteins	2.81479	0.508918			5.6122	2.20151
Cytosol	P21879	GuaB	C308	Metabolism	Nucleotide metabolism	2.81479	0.508918			5.6122	2.20151
Cytosol	P21879	GuaB	C327	Information processing	Targets of second messengers	44.0802	6.4393	71.951	10.7769	56.3649	11.6689
Cytosol	P21879	GuaB	C327	Groups of genes	Phosphoproteins	44.0802	6.4393	71.951	10.7769	56.3649	11.6689
Cytosol	P21879	GuaB	C327	Metabolism	Nucleotide metabolism	44.0802	6.4393	71.951	10.7769	56.3649	11.6689
Cytosol	P21883	PdhC	C358	Information processing	Genetics	10.6424	1.46864	12.8442	0.284312	8.82392	1.32272
Cytosol	P21883	PdhC	C358	Groups of genes	Membrane proteins	10.6424	1.46864	12.8442	0.284312	8.82392	1.32272
Cytosol	P21883	PdhC	C358	Metabolism	Carbon metabolism	10.6424	1.46864	12.8442	0.284312	8.82392	1.32272
Cytosol	P21885	SpeA	C306	Lifestyles	Exponential and early post-exponential lifestyle					17.3098	4.67582
Cytosol	P21885	SpeA	C306	Lifestyles	Exponential and early post-exponential lifestyle					17.3098	4.67582
Cytosol	P21885	SpeA	C306	Metabolism	Additional metabolic pathways					17.3098	4.67582
Cytosol	P23129	OdhA	C129	Groups of genes	Phosphoproteins			11.5508	10.3441
Cytosol	P23129	OdhA	C129	Metabolism	Carbon metabolism			11.5508	10.3441
Cytosol	P23129	OdhA	C435	Groups of genes	Phosphoproteins	14.2063	2.6464	14.0188	0.7936	16.0941	1.20366
Cytosol	P23129	OdhA	C435	Metabolism	Carbon metabolism	14.2063	2.6464	14.0188	0.7936	16.0941	1.20366
Cytosol	P23129	OdhA	C534	Groups of genes	Phosphoproteins			11.7801	3.2476
Cytosol	P23129	OdhA	C534	Metabolism	Carbon metabolism			11.7801	3.2476
Cytosol	P23715	ArgC	C149	Metabolism	Amino acid - nitrogen metabolism					7.3306	0.973286
Cytosol	P23966	MenB	C173	Groups of genes	Essential genes					18.0527	4.5033
Cytosol	P23966	MenB	C173	Groups of genes	Phosphoproteins					18.0527	4.5033
Cytosol	P23966	MenB	C173	Metabolism	Additional metabolic pathways					18.0527	4.5033
Cytosol	P25052	TenA	C229	Metabolism	Additional metabolic pathways	20.564	11.045			17.1255	1.19027
Cytosol	P25052	TenA	C149	Metabolism	Additional metabolic pathways	21.9429	3.75624	18.5207	6.64677	39.445	10.1488
Cytosol	P25812	MnmG	C136	Information processing	Protein synthesis, modification and degradation	24.8797	7.83644	23.2429	11.3817
Cytosol	P25813	RsmG	C159	Information processing	Protein synthesis, modification and degradation	19.5718	17.1287	37.3676	10.1313	19.493	10.1265
Cytosol	P25971	PyrF	C161	Information processing	Genetics	8.34389	1.64782			7.56	0.943598
Cytosol	P25971	PyrF	C161	Metabolism	Nucleotide metabolism	8.34389	1.64782			7.56	0.943598
Cytosol	P25971	PyrF	C55	Information processing	Genetics	20.4952	0.348662
Cytosol	P25971	PyrF	C55	Metabolism	Nucleotide metabolism	20.4952	0.348662
Cytosol	P25983	PyrK	C154	Metabolism	Nucleotide metabolism					6.65271	4.00688
Cytosol	P25993	PyrAA	C84	Metabolism	Nucleotide metabolism	8.21537	1.47222	7.02633	3.18705	6.12429	1.85306
Cytosol	P25993	PyrAA	C361	Metabolism	Nucleotide metabolism	12.2567	11.9359
Cytosol	P25994	PyrAB	C1034	Groups of genes	Membrane proteins	4.86528	1.60025	8.05573	2.35902	6.55519	1.03126
Cytosol	P25994	PyrAB	C1034	Metabolism	Nucleotide metabolism	4.86528	1.60025	8.05573	2.35902	6.55519	1.03126
Cytosol	P25994	PyrAB	C111	Groups of genes	Membrane proteins	16.1388	7.93708	18.6446	15.5415	23.4443	14.15
Cytosol	P25994	PyrAB	C111	Metabolism	Nucleotide metabolism	16.1388	7.93708	18.6446	15.5415	23.4443	14.15
Cytosol	P25995	PyrC	C179	Metabolism	Nucleotide metabolism	12.2195	4.53423			7.46434	1.86448
Cytosol	P25995	PyrC	C263	Metabolism	Nucleotide metabolism			6.44442	2.55902	7.42856	3.02711
Cytosol	P25995	PyrC	C406	Metabolism	Nucleotide metabolism	15.8722	8.33649	14.4118	10.7918
Cytosol	P25996	PyrD	C128	Metabolism	Nucleotide metabolism			18.8092	13.4368	8.45737	3.62673
Cytosol	P25996	PyrD	C21	Metabolism	Nucleotide metabolism	23.6438	14.4275
Cytosol	P25996	PyrD	C36	Metabolism	Nucleotide metabolism	28.9717	14.0539			18.4838	7.85769
Cytosol	P27206	SrfAA	C243	Groups of genes	Phosphoproteins	47.2112	21.2974			44.5704	31.099
Cytosol	P27206	SrfAA	C243	Groups of genes	Phosphoproteins	47.2112	21.2974			44.5704	31.099
Cytosol	P27206	SrfAA	C243	Groups of genes	Membrane proteins	47.2112	21.2974			44.5704	31.099
Cytosol	P27206	SrfAA	C243	Lifestyles	Exponential and early post-exponential lifestyle	47.2112	21.2974			44.5704	31.099
Cytosol	P27206	SrfAA	C243	Lifestyles	Coping with stress	47.2112	21.2974			44.5704	31.099
Cytosol	P27206	SrfAA	C243	Metabolism	Additional metabolic pathways	47.2112	21.2974			44.5704	31.099
Cytosol	P27206	SrfAA	C117	Groups of genes	Phosphoproteins			25.6967	12.0427
Cytosol	P27206	SrfAA	C117	Groups of genes	Phosphoproteins			25.6967	12.0427
Cytosol	P27206	SrfAA	C117	Groups of genes	Membrane proteins			25.6967	12.0427
Cytosol	P27206	SrfAA	C117	Lifestyles	Exponential and early post-exponential lifestyle			25.6967	12.0427
Cytosol	P27206	SrfAA	C117	Lifestyles	Coping with stress			25.6967	12.0427
Cytosol	P27206	SrfAA	C117	Metabolism	Additional metabolic pathways			25.6967	12.0427
Cytosol	P27206	SrfAA	C414	Groups of genes	Phosphoproteins	28.9371	22.3822	14.3239	4.14076	16.715	7.12409
Cytosol	P27206	SrfAA	C414	Groups of genes	Phosphoproteins	28.9371	22.3822	14.3239	4.14076	16.715	7.12409
Cytosol	P27206	SrfAA	C414	Groups of genes	Membrane proteins	28.9371	22.3822	14.3239	4.14076	16.715	7.12409
Cytosol	P27206	SrfAA	C414	Lifestyles	Exponential and early post-exponential lifestyle	28.9371	22.3822	14.3239	4.14076	16.715	7.12409
Cytosol	P27206	SrfAA	C414	Lifestyles	Coping with stress	28.9371	22.3822	14.3239	4.14076	16.715	7.12409
Cytosol	P27206	SrfAA	C414	Metabolism	Additional metabolic pathways	28.9371	22.3822	14.3239	4.14076	16.715	7.12409
Cytosol	P27206	SrfAA	C1562	Groups of genes	Phosphoproteins	10.3664	4.79604	20.636	9.36097
Cytosol	P27206	SrfAA	C1562	Groups of genes	Phosphoproteins	10.3664	4.79604	20.636	9.36097
Cytosol	P27206	SrfAA	C1562	Groups of genes	Membrane proteins	10.3664	4.79604	20.636	9.36097
Cytosol	P27206	SrfAA	C1562	Lifestyles	Exponential and early post-exponential lifestyle	10.3664	4.79604	20.636	9.36097
Cytosol	P27206	SrfAA	C1562	Lifestyles	Coping with stress	10.3664	4.79604	20.636	9.36097
Cytosol	P27206	SrfAA	C1562	Metabolism	Additional metabolic pathways	10.3664	4.79604	20.636	9.36097
Cytosol	P27206	SrfAA	C1848	Groups of genes	Phosphoproteins	17.5713	0.291684	29.3336	3.6182
Cytosol	P27206	SrfAA	C1848	Groups of genes	Phosphoproteins	17.5713	0.291684	29.3336	3.6182
Cytosol	P27206	SrfAA	C1848	Groups of genes	Membrane proteins	17.5713	0.291684	29.3336	3.6182
Cytosol	P27206	SrfAA	C1848	Lifestyles	Exponential and early post-exponential lifestyle	17.5713	0.291684	29.3336	3.6182
Cytosol	P27206	SrfAA	C1848	Lifestyles	Coping with stress	17.5713	0.291684	29.3336	3.6182
Cytosol	P27206	SrfAA	C1848	Metabolism	Additional metabolic pathways	17.5713	0.291684	29.3336	3.6182
Cytosol	P27206	SrfAA	C2175	Groups of genes	Phosphoproteins	12.6085	1.38925	9.6032	2.38775
Cytosol	P27206	SrfAA	C2175	Groups of genes	Phosphoproteins	12.6085	1.38925	9.6032	2.38775
Cytosol	P27206	SrfAA	C2175	Groups of genes	Membrane proteins	12.6085	1.38925	9.6032	2.38775
Cytosol	P27206	SrfAA	C2175	Lifestyles	Exponential and early post-exponential lifestyle	12.6085	1.38925	9.6032	2.38775
Cytosol	P27206	SrfAA	C2175	Lifestyles	Coping with stress	12.6085	1.38925	9.6032	2.38775
Cytosol	P27206	SrfAA	C2175	Metabolism	Additional metabolic pathways	12.6085	1.38925	9.6032	2.38775
Cytosol	P27206	SrfAA	C3557	Groups of genes	Phosphoproteins			21.8261	2.71617
Cytosol	P27206	SrfAA	C3557	Groups of genes	Phosphoproteins			21.8261	2.71617
Cytosol	P27206	SrfAA	C3557	Groups of genes	Membrane proteins			21.8261	2.71617
Cytosol	P27206	SrfAA	C3557	Lifestyles	Exponential and early post-exponential lifestyle			21.8261	2.71617
Cytosol	P27206	SrfAA	C3557	Lifestyles	Coping with stress			21.8261	2.71617
Cytosol	P27206	SrfAA	C3557	Metabolism	Additional metabolic pathways			21.8261	2.71617
Cytosol	P27206	SrfAA	C557	Groups of genes	Phosphoproteins	17.8846	6.66953	12.4962	1.01642
Cytosol	P27206	SrfAA	C557	Groups of genes	Phosphoproteins	17.8846	6.66953	12.4962	1.01642
Cytosol	P27206	SrfAA	C557	Groups of genes	Membrane proteins	17.8846	6.66953	12.4962	1.01642
Cytosol	P27206	SrfAA	C557	Lifestyles	Exponential and early post-exponential lifestyle	17.8846	6.66953	12.4962	1.01642
Cytosol	P27206	SrfAA	C557	Lifestyles	Coping with stress	17.8846	6.66953	12.4962	1.01642
Cytosol	P27206	SrfAA	C557	Metabolism	Additional metabolic pathways	17.8846	6.66953	12.4962	1.01642
Cytosol	P27206	SrfAA	C758	Groups of genes	Phosphoproteins	4.43025	3.17149	5.24951	3.44763	5.89702	1.55331
Cytosol	P27206	SrfAA	C758	Groups of genes	Phosphoproteins	4.43025	3.17149	5.24951	3.44763	5.89702	1.55331
Cytosol	P27206	SrfAA	C758	Groups of genes	Membrane proteins	4.43025	3.17149	5.24951	3.44763	5.89702	1.55331
Cytosol	P27206	SrfAA	C758	Lifestyles	Exponential and early post-exponential lifestyle	4.43025	3.17149	5.24951	3.44763	5.89702	1.55331
Cytosol	P27206	SrfAA	C758	Lifestyles	Coping with stress	4.43025	3.17149	5.24951	3.44763	5.89702	1.55331
Cytosol	P27206	SrfAA	C758	Metabolism	Additional metabolic pathways	4.43025	3.17149	5.24951	3.44763	5.89702	1.55331
Cytosol	P27623	TagD	C106	Groups of genes	Essential genes			26.1387	0.191288	30.4552	3.23939
Cytosol	P27623	TagD	C106	Metabolism	Additional metabolic pathways			26.1387	0.191288	30.4552	3.23939
Cytosol	P27623	TagD	C106	Cellular processes	Cell envelope and cell division			26.1387	0.191288	30.4552	3.23939
Cytosol	P27876	TpiA	C91	Information processing	Genetics	16.2596	7.17103	21.8272	12.4125	15.0061	4.94598
Cytosol	P27876	TpiA	C91	Groups of genes	Phosphoproteins	16.2596	7.17103	21.8272	12.4125	15.0061	4.94598
Cytosol	P27876	TpiA	C91	Metabolism	Carbon metabolism	16.2596	7.17103	21.8272	12.4125	15.0061	4.94598
Cytosol	P27876	TpiA	C91	Metabolism	Carbon metabolism	16.2596	7.17103	21.8272	12.4125	15.0061	4.94598
Cytosol	P27876	TpiA	C187	Information processing	Genetics	8.04421	0.661005	17.7967	2.11251	11.0154	5.43566
Cytosol	P27876	TpiA	C187	Groups of genes	Phosphoproteins	8.04421	0.661005	17.7967	2.11251	11.0154	5.43566
Cytosol	P27876	TpiA	C187	Metabolism	Carbon metabolism	8.04421	0.661005	17.7967	2.11251	11.0154	5.43566
Cytosol	P27876	TpiA	C187	Metabolism	Carbon metabolism	8.04421	0.661005	17.7967	2.11251	11.0154	5.43566
Cytosol	P27876	TpiA	C41	Information processing	Genetics	32.129	14.8148	25.1904	1.0484	16.4618	3.94085
Cytosol	P27876	TpiA	C41	Groups of genes	Phosphoproteins	32.129	14.8148	25.1904	1.0484	16.4618	3.94085
Cytosol	P27876	TpiA	C41	Metabolism	Carbon metabolism	32.129	14.8148	25.1904	1.0484	16.4618	3.94085
Cytosol	P27876	TpiA	C41	Metabolism	Carbon metabolism	32.129	14.8148	25.1904	1.0484	16.4618	3.94085
Cytosol	P27876	TpiA	C126	Information processing	Genetics	31.809	14.6744	27.5654	7.89967	17.6663	4.55071
Cytosol	P27876	TpiA	C126	Groups of genes	Phosphoproteins	31.809	14.6744	27.5654	7.89967	17.6663	4.55071
Cytosol	P27876	TpiA	C126	Metabolism	Carbon metabolism	31.809	14.6744	27.5654	7.89967	17.6663	4.55071
Cytosol	P27876	TpiA	C126	Metabolism	Carbon metabolism	31.809	14.6744	27.5654	7.89967	17.6663	4.55071
Cytosol	P28264	FtsA	C184	Groups of genes	Essential genes	12.0293	5.33251	9.90062	5.29349	8.97753	2.97502
Cytosol	P28264	FtsA	C184	Groups of genes	Membrane proteins	12.0293	5.33251	9.90062	5.29349	8.97753	2.97502
Cytosol	P28264	FtsA	C184	Cellular processes	Cell envelope and cell division	12.0293	5.33251	9.90062	5.29349	8.97753	2.97502
Cytosol	P28367	PrfB	C273	Information processing	Protein synthesis, modification and degradation					7.81144	3.75355
Cytosol	P28367	PrfB	C273	Groups of genes	Essential genes					7.81144	3.75355
Cytosol	P28619	Rph	C116	Information processing	Protein synthesis, modification and degradation			24.912	0.85739	22.6079	6.73014
Cytosol	P28619	Rph	C116	Information processing	RNA synthesis and degradation			24.912	0.85739	22.6079	6.73014
Cytosol	P28619	Rph	C39	Information processing	Protein synthesis, modification and degradation	12.0867	8.7722	7.53563	1.89109	11.5738	8.17531
Cytosol	P28619	Rph	C39	Information processing	RNA synthesis and degradation	12.0867	8.7722	7.53563	1.89109	11.5738	8.17531
Cytosol	P28823	FolB	C93	Groups of genes	Essential genes					63.6539	30.8608
Cytosol	P28823	FolB	C93	Metabolism	Additional metabolic pathways					63.6539	30.8608
Cytosol	P28823	FolB	C60	Groups of genes	Essential genes	78.5689	6.79987	85.021	4.69374	74.0989	3.52482
Cytosol	P28823	FolB	C60	Metabolism	Additional metabolic pathways	78.5689	6.79987	85.021	4.69374	74.0989	3.52482
Cytosol	P29726	PurA	C201	Groups of genes	Phosphoproteins					22.1769	24.9246
Cytosol	P29726	PurA	C201	Metabolism	Nucleotide metabolism					22.1769	24.9246
Cytosol	P29726	PurA	C366	Groups of genes	Phosphoproteins	8.20701	4.96289	6.29872	3.64519	8.27688	3.63977
Cytosol	P29726	PurA	C366	Metabolism	Nucleotide metabolism	8.20701	4.96289	6.29872	3.64519	8.27688	3.63977
Cytosol	P29726	PurA	C66	Groups of genes	Phosphoproteins	28.441	2.53845
Cytosol	P29726	PurA	C66	Metabolism	Nucleotide metabolism	28.441	2.53845
Cytosol	P29727	GuaA	C223	Metabolism	Nucleotide metabolism					8.474	0.463015
Cytosol	P29727	GuaA	C248	Metabolism	Nucleotide metabolism	8.31282	4.20885	6.82749	0.118998	11.7936	9.79662
Cytosol	P30950	HemB	C88	Groups of genes	Phosphoproteins	18.5963	4.2354			13.1851	1.67497
Cytosol	P30950	HemB	C88	Metabolism	Additional metabolic pathways	18.5963	4.2354			13.1851	1.67497
Cytosol	P31105	CheR	C102	Information processing	Protein synthesis, modification and degradation					15.4428	6.02291
Cytosol	P31105	CheR	C102	Lifestyles	Exponential and early post-exponential lifestyle					15.4428	6.02291
Cytosol	P32726	RimP	C53	Information processing	Protein synthesis, modification and degradation	17.003	0.117235
Cytosol	P32727	NusA	C250	Information processing	RNA synthesis and degradation	9.5461	3.06351			8.32301	2.77953
Cytosol	P32727	NusA	C250	Groups of genes	Essential genes	9.5461	3.06351			8.32301	2.77953
Cytosol	P33166	Tuf	C139	Information processing	Protein synthesis, modification and degradation	11.9559	7.13147	7.66329	1.23549	7.79388	1.46527
Cytosol	P33166	Tuf	C139	Groups of genes	Essential genes	11.9559	7.13147	7.66329	1.23549	7.79388	1.46527
Cytosol	P33166	Tuf	C139	Groups of genes	Phosphoproteins	11.9559	7.13147	7.66329	1.23549	7.79388	1.46527
Cytosol	P33166	Tuf	C139	Groups of genes	Phosphoproteins	11.9559	7.13147	7.66329	1.23549	7.79388	1.46527
Cytosol	P33166	Tuf	C139	Groups of genes	Phosphoproteins	11.9559	7.13147	7.66329	1.23549	7.79388	1.46527
Cytosol	P33166	Tuf	C139	Groups of genes	Membrane proteins	11.9559	7.13147	7.66329	1.23549	7.79388	1.46527
Cytosol	P33166	Tuf	C83	Information processing	Protein synthesis, modification and degradation					12.6184	5.9561
Cytosol	P33166	Tuf	C83	Groups of genes	Essential genes					12.6184	5.9561
Cytosol	P33166	Tuf	C83	Groups of genes	Phosphoproteins					12.6184	5.9561
Cytosol	P33166	Tuf	C83	Groups of genes	Phosphoproteins					12.6184	5.9561
Cytosol	P33166	Tuf	C83	Groups of genes	Phosphoproteins					12.6184	5.9561
Cytosol	P33166	Tuf	C83	Groups of genes	Membrane proteins					12.6184	5.9561
Cytosol	P35136	SerA	C339	Groups of genes	Membrane proteins	25.7076	16.7721	33.4826	13.4875	24.9599	18.8477
Cytosol	P35136	SerA	C339	Metabolism	Amino acid - nitrogen metabolism	25.7076	16.7721	33.4826	13.4875	24.9599	18.8477
Cytosol	P35136	SerA	C410	Groups of genes	Membrane proteins	12.3465	4.40824	5.72217	1.18839	13.2623	4.28418
Cytosol	P35136	SerA	C410	Metabolism	Amino acid - nitrogen metabolism	12.3465	4.40824	5.72217	1.18839	13.2623	4.28418
Cytosol	P35137	PpiB	C57	Information processing	Protein synthesis, modification and degradation	8.03447	0.543005	10.5021	2.16502	8.78603	0.187699
Cytosol	P35155	ScpB	C134	Information processing	Genetics			57.4214	11.9296
Cytosol	P36430	LeuS	C158	Information processing	Protein synthesis, modification and degradation	3.64057	1.14546			3.47231	0.437871
Cytosol	P36430	LeuS	C158	Groups of genes	Essential genes	3.64057	1.14546			3.47231	0.437871
Cytosol	P36839	ArgD	C46	Metabolism	Amino acid - nitrogen metabolism					8.25795	4.75586
Cytosol	P36843	ArgJ	C267	Metabolism	Amino acid - nitrogen metabolism	10.6945	5.02408	4.52185	0.598441	8.67564	0.381169
Cytosol	P36843	ArgJ	C391	Metabolism	Amino acid - nitrogen metabolism	6.94134	2.09634	6.2803	1.65385	8.8336	1.16627
Cytosol	P36843	ArgJ	C89	Metabolism	Amino acid - nitrogen metabolism	19.7212	12.9261	6.48923	1.31359	8.14556	0.865285
Cytosol	P37251	IlvB	C483	Groups of genes	Phosphoproteins	9.62177	6.00771			11.5093	8.81342
Cytosol	P37251	IlvB	C483	Metabolism	Amino acid - nitrogen metabolism	9.62177	6.00771			11.5093	8.81342
Cytosol	P37253	IlvC	C199	Groups of genes	Phosphoproteins	36.9234	26.2967	19.9443	0.810593	16.7321	1.21845
Cytosol	P37253	IlvC	C199	Groups of genes	Phosphoproteins	36.9234	26.2967	19.9443	0.810593	16.7321	1.21845
Cytosol	P37253	IlvC	C199	Metabolism	Amino acid - nitrogen metabolism	36.9234	26.2967	19.9443	0.810593	16.7321	1.21845
Cytosol	P37253	IlvC	C227	Groups of genes	Phosphoproteins	16.3783	3.0203	19.2535	8.32217	11.9291	0.953973
Cytosol	P37253	IlvC	C227	Groups of genes	Phosphoproteins	16.3783	3.0203	19.2535	8.32217	11.9291	0.953973
Cytosol	P37253	IlvC	C227	Metabolism	Amino acid - nitrogen metabolism	16.3783	3.0203	19.2535	8.32217	11.9291	0.953973
Cytosol	P37455	SsbA	C51	Information processing	Genetics	60.3529	11.4802			56.4538	9.39725
Cytosol	P37455	SsbA	C51	Information processing	Genetics	60.3529	11.4802			56.4538	9.39725
Cytosol	P37455	SsbA	C51	Information processing	Genetics	60.3529	11.4802			56.4538	9.39725
Cytosol	P37455	SsbA	C51	Groups of genes	Essential genes	60.3529	11.4802			56.4538	9.39725
Cytosol	P37455	SsbA	C51	Groups of genes	Phosphoproteins	60.3529	11.4802			56.4538	9.39725
Cytosol	P37455	SsbA	C51	Groups of genes	Phosphoproteins	60.3529	11.4802			56.4538	9.39725
Cytosol	P37464	SerS	C323	Information processing	Protein synthesis, modification and degradation					5.38124	2.26483
Cytosol	P37464	SerS	C323	Groups of genes	Essential genes					5.38124	2.26483
Cytosol	P37464	SerS	C353	Information processing	Protein synthesis, modification and degradation	3.32071	2.23263			4.83462	1.59963
Cytosol	P37464	SerS	C353	Groups of genes	Essential genes	3.32071	2.23263			4.83462	1.59963
Cytosol	P37476	FtsH	C255	Information processing	Protein synthesis, modification and degradation	43.6121	2.21804	47.1196	10.245	31.8642	0.372877
Cytosol	P37476	FtsH	C255	Groups of genes	Membrane proteins	43.6121	2.21804	47.1196	10.245	31.8642	0.372877
Cytosol	P37476	FtsH	C255	Lifestyles	Exponential and early post-exponential lifestyle	43.6121	2.21804	47.1196	10.245	31.8642	0.372877
Cytosol	P37476	FtsH	C255	Lifestyles	Exponential and early post-exponential lifestyle	43.6121	2.21804	47.1196	10.245	31.8642	0.372877
Cytosol	P37476	FtsH	C255	Lifestyles	Coping with stress	43.6121	2.21804	47.1196	10.245	31.8642	0.372877
Cytosol	P37476	FtsH	C255	Lifestyles	Coping with stress	43.6121	2.21804	47.1196	10.245	31.8642	0.372877
Cytosol	P37476	FtsH	C255	Cellular processes	Cell envelope and cell division	43.6121	2.21804	47.1196	10.245	31.8642	0.372877
Cytosol	P37487	PpaC	C118	Groups of genes	Essential genes	11.6688	1.49438	13.727	0.654936	17.9041	4.74856
Cytosol	P37487	PpaC	C118	Metabolism	Additional metabolic pathways	11.6688	1.49438	13.727	0.654936	17.9041	4.74856
Cytosol	P37487	PpaC	C158	Groups of genes	Essential genes	6.75124	3.53514	3.66884	0.578062	9.69448	7.69048
Cytosol	P37487	PpaC	C158	Metabolism	Additional metabolic pathways	6.75124	3.53514	3.66884	0.578062	9.69448	7.69048
Cytosol	P37487	PpaC	C18	Groups of genes	Essential genes	18.45	2.98646	14.5945	0.00391103	15.3413	1.20471
Cytosol	P37487	PpaC	C18	Metabolism	Additional metabolic pathways	18.45	2.98646	14.5945	0.00391103	15.3413	1.20471
Cytosol	P37518	YchF	C35	Groups of genes	Proteins of unknown function	6.83946	5.46731	6.88167	2.61937	7.20828	4.96209
Cytosol	P37518	YchF	C35	Groups of genes	GTP-binding proteins	6.83946	5.46731	6.88167	2.61937	7.20828	4.96209
Cytosol	P37518	YchF	C307	Groups of genes	Proteins of unknown function	14.6471	4.81721	7.73178	6.14755	8.86476	2.63538
Cytosol	P37518	YchF	C307	Groups of genes	GTP-binding proteins	14.6471	4.81721	7.73178	6.14755	8.86476	2.63538
Cytosol	P37518	YchF	C101	Groups of genes	Proteins of unknown function	9.61466	4.12865			9.31998	5.1257
Cytosol	P37518	YchF	C101	Groups of genes	GTP-binding proteins	9.61466	4.12865			9.31998	5.1257
Cytosol	P37528	PdxT	C167	Information processing	Genetics					6.81524	1.18752
Cytosol	P37528	PdxT	C167	Metabolism	Additional metabolic pathways					6.81524	1.18752
Cytosol	P37545	YabD	C204	Groups of genes	Proteins of unknown function					15.6403	7.34843
Cytosol	P37552	YabJ	C104	Metabolism	Amino acid - nitrogen metabolism	7.14975	0.0768935
Cytosol	P37552	YabJ	C104	Metabolism	Detoxification reactions	7.14975	0.0768935
Cytosol	P37571	ClpC	C311	Information processing	Protein synthesis, modification and degradation	9.25242	0.282799			7.51859	0.819378
Cytosol	P37571	ClpC	C311	Groups of genes	Phosphoproteins	9.25242	0.282799			7.51859	0.819378
Cytosol	P37571	ClpC	C311	Lifestyles	Sporulation	9.25242	0.282799			7.51859	0.819378
Cytosol	P37571	ClpC	C311	Lifestyles	Coping with stress	9.25242	0.282799			7.51859	0.819378
Cytosol	P37571	ClpC	C311	Lifestyles	Coping with stress	9.25242	0.282799			7.51859	0.819378
Cytosol	P37571	ClpC	C311	Cellular processes	Cell envelope and cell division	9.25242	0.282799			7.51859	0.819378
Cytosol	P37869	Eno	C118	Information processing	RNA synthesis and degradation	14.1894	2.63863	9.89356	2.52788	7.54741	3.57982
Cytosol	P37869	Eno	C118	Groups of genes	Essential genes	14.1894	2.63863	9.89356	2.52788	7.54741	3.57982
Cytosol	P37869	Eno	C118	Groups of genes	Phosphoproteins	14.1894	2.63863	9.89356	2.52788	7.54741	3.57982
Cytosol	P37869	Eno	C118	Groups of genes	Phosphoproteins	14.1894	2.63863	9.89356	2.52788	7.54741	3.57982
Cytosol	P37869	Eno	C118	Groups of genes	Phosphoproteins	14.1894	2.63863	9.89356	2.52788	7.54741	3.57982
Cytosol	P37869	Eno	C118	Groups of genes	Membrane proteins	14.1894	2.63863	9.89356	2.52788	7.54741	3.57982
Cytosol	P37869	Eno	C118	Groups of genes	Universally conserved proteins	14.1894	2.63863	9.89356	2.52788	7.54741	3.57982
Cytosol	P37869	Eno	C118	Metabolism	Carbon metabolism	14.1894	2.63863	9.89356	2.52788	7.54741	3.57982
Cytosol	P37869	Eno	C118	Metabolism	Carbon metabolism	14.1894	2.63863	9.89356	2.52788	7.54741	3.57982
Cytosol	P37870	RpoB	C515	Information processing	RNA synthesis and degradation	7.90906	5.55872	15.1695	11.0492	6.7069	4.09781
Cytosol	P37870	RpoB	C515	Groups of genes	Essential genes	7.90906	5.55872	15.1695	11.0492	6.7069	4.09781
Cytosol	P37870	RpoB	C515	Groups of genes	Phosphoproteins	7.90906	5.55872	15.1695	11.0492	6.7069	4.09781
Cytosol	P37870	RpoB	C625	Information processing	RNA synthesis and degradation	15.1565	11.8765	16.0791	5.41334	6.45003	1.89165
Cytosol	P37870	RpoB	C625	Groups of genes	Essential genes	15.1565	11.8765	16.0791	5.41334	6.45003	1.89165
Cytosol	P37870	RpoB	C625	Groups of genes	Phosphoproteins	15.1565	11.8765	16.0791	5.41334	6.45003	1.89165
Cytosol	P37870	RpoB	C676	Information processing	RNA synthesis and degradation	7.75005	4.98477	7.33782	7.38672	7.81678	2.75635
Cytosol	P37870	RpoB	C676	Groups of genes	Essential genes	7.75005	4.98477	7.33782	7.38672	7.81678	2.75635
Cytosol	P37870	RpoB	C676	Groups of genes	Phosphoproteins	7.75005	4.98477	7.33782	7.38672	7.81678	2.75635
Cytosol	P37870	RpoB	C723	Information processing	RNA synthesis and degradation	7.51833	1.373			5.84771	0.168585
Cytosol	P37870	RpoB	C723	Groups of genes	Essential genes	7.51833	1.373			5.84771	0.168585
Cytosol	P37870	RpoB	C723	Groups of genes	Phosphoproteins	7.51833	1.373			5.84771	0.168585
Cytosol	P37871	RpoC	C48	Information processing	RNA synthesis and degradation	12.9248	11.2501			9.55293	7.39081
Cytosol	P37871	RpoC	C48	Groups of genes	Essential genes	12.9248	11.2501			9.55293	7.39081
Cytosol	P37871	RpoC	C48	Groups of genes	Phosphoproteins	12.9248	11.2501			9.55293	7.39081
Cytosol	P37871	RpoC	C78	Information processing	RNA synthesis and degradation	17.7876	14.3584
Cytosol	P37871	RpoC	C78	Groups of genes	Essential genes	17.7876	14.3584
Cytosol	P37871	RpoC	C78	Groups of genes	Phosphoproteins	17.7876	14.3584
Cytosol	P37877	AckA	C205	Metabolism	Carbon metabolism					25.5247	5.22459
Cytosol	P37877	AckA	C205	Metabolism	Electron transport and ATP synthesis					25.5247	5.22459
Cytosol	P37941	BfmBAB	C111	Groups of genes	Phosphoproteins	46.7606	11.1131
Cytosol	P37941	BfmBAB	C111	Metabolism	Amino acid - nitrogen metabolism	46.7606	11.1131
Cytosol	P37946	IlvA	C44	Metabolism	Amino acid - nitrogen metabolism	22.0417	7.37798	6.06868	2.82158	32.8068	15.7298
Cytosol	P37946	IlvA	C312	Metabolism	Amino acid - nitrogen metabolism	6.20533	4.28632			7.73137	1.48836
Cytosol	P39120	CitZ	C195	Groups of genes	Phosphoproteins	10.6448	0.980493	11.1662	2.25113	8.37951	1.15693
Cytosol	P39120	CitZ	C195	Metabolism	Carbon metabolism	10.6448	0.980493	11.1662	2.25113	8.37951	1.15693
Cytosol	P39121	DeoC	C37	Metabolism	Nucleotide metabolism			20.7238	6.07482	13.1739	1.38435
Cytosol	P39121	DeoC	C129	Metabolism	Nucleotide metabolism			17.1515	18.6417	7.34582	3.47826
Cytosol	P39121	DeoC	C58	Metabolism	Nucleotide metabolism	20.7079	4.71984			16.803	4.98175
Cytosol	P39126	Icd	C118	Groups of genes	Phosphoproteins	6.92971	3.76152	3.7069	0.43275	16.5021	24.344
Cytosol	P39126	Icd	C118	Groups of genes	Phosphoproteins	6.92971	3.76152	3.7069	0.43275	16.5021	24.344
Cytosol	P39126	Icd	C118	Metabolism	Carbon metabolism	6.92971	3.76152	3.7069	0.43275	16.5021	24.344
Cytosol	P39126	Icd	C411	Groups of genes	Phosphoproteins	3.2598	1.3034	5.46852	0.693029	5.57361	2.1328
Cytosol	P39126	Icd	C411	Groups of genes	Phosphoproteins	3.2598	1.3034	5.46852	0.693029	5.57361	2.1328
Cytosol	P39126	Icd	C411	Metabolism	Carbon metabolism	3.2598	1.3034	5.46852	0.693029	5.57361	2.1328
Cytosol	P39148	GlyA	C238	Information processing	Genetics	11.6561	9.16165	10.4097	12.6218	20.5922	23.3986
Cytosol	P39148	GlyA	C238	Groups of genes	Phosphoproteins	11.6561	9.16165	10.4097	12.6218	20.5922	23.3986
Cytosol	P39148	GlyA	C238	Metabolism	Amino acid - nitrogen metabolism	11.6561	9.16165	10.4097	12.6218	20.5922	23.3986
Cytosol	P39148	GlyA	C64	Information processing	Genetics	8.07907	3.27477	5.67109	0.709868	13.2987	6.27854
Cytosol	P39148	GlyA	C64	Groups of genes	Phosphoproteins	8.07907	3.27477	5.67109	0.709868	13.2987	6.27854
Cytosol	P39148	GlyA	C64	Metabolism	Amino acid - nitrogen metabolism	8.07907	3.27477	5.67109	0.709868	13.2987	6.27854
Cytosol	P39149	Upp	C159	Metabolism	Nucleotide metabolism	32.3455	14.3845	16.3279	6.34629	19.569	3.77727
Cytosol	P39576	IlvK	C104	Metabolism	Amino acid - nitrogen metabolism	6.17091	0.517485	5.22187	1.24383	10.6297	4.35892
Cytosol	P39579	DltC	C15	Lifestyles	Coping with stress			14.2117	3.23952	13.8973	3.05468
Cytosol	P39579	DltC	C15	Metabolism	Additional metabolic pathways			14.2117	3.23952	13.8973	3.05468
Cytosol	P39579	DltC	C15	Cellular processes	Cell envelope and cell division			14.2117	3.23952	13.8973	3.05468
Cytosol	P39581	DltA	C393	Lifestyles	Coping with stress					14.3075	5.17644
Cytosol	P39581	DltA	C393	Metabolism	Additional metabolic pathways					14.3075	5.17644
Cytosol	P39581	DltA	C393	Cellular processes	Cell envelope and cell division					14.3075	5.17644
Cytosol	P39610	PdxK	C112	Metabolism	Additional metabolic pathways	41.7622	8.53987	56.1466	3.73553	51.0049	0.816898
Cytosol	P39641	BacD	C306	Lifestyles	Coping with stress	40.2568	49.5566
Cytosol	P39641	BacD	C306	Metabolism	Additional metabolic pathways	40.2568	49.5566
Cytosol	P39646	Pta	C306	Groups of genes	Phosphoproteins	4.36041	1.33052	4.73072	0.34523	5.18789	0.308729
Cytosol	P39646	Pta	C306	Metabolism	Carbon metabolism	4.36041	1.33052	4.73072	0.34523	5.18789	0.308729
Cytosol	P39666	NadC	C118	Metabolism	Additional metabolic pathways	21.2132	16.0868	5.48248	2.5661	9.92421	4.69578
Cytosol	P39666	NadC	C216	Metabolism	Additional metabolic pathways	17.6306	2.71283	19.3161	4.59934	23.1417	9.08313
Cytosol	P39765	PyrR	C34	Information processing	Regulation of gene expression					13.1245	0.382842
Cytosol	P39765	PyrR	C34	Information processing	Regulation of gene expression					13.1245	0.382842
Cytosol	P39765	PyrR	C34	Metabolism	Nucleotide metabolism					13.1245	0.382842
Cytosol	P39771	PurT	C169	Metabolism	Nucleotide metabolism					7.80066	2.94742
Cytosol	P39771	PurT	C210	Metabolism	Nucleotide metabolism	5.63526	2.85827	5.01978	1.2923	3.57158	0.612631
Cytosol	P39773	GpmI	C424	Groups of genes	Essential genes	25.2854	12.2254	10.0089	1.45347	10.1123	1.628
Cytosol	P39773	GpmI	C424	Groups of genes	Phosphoproteins	25.2854	12.2254	10.0089	1.45347	10.1123	1.628
Cytosol	P39773	GpmI	C424	Metabolism	Carbon metabolism	25.2854	12.2254	10.0089	1.45347	10.1123	1.628
Cytosol	P39773	GpmI	C424	Metabolism	Carbon metabolism	25.2854	12.2254	10.0089	1.45347	10.1123	1.628
Cytosol	P39812	GltA	C47	Groups of genes	Phosphoproteins	11.6175	1.51921	8.017	5.17836	22.296	7.91373
Cytosol	P39812	GltA	C47	Groups of genes	Efp-dependent proteins	11.6175	1.51921	8.017	5.17836	22.296	7.91373
Cytosol	P39812	GltA	C47	Metabolism	Amino acid - nitrogen metabolism	11.6175	1.51921	8.017	5.17836	22.296	7.91373
Cytosol	P39815	TrmFO	C87	Information processing	Protein synthesis, modification and degradation	15.8615	5.58376
Cytosol	P39912	AroA	C126	Groups of genes	Phosphoproteins	9.08157	4.33844	10.7086	4.1125	9.98446	3.31429
Cytosol	P39912	AroA	C126	Groups of genes	Phosphoproteins	9.08157	4.33844	10.7086	4.1125	9.98446	3.31429
Cytosol	P39912	AroA	C126	Groups of genes	Phosphoproteins	9.08157	4.33844	10.7086	4.1125	9.98446	3.31429
Cytosol	P39912	AroA	C126	Metabolism	Amino acid - nitrogen metabolism	9.08157	4.33844	10.7086	4.1125	9.98446	3.31429
Cytosol	P40398	YhxD	C117	Groups of genes	Poorly characterized - putative enzymes	27.9979	4.91408			23.5127	22.1644
Cytosol	P40398	YhxD	C117	Lifestyles	Coping with stress	27.9979	4.91408			23.5127	22.1644
Cytosol	P40404	CheD	C33	Information processing	Protein synthesis, modification and degradation	80.0359	10.493
Cytosol	P40404	CheD	C33	Lifestyles	Exponential and early post-exponential lifestyle	80.0359	10.493
Cytosol	P40404	CheD	C33	Lifestyles	Exponential and early post-exponential lifestyle	80.0359	10.493
Cytosol	P40778	MurC	C203	Groups of genes	Essential genes	2.44715	2.40631			2.72288	2.2236
Cytosol	P40778	MurC	C203	Metabolism	Additional metabolic pathways	2.44715	2.40631			2.72288	2.2236
Cytosol	P40778	MurC	C203	Cellular processes	Cell envelope and cell division	2.44715	2.40631			2.72288	2.2236
Cytosol	P42108	YxaI	C144	Groups of genes	Membrane proteins	22.8001	10.1672	29.2666	17.8745	25.9086	10.0774
Cytosol	P42108	YxaI	C144	Groups of genes	Proteins of unknown function	22.8001	10.1672	29.2666	17.8745	25.9086	10.0774
Cytosol	P42318	YxjG	C251	Metabolism	Amino acid - nitrogen metabolism			9.95699	0.758335	30.7642	6.63577
Cytosol	P42919	RplB	C188	Information processing	Protein synthesis, modification and degradation	38.8786	28.3028	44.3867	1.72977	36.3777	9.97259
Cytosol	P42919	RplB	C188	Groups of genes	Essential genes	38.8786	28.3028	44.3867	1.72977	36.3777	9.97259
Cytosol	P42919	RplB	C188	Groups of genes	Universally conserved proteins	38.8786	28.3028	44.3867	1.72977	36.3777	9.97259
Cytosol	P42980	MgsA	C98	Metabolism	Carbon metabolism					19.7277	2.99695
Cytosol	P45740	ThiC	C245	Groups of genes	Phosphoproteins			40.0092	23.4696
Cytosol	P45740	ThiC	C245	Groups of genes	Phosphoproteins			40.0092	23.4696
Cytosol	P45740	ThiC	C245	Groups of genes	Phosphoproteins			40.0092	23.4696
Cytosol	P45740	ThiC	C245	Metabolism	Additional metabolic pathways			40.0092	23.4696
Cytosol	P45872	PrfA	C255	Information processing	Protein synthesis, modification and degradation					48.4702	41.8646
Cytosol	P45872	PrfA	C255	Groups of genes	Essential genes					48.4702	41.8646
Cytosol	P46208	HtpG	C160	Information processing	Protein synthesis, modification and degradation					8.62219	1.49929
Cytosol	P46208	HtpG	C160	Lifestyles	Coping with stress					8.62219	1.49929
Cytosol	P46323	CinA	C271	Groups of genes	Proteins of unknown function	22.2607	0.974692
Cytosol	P46906	ArgS	C153	Information processing	Protein synthesis, modification and degradation	3.9633	3.24346			5.19429	4.07844
Cytosol	P46906	ArgS	C153	Groups of genes	Essential genes	3.9633	3.24346			5.19429	4.07844
Cytosol	P46906	ArgS	C153	Groups of genes	Universally conserved proteins	3.9633	3.24346			5.19429	4.07844
Cytosol	P46919	GpsA	C250	Information processing	Genetics					27.3065	2.80867
Cytosol	P46919	GpsA	C250	Lifestyles	Exponential and early post-exponential lifestyle					27.3065	2.80867
Cytosol	P46919	GpsA	C250	Metabolism	Lipid metabolism					27.3065	2.80867
Cytosol	P49786	AccB	C117	Groups of genes	Essential genes	10.081	0.68365	6.37461	0.331682	10.4783	3.26301
Cytosol	P49786	AccB	C117	Metabolism	Lipid metabolism	10.081	0.68365	6.37461	0.331682	10.4783	3.26301
Cytosol	P50727	Fer	C62	Metabolism	Electron transport and ATP synthesis					22.1474	3.29936
Cytosol	P50735	GudB	C124	Information processing	Regulation of gene expression	9.14596	3.11999	8.14979	0.829809
Cytosol	P50735	GudB	C124	Information processing	Regulation of gene expression	9.14596	3.11999	8.14979	0.829809
Cytosol	P50735	GudB	C124	Groups of genes	Phosphoproteins	9.14596	3.11999	8.14979	0.829809
Cytosol	P50735	GudB	C124	Metabolism	Amino acid - nitrogen metabolism	9.14596	3.11999	8.14979	0.829809
Cytosol	P50735	GudB	C108	Information processing	Regulation of gene expression			35.0945	0.900685
Cytosol	P50735	GudB	C108	Information processing	Regulation of gene expression			35.0945	0.900685
Cytosol	P50735	GudB	C108	Groups of genes	Phosphoproteins			35.0945	0.900685
Cytosol	P50735	GudB	C108	Metabolism	Amino acid - nitrogen metabolism			35.0945	0.900685
Cytosol	P50829	YpqE	C120	Groups of genes	Phosphoproteins	17.3412	11.8413			16.4968	12.5841
Cytosol	P50829	YpqE	C120	Cellular processes	Transporters	17.3412	11.8413			16.4968	12.5841
Cytosol	P50840	YpsC	C109	Information processing	Protein synthesis, modification and degradation			17.8435	4.95259	32.0843	2.09907
Cytosol	P50849	Pnp	C355	Information processing	Genetics			16.0677	11.2761	38.3123	19.7951
Cytosol	P50849	Pnp	C355	Information processing	Genetics			16.0677	11.2761	38.3123	19.7951
Cytosol	P50849	Pnp	C355	Information processing	Genetics			16.0677	11.2761	38.3123	19.7951
Cytosol	P50849	Pnp	C355	Information processing	RNA synthesis and degradation			16.0677	11.2761	38.3123	19.7951
Cytosol	P50849	Pnp	C355	Lifestyles	Exponential and early post-exponential lifestyle			16.0677	11.2761	38.3123	19.7951
Cytosol	P50866	ClpX	C390	Information processing	Protein synthesis, modification and degradation	10.9377	10.499	4.72289	0.567306	9.94687	7.72843
Cytosol	P51831	FabG	C120	Groups of genes	Essential genes			11.8611	13.2766
Cytosol	P51831	FabG	C120	Metabolism	Lipid metabolism			11.8611	13.2766
Cytosol	P51835	FtsY	C208	Information processing	Protein synthesis, modification and degradation	13.7928	2.16992	12.1441	0.948094	7.46228	3.24416
Cytosol	P51835	FtsY	C208	Groups of genes	Essential genes	13.7928	2.16992	12.1441	0.948094	7.46228	3.24416
Cytosol	P51835	FtsY	C208	Groups of genes	Membrane proteins	13.7928	2.16992	12.1441	0.948094	7.46228	3.24416
Cytosol	P51835	FtsY	C208	Lifestyles	Sporulation	13.7928	2.16992	12.1441	0.948094	7.46228	3.24416
Cytosol	P53001	AspB	C315	Metabolism	Amino acid - nitrogen metabolism	11.0134	1.50237	16.0244	2.83233	13.7118	2.43509
Cytosol	P53001	AspB	C335	Metabolism	Amino acid - nitrogen metabolism	11.1106	7.16402	11.4028	9.97687	5.35237	0.871881
Cytosol	P53001	AspB	C96	Metabolism	Amino acid - nitrogen metabolism			6.26317	0.91148	5.95076	0.267177
Cytosol	P53554	BioI	C296	Metabolism	Additional metabolic pathways	23.9806	16.7449
Cytosol	P53555	BioK	C374	Metabolism	Additional metabolic pathways					17.6285	5.10423
Cytosol	P53555	BioK	C241	Metabolism	Additional metabolic pathways					11.9363	0.968116
Cytosol	P53555	BioK	C266	Metabolism	Additional metabolic pathways	4.68049	4.17122	17.1012	1.76467	6.95067	3.00937
Cytosol	P53557	BioB	C254	Metabolism	Additional metabolic pathways					13.3525	0.85004
Cytosol	P53557	BioB	C201	Metabolism	Additional metabolic pathways	6.62957	3.94355			7.31173	0.12493
Cytosol	P53557	BioB	C109	Metabolism	Additional metabolic pathways					52.6787	1.7253
Cytosol	P54169	YpgR	C289	Groups of genes	Proteins of unknown function	10.3409	2.45392			17.2807	10.2606
Cytosol	P54170	YphP	C144	Lifestyles	Coping with stress	24.8352	11.3566	25.8043	14.9069	11.541	2.34418
Cytosol	P54173	YpjQ	C47	Groups of genes	Proteins of unknown function	14.6293	1.56563	13.7903	0.606459	13.1305	8.22611
Cytosol	P54376	GcvPA	C203	Metabolism	Amino acid - nitrogen metabolism	11.7902	3.61728
Cytosol	P54380	GlyQ	C239	Information processing	Protein synthesis, modification and degradation	7.76812	5.69127
Cytosol	P54380	GlyQ	C239	Groups of genes	Essential genes	7.76812	5.69127
Cytosol	P54382	FolD	C140	Information processing	Protein synthesis, modification and degradation	10.362	1.92046	20.4687	3.87546	22.4879	3.78459
Cytosol	P54382	FolD	C240	Information processing	Protein synthesis, modification and degradation	13.779	7.69329	9.78604	3.1062	9.11591	2.97206
Cytosol	P54383	IspA	C288	Metabolism	Lipid metabolism	15.3427	3.59574			13.3375	3.25685
Cytosol	P54418	PckA	C270	Metabolism	Carbon metabolism					11.3287	4.29913
Cytosol	P54419	MetK	C22	Groups of genes	Essential genes					9.17663	0.788755
Cytosol	P54419	MetK	C22	Metabolism	Amino acid - nitrogen metabolism					9.17663	0.788755
Cytosol	P54420	AsnB	C2	Metabolism	Amino acid - nitrogen metabolism					6.15092	3.17022
Cytosol	P54420	AsnB	C416	Metabolism	Amino acid - nitrogen metabolism	9.46338	7.65003	6.73058	0.732369
Cytosol	P54420	AsnB	C589	Metabolism	Amino acid - nitrogen metabolism	8.82262	5.69612	7.61074	4.09723	13.8176	4.03787
Cytosol	P54452	YqeG	C113	Groups of genes	Essential genes					36.5219	1.56759
Cytosol	P54452	YqeG	C113	Groups of genes	Poorly characterized - putative enzymes					36.5219	1.56759
Cytosol	P54453	YqeH	C36	Information processing	Protein synthesis, modification and degradation					14.5095	0.464822
Cytosol	P54453	YqeH	C36	Groups of genes	GTP-binding proteins					14.5095	0.464822
Cytosol	P54453	YqeH	C167	Information processing	Protein synthesis, modification and degradation	33.7363	12.5204
Cytosol	P54453	YqeH	C167	Groups of genes	GTP-binding proteins	33.7363	12.5204
Cytosol	P54454	YqeI	C54	Information processing	Protein synthesis, modification and degradation	26.4852	7.14767	48.4892	10.0269	19.6269	1.97525
Cytosol	P54466	YqfA	C110	Groups of genes	Membrane proteins					46.5334	5.00568
Cytosol	P54466	YqfA	C110	Lifestyles	Coping with stress					46.5334	5.00568
Cytosol	P54466	YqfA	C110	Lifestyles	Coping with stress					46.5334	5.00568
Cytosol	P54466	YqfA	C110	Cellular processes	Cell envelope and cell division					46.5334	5.00568
Cytosol	P54482	IspG	C305	Groups of genes	Essential genes	26.914	11.7779			19.2019	1.33452
Cytosol	P54482	IspG	C305	Lifestyles	Sporulation	26.914	11.7779			19.2019	1.33452
Cytosol	P54482	IspG	C305	Metabolism	Lipid metabolism	26.914	11.7779			19.2019	1.33452
Cytosol	P54510	YqhL	C87	Groups of genes	Membrane proteins					19.8714	1.42392
Cytosol	P54510	YqhL	C87	Groups of genes	Proteins of unknown function					19.8714	1.42392
Cytosol	P54510	YqhL	C105	Groups of genes	Membrane proteins	14.48	2.69341
Cytosol	P54510	YqhL	C105	Groups of genes	Proteins of unknown function	14.48	2.69341
Cytosol	P54518	YqhT	C221	Lifestyles	Coping with stress	18.4282	3.60283			15.5146	5.27532
Cytosol	P54518	YqhT	C221	Metabolism	Amino acid - nitrogen metabolism	18.4282	3.60283			15.5146	5.27532
Cytosol	P54531	YqiT	C18	Metabolism	Amino acid - nitrogen metabolism					43.1695	1.88535
Cytosol	P54533	BfmBC	C358	Metabolism	Amino acid - nitrogen metabolism	74.5701	11.7054
Cytosol	P54534	YqiW	C142	Lifestyles	Coping with stress	14.6813	3.8941	13.8858	3.88539	8.97659	3.18478
Cytosol	P54542	YqjE	C239	Groups of genes	Poorly characterized - putative enzymes	9.9095	10.4837	24.6987	21.4655	13.336	17.4083
Cytosol	P54716	GlvA	C171	Groups of genes	Membrane proteins	18.986	4.03821			23.4487	5.22697
Cytosol	P54716	GlvA	C171	Metabolism	Carbon metabolism	18.986	4.03821			23.4487	5.22697
Cytosol	P54716	GlvA	C54	Groups of genes	Membrane proteins	38.8504	4.72893
Cytosol	P54716	GlvA	C54	Metabolism	Carbon metabolism	38.8504	4.72893
Cytosol	P54947	YxeH	C41	Groups of genes	Poorly characterized - putative enzymes	6.63885	7.66608
Cytosol	P54983	AmhX	C53	Groups of genes	Poorly characterized - putative enzymes	85.5184	0.26128			85.588	0.54426
Cytosol	P55179	PepT	C26	Metabolism	Amino acid - nitrogen metabolism	7.50429	2.1847			6.76911	2.32236
Cytosol	P55180	GalE	C321	Lifestyles	Exponential and early post-exponential lifestyle	13.8411	9.01269			9.6645	3.475
Cytosol	P55180	GalE	C321	Lifestyles	Exponential and early post-exponential lifestyle	13.8411	9.01269			9.6645	3.475
Cytosol	P55180	GalE	C321	Metabolism	Carbon metabolism	13.8411	9.01269			9.6645	3.475
Cytosol	P55180	GalE	C298	Lifestyles	Exponential and early post-exponential lifestyle	12.2704	7.44131
Cytosol	P55180	GalE	C298	Lifestyles	Exponential and early post-exponential lifestyle	12.2704	7.44131
Cytosol	P55180	GalE	C298	Metabolism	Carbon metabolism	12.2704	7.44131
Cytosol	P55872	InfC	C145	Information processing	Protein synthesis, modification and degradation	4.39702	0.960082	2.85798	0.499076	2.91408	0.442895
Cytosol	P55872	InfC	C145	Groups of genes	Essential genes	4.39702	0.960082	2.85798	0.499076	2.91408	0.442895
Cytosol	P55872	InfC	C58	Information processing	Protein synthesis, modification and degradation	14.2133	3.88904	19.9618	0.284614	17.4129	3.82485
Cytosol	P55872	InfC	C58	Groups of genes	Essential genes	14.2133	3.88904	19.9618	0.284614	17.4129	3.82485
Cytosol	P70962	RapB	C230	Information processing	Protein synthesis, modification and degradation					34.2875	19.9576
Cytosol	P70962	RapB	C230	Information processing	Regulation of gene expression					34.2875	19.9576
Cytosol	P70962	RapB	C230	Information processing	Regulation of gene expression					34.2875	19.9576
Cytosol	P70962	RapB	C230	Lifestyles	Sporulation					34.2875	19.9576
Cytosol	P70965	MurAA	C43	Groups of genes	Essential genes	16.334	7.24798	7.67017	0.655503	13.6979	3.05173
Cytosol	P70965	MurAA	C43	Metabolism	Additional metabolic pathways	16.334	7.24798	7.67017	0.655503	13.6979	3.05173
Cytosol	P70965	MurAA	C43	Cellular processes	Cell envelope and cell division	16.334	7.24798	7.67017	0.655503	13.6979	3.05173
Cytosol	P71002	RapF	C231	Information processing	Genetics	11.6159	4.24168	11.15	4.15056	13.2286	8.48277
Cytosol	P71002	RapF	C231	Information processing	Protein synthesis, modification and degradation	11.6159	4.24168	11.15	4.15056	13.2286	8.48277
Cytosol	P71002	RapF	C231	Information processing	Regulation of gene expression	11.6159	4.24168	11.15	4.15056	13.2286	8.48277
Cytosol	P71002	RapF	C231	Information processing	Regulation of gene expression	11.6159	4.24168	11.15	4.15056	13.2286	8.48277
Cytosol	P71002	RapF	C231	Lifestyles	Exponential and early post-exponential lifestyle	11.6159	4.24168	11.15	4.15056	13.2286	8.48277
Cytosol	P71019	FabD	C163	Groups of genes	Essential genes			11.1865	2.19548	10.5184	2.53234
Cytosol	P71019	FabD	C163	Metabolism	Lipid metabolism			11.1865	2.19548	10.5184	2.53234
Cytosol	P71079	FabL	C120	Lifestyles	Sporulation	15.9085	4.49707			14.7817	3.88656
Cytosol	P71079	FabL	C120	Metabolism	Lipid metabolism	15.9085	4.49707			14.7817	3.88656
Cytosol	P71079	FabL	C6	Lifestyles	Sporulation					42.0427	8.07488
Cytosol	P71079	FabL	C6	Metabolism	Lipid metabolism					42.0427	8.07488
Cytosol	P71088	Spo0M	C159	Lifestyles	Sporulation	6.10855	1.56297	6.45506	0.408966	5.92101	1.07844
Cytosol	P71088	Spo0M	C159	Lifestyles	Coping with stress	6.10855	1.56297	6.45506	0.408966	5.92101	1.07844
Cytosol	P80239	AhpC	C166	Groups of genes	Phosphoproteins	81.9422	6.08457	88.5937	4.72202	80.3093	6.75167
Cytosol	P80239	AhpC	C166	Lifestyles	Coping with stress	81.9422	6.08457	88.5937	4.72202	80.3093	6.75167
Cytosol	P80242	OhrB	C119	Lifestyles	Coping with stress	8.56154	4.72541	49.9079	4.76685	7.20731	1.99428
Cytosol	P80242	OhrB	C119	Lifestyles	Coping with stress	8.56154	4.72541	49.9079	4.76685	7.20731	1.99428
Cytosol	P80242	OhrB	C55	Lifestyles	Coping with stress					11.4321	2.88139
Cytosol	P80242	OhrB	C55	Lifestyles	Coping with stress					11.4321	2.88139
Cytosol	P80700	Tsf	C22	Information processing	Protein synthesis, modification and degradation			0.807912	0.507771
Cytosol	P80700	Tsf	C22	Groups of genes	Essential genes			0.807912	0.507771
Cytosol	P80700	Tsf	C22	Groups of genes	Phosphoproteins			0.807912	0.507771
Cytosol	P80700	Tsf	C239	Information processing	Protein synthesis, modification and degradation	10.7301	2.80703	8.84893	4.09148	10.3705	4.72123
Cytosol	P80700	Tsf	C239	Groups of genes	Essential genes	10.7301	2.80703	8.84893	4.09148	10.3705	4.72123
Cytosol	P80700	Tsf	C239	Groups of genes	Phosphoproteins	10.7301	2.80703	8.84893	4.09148	10.3705	4.72123
Cytosol	P80858	LeuC	C243	Groups of genes	Phosphoproteins	6.82336	3.0427	4.70128	0.179555	7.93644	4.70456
Cytosol	P80858	LeuC	C243	Metabolism	Amino acid - nitrogen metabolism	6.82336	3.0427	4.70128	0.179555	7.93644	4.70456
Cytosol	P80858	LeuC	C220	Groups of genes	Phosphoproteins	8.36503	4.32756			7.48354	4.55249
Cytosol	P80858	LeuC	C220	Metabolism	Amino acid - nitrogen metabolism	8.36503	4.32756			7.48354	4.55249
Cytosol	P80858	LeuC	C347	Groups of genes	Phosphoproteins			7.01142	1.23048	9.24379	4.95019
Cytosol	P80858	LeuC	C347	Metabolism	Amino acid - nitrogen metabolism			7.01142	1.23048	9.24379	4.95019
Cytosol	P80858	LeuC	C90	Groups of genes	Phosphoproteins					5.91647	6.30708
Cytosol	P80858	LeuC	C90	Metabolism	Amino acid - nitrogen metabolism					5.91647	6.30708
Cytosol	P80859	GndA	C332	Groups of genes	Phosphoproteins	8.08406	5.71369	10.1605	7.93046	8.41935	7.62007
Cytosol	P80859	GndA	C332	Metabolism	Carbon metabolism	8.08406	5.71369	10.1605	7.93046	8.41935	7.62007
Cytosol	P80859	GndA	C168	Groups of genes	Phosphoproteins			6.36159	1.55169	6.07628	2.99812
Cytosol	P80859	GndA	C168	Metabolism	Carbon metabolism			6.36159	1.55169	6.07628	2.99812
Cytosol	P80860	Pgi	C404	Information processing	Genetics	10.2544	9.11448	11.5526	1.01362	7.74581	5.28518
Cytosol	P80860	Pgi	C404	Groups of genes	Phosphoproteins	10.2544	9.11448	11.5526	1.01362	7.74581	5.28518
Cytosol	P80860	Pgi	C404	Groups of genes	Phosphoproteins	10.2544	9.11448	11.5526	1.01362	7.74581	5.28518
Cytosol	P80860	Pgi	C404	Metabolism	Carbon metabolism	10.2544	9.11448	11.5526	1.01362	7.74581	5.28518
Cytosol	P80860	Pgi	C404	Metabolism	Carbon metabolism	10.2544	9.11448	11.5526	1.01362	7.74581	5.28518
Cytosol	P80862	SerC	C344	Metabolism	Amino acid - nitrogen metabolism	24.7891	1.70295	30.6058	2.38197	16.6212	8.62198
Cytosol	P80862	SerC	C275	Metabolism	Amino acid - nitrogen metabolism	16.2611	4.06557	23.0229	7.13838	18.4781	4.0918
Cytosol	P80864	Tpx	C94	Lifestyles	Coping with stress	40.2016	6.02705	71.4786	9.59429	14.9825	3.86486
Cytosol	P80864	Tpx	C60	Lifestyles	Coping with stress	27.9692	4.46748	70.2277	0.529347	19.3945	2.71339
Cytosol	P80865	SucD	C297	Groups of genes	Phosphoproteins			8.59041	3.01566	13.6785	13.2065
Cytosol	P80865	SucD	C297	Metabolism	Carbon metabolism			8.59041	3.01566	13.6785	13.2065
Cytosol	P80865	SucD	C297	Metabolism	Electron transport and ATP synthesis			8.59041	3.01566	13.6785	13.2065
Cytosol	P80865	SucD	C269	Groups of genes	Phosphoproteins	9.60612	1.83467	8.794	1.13614	10.5004	2.20298
Cytosol	P80865	SucD	C269	Metabolism	Carbon metabolism	9.60612	1.83467	8.794	1.13614	10.5004	2.20298
Cytosol	P80865	SucD	C269	Metabolism	Electron transport and ATP synthesis	9.60612	1.83467	8.794	1.13614	10.5004	2.20298
Cytosol	P80866	SufC	C200	Groups of genes	Essential genes	8.07093	1.77206			5.75263	1.62123
Cytosol	P80866	SufC	C200	Groups of genes	Phosphoproteins	8.07093	1.77206			5.75263	1.62123
Cytosol	P80866	SufC	C200	Metabolism	Additional metabolic pathways	8.07093	1.77206			5.75263	1.62123
Cytosol	P80866	SufC	C200	Cellular processes	Transporters	8.07093	1.77206			5.75263	1.62123
Cytosol	P80868	FusA	C219	Information processing	Protein synthesis, modification and degradation	13.2576	9.45159	11.2154	6.08898	9.56093	3.69083
Cytosol	P80868	FusA	C219	Groups of genes	Essential genes	13.2576	9.45159	11.2154	6.08898	9.56093	3.69083
Cytosol	P80868	FusA	C219	Groups of genes	Phosphoproteins	13.2576	9.45159	11.2154	6.08898	9.56093	3.69083
Cytosol	P80868	FusA	C219	Groups of genes	Phosphoproteins	13.2576	9.45159	11.2154	6.08898	9.56093	3.69083
Cytosol	P80868	FusA	C219	Groups of genes	Phosphoproteins	13.2576	9.45159	11.2154	6.08898	9.56093	3.69083
Cytosol	P80868	FusA	C389	Information processing	Protein synthesis, modification and degradation	4.0914	2.9594	4.44119	2.42422	3.6356	1.53832
Cytosol	P80868	FusA	C389	Groups of genes	Essential genes	4.0914	2.9594	4.44119	2.42422	3.6356	1.53832
Cytosol	P80868	FusA	C389	Groups of genes	Phosphoproteins	4.0914	2.9594	4.44119	2.42422	3.6356	1.53832
Cytosol	P80868	FusA	C389	Groups of genes	Phosphoproteins	4.0914	2.9594	4.44119	2.42422	3.6356	1.53832
Cytosol	P80868	FusA	C389	Groups of genes	Phosphoproteins	4.0914	2.9594	4.44119	2.42422	3.6356	1.53832
Cytosol	P80868	FusA	C595	Information processing	Protein synthesis, modification and degradation	10.6335	1.5137	6.67311	0.522426	9.66498	0.874324
Cytosol	P80868	FusA	C595	Groups of genes	Essential genes	10.6335	1.5137	6.67311	0.522426	9.66498	0.874324
Cytosol	P80868	FusA	C595	Groups of genes	Phosphoproteins	10.6335	1.5137	6.67311	0.522426	9.66498	0.874324
Cytosol	P80868	FusA	C595	Groups of genes	Phosphoproteins	10.6335	1.5137	6.67311	0.522426	9.66498	0.874324
Cytosol	P80868	FusA	C595	Groups of genes	Phosphoproteins	10.6335	1.5137	6.67311	0.522426	9.66498	0.874324
Cytosol	P80871	YwrO	C54	Metabolism	Electron transport and ATP synthesis			40.8778	10.4768	37.7829	19.7651
Cytosol	P80877	MetE	C520	Groups of genes	Phosphoproteins	13.2103	2.24713	10.746	1.98902	11.0598	0.878823
Cytosol	P80877	MetE	C520	Metabolism	Amino acid - nitrogen metabolism	13.2103	2.24713	10.746	1.98902	11.0598	0.878823
Cytosol	P80877	MetE	C719	Groups of genes	Phosphoproteins	6.90074	2.95423	8.64967	0.0435014	9.45303	2.5434
Cytosol	P80877	MetE	C719	Metabolism	Amino acid - nitrogen metabolism	6.90074	2.95423	8.64967	0.0435014	9.45303	2.5434
Cytosol	P80877	MetE	C730	Groups of genes	Phosphoproteins	2.43146	1.05148	1.79095	0.286585	5.18257	1.58306
Cytosol	P80877	MetE	C730	Metabolism	Amino acid - nitrogen metabolism	2.43146	1.05148	1.79095	0.286585	5.18257	1.58306
Cytosol	P80886	SucC	C102	Groups of genes	Phosphoproteins	11.0503	7.79195	3.66153	1.89177	8.79393	3.39717
Cytosol	P80886	SucC	C102	Metabolism	Carbon metabolism	11.0503	7.79195	3.66153	1.89177	8.79393	3.39717
Cytosol	P80886	SucC	C102	Metabolism	Electron transport and ATP synthesis	11.0503	7.79195	3.66153	1.89177	8.79393	3.39717
Cytosol	P80886	SucC	C193	Groups of genes	Phosphoproteins	6.53071	3.43202	8.19638	3.36274	9.06564	1.53434
Cytosol	P80886	SucC	C193	Metabolism	Carbon metabolism	6.53071	3.43202	8.19638	3.36274	9.06564	1.53434
Cytosol	P80886	SucC	C193	Metabolism	Electron transport and ATP synthesis	6.53071	3.43202	8.19638	3.36274	9.06564	1.53434
Cytosol	P80886	SucC	C325	Groups of genes	Phosphoproteins	9.14586	2.73505	11.5144	1.03416	14.761	7.24492
Cytosol	P80886	SucC	C325	Metabolism	Carbon metabolism	9.14586	2.73505	11.5144	1.03416	14.761	7.24492
Cytosol	P80886	SucC	C325	Metabolism	Electron transport and ATP synthesis	9.14586	2.73505	11.5144	1.03416	14.761	7.24492
Cytosol	P81102	YodC	C152	Lifestyles	Coping with stress	21.6335	1.98572			13.3872	6.94907
Cytosol	P81102	YodC	C152	Metabolism	Electron transport and ATP synthesis	21.6335	1.98572			13.3872	6.94907
Cytosol	P94512	YsaA	C196	Metabolism	Amino acid - nitrogen metabolism					43.2955	14.0769
Cytosol	P94512	YsaA	C27	Metabolism	Amino acid - nitrogen metabolism	10.997	5.90423	11.2712	6.57056	15.6819	12.5811
Cytosol	P94521	YsdC	C187	Metabolism	Carbon metabolism	27.1489	7.0786	19.42	3.86505	33.0448	8.11495
Cytosol	P94556	RacE	C185	Groups of genes	Essential genes	16.6631	1.45805
Cytosol	P94556	RacE	C185	Metabolism	Additional metabolic pathways	16.6631	1.45805
Cytosol	P94556	RacE	C185	Cellular processes	Cell envelope and cell division	16.6631	1.45805
Cytosol	P94565	LeuA	C440	Groups of genes	Membrane proteins	13.4089	0.0946945	9.31823	1.62091	11.7766	1.92935
Cytosol	P94565	LeuA	C440	Metabolism	Amino acid - nitrogen metabolism	13.4089	0.0946945	9.31823	1.62091	11.7766	1.92935
Cytosol	P94565	LeuA	C143	Groups of genes	Membrane proteins	9.6942	6.08236	15.0051	8.75406	12.8884	7.63411
Cytosol	P94565	LeuA	C143	Metabolism	Amino acid - nitrogen metabolism	9.6942	6.08236	15.0051	8.75406	12.8884	7.63411
Cytosol	P94565	LeuA	C67	Groups of genes	Membrane proteins	9.39554	6.22849	4.93294	3.68705	11.7318	4.70183
Cytosol	P94565	LeuA	C67	Metabolism	Amino acid - nitrogen metabolism	9.39554	6.22849	4.93294	3.68705	11.7318	4.70183
Cytosol	P94568	LeuD	C79	Metabolism	Amino acid - nitrogen metabolism	9.36724	2.38344			13.2387	1.71762
Cytosol	P94568	LeuD	C111	Metabolism	Amino acid - nitrogen metabolism	20.1322	7.61352	13.9727	1.23919	8.61201	2.83908
Cytosol	P94591	GlcR	C26	Information processing	Regulation of gene expression			14.5912	12.8034
Cytosol	P96583	TopB	C188	Information processing	Genetics	16.0506	5.5832
Cytosol	P96583	TopB	C188	Information processing	Genetics	16.0506	5.5832
Cytosol	P96597	YdbB	C113	Groups of genes	Proteins of unknown function	25.9975	4.32757
Cytosol	P96605	YdbJ	C201	Groups of genes	Membrane proteins					10.997	6.3197
Cytosol	P96605	YdbJ	C201	Cellular processes	Transporters					10.997	6.3197
Cytosol	P96612	Ddl	C232	Groups of genes	Essential genes	14.7806	9.03636			14.7883	9.20954
Cytosol	P96612	Ddl	C232	Lifestyles	Coping with stress	14.7806	9.03636			14.7883	9.20954
Cytosol	P96612	Ddl	C232	Metabolism	Additional metabolic pathways	14.7806	9.03636			14.7883	9.20954
Cytosol	P96612	Ddl	C232	Cellular processes	Cell envelope and cell division	14.7806	9.03636			14.7883	9.20954
Cytosol	P96741	YwtE	C170	Metabolism	Additional metabolic pathways					28.2084	11.0425
Cytosol	P96741	YwtE	C3	Metabolism	Additional metabolic pathways	18.0453	1.01828	22.0106	2.06618	16.4319	3.0473
Cytosol	Q01464	MinD	C35	Groups of genes	Membrane proteins	14.555	9.2041
Cytosol	Q01464	MinD	C35	Lifestyles	Coping with stress	14.555	9.2041
Cytosol	Q01464	MinD	C35	Cellular processes	Cell envelope and cell division	14.555	9.2041
Cytosol	Q01465	MreB	C317	Groups of genes	Essential genes	20.8819	2.85106			14.8287	7.08978
Cytosol	Q01465	MreB	C317	Groups of genes	Membrane proteins	20.8819	2.85106			14.8287	7.08978
Cytosol	Q01465	MreB	C317	Lifestyles	Coping with stress	20.8819	2.85106			14.8287	7.08978
Cytosol	Q01465	MreB	C317	Cellular processes	Cell envelope and cell division	20.8819	2.85106			14.8287	7.08978
Cytosol	Q01465	MreB	C317	Cellular processes	Cell envelope and cell division	20.8819	2.85106			14.8287	7.08978
Cytosol	Q03224	GlpX	C132	Metabolism	Carbon metabolism	7.7555	3.09921	15.1104	10.5783	8.19266	2.18719
Cytosol	Q04385	YgxA	C270	Groups of genes	Proteins of unknown function	23.1881	4.68312	20.9712	1.79538	27.8821	12.7103
Cytosol	Q04747	SrfAB	C2015	Groups of genes	Phosphoproteins	12.2082	4.78448	10.5503	4.68063	14.0463	3.98889
Cytosol	Q04747	SrfAB	C2015	Groups of genes	Phosphoproteins	12.2082	4.78448	10.5503	4.68063	14.0463	3.98889
Cytosol	Q04747	SrfAB	C2015	Groups of genes	Membrane proteins	12.2082	4.78448	10.5503	4.68063	14.0463	3.98889
Cytosol	Q04747	SrfAB	C2015	Lifestyles	Exponential and early post-exponential lifestyle	12.2082	4.78448	10.5503	4.68063	14.0463	3.98889
Cytosol	Q04747	SrfAB	C2015	Lifestyles	Coping with stress	12.2082	4.78448	10.5503	4.68063	14.0463	3.98889
Cytosol	Q04747	SrfAB	C2015	Metabolism	Additional metabolic pathways	12.2082	4.78448	10.5503	4.68063	14.0463	3.98889
Cytosol	Q04747	SrfAB	C3327	Groups of genes	Phosphoproteins			14.3365	3.39426
Cytosol	Q04747	SrfAB	C3327	Groups of genes	Phosphoproteins			14.3365	3.39426
Cytosol	Q04747	SrfAB	C3327	Groups of genes	Membrane proteins			14.3365	3.39426
Cytosol	Q04747	SrfAB	C3327	Lifestyles	Exponential and early post-exponential lifestyle			14.3365	3.39426
Cytosol	Q04747	SrfAB	C3327	Lifestyles	Coping with stress			14.3365	3.39426
Cytosol	Q04747	SrfAB	C3327	Metabolism	Additional metabolic pathways			14.3365	3.39426
Cytosol	Q04747	SrfAB	C3342	Groups of genes	Phosphoproteins	5.72703	2.7507	5.77119	0.398857	7.1592	0.364344
Cytosol	Q04747	SrfAB	C3342	Groups of genes	Phosphoproteins	5.72703	2.7507	5.77119	0.398857	7.1592	0.364344
Cytosol	Q04747	SrfAB	C3342	Groups of genes	Membrane proteins	5.72703	2.7507	5.77119	0.398857	7.1592	0.364344
Cytosol	Q04747	SrfAB	C3342	Lifestyles	Exponential and early post-exponential lifestyle	5.72703	2.7507	5.77119	0.398857	7.1592	0.364344
Cytosol	Q04747	SrfAB	C3342	Lifestyles	Coping with stress	5.72703	2.7507	5.77119	0.398857	7.1592	0.364344
Cytosol	Q04747	SrfAB	C3342	Metabolism	Additional metabolic pathways	5.72703	2.7507	5.77119	0.398857	7.1592	0.364344
Cytosol	Q04747	SrfAB	C3518	Groups of genes	Phosphoproteins					47.038	13.1559
Cytosol	Q04747	SrfAB	C3518	Groups of genes	Phosphoproteins					47.038	13.1559
Cytosol	Q04747	SrfAB	C3518	Groups of genes	Membrane proteins					47.038	13.1559
Cytosol	Q04747	SrfAB	C3518	Lifestyles	Exponential and early post-exponential lifestyle					47.038	13.1559
Cytosol	Q04747	SrfAB	C3518	Lifestyles	Coping with stress					47.038	13.1559
Cytosol	Q04747	SrfAB	C3518	Metabolism	Additional metabolic pathways					47.038	13.1559
Cytosol	Q04747	SrfAB	C901	Groups of genes	Phosphoproteins	8.68403	1.50885
Cytosol	Q04747	SrfAB	C901	Groups of genes	Phosphoproteins	8.68403	1.50885
Cytosol	Q04747	SrfAB	C901	Groups of genes	Membrane proteins	8.68403	1.50885
Cytosol	Q04747	SrfAB	C901	Lifestyles	Exponential and early post-exponential lifestyle	8.68403	1.50885
Cytosol	Q04747	SrfAB	C901	Lifestyles	Coping with stress	8.68403	1.50885
Cytosol	Q04747	SrfAB	C901	Metabolism	Additional metabolic pathways	8.68403	1.50885
Cytosol	Q04747;P27206	SrfAB;srfAA	C2586			29.1995	7.84001	32.4597	11.7766	21.5832	3.8338
Cytosol	Q04747;P27206	SrfAB;srfAA	C2875			9.43444	2.83122	14.9735	1.48285	7.95493	1.4011
Cytosol	Q04795	DapG	C206	Groups of genes	Essential genes	10.2256	1.85393			18.8026	4.443
Cytosol	Q04795	DapG	C206	Lifestyles	Sporulation	10.2256	1.85393			18.8026	4.443
Cytosol	Q04795	DapG	C206	Metabolism	Additional metabolic pathways	10.2256	1.85393			18.8026	4.443
Cytosol	Q04795	DapG	C206	Metabolism	Amino acid - nitrogen metabolism	10.2256	1.85393			18.8026	4.443
Cytosol	Q04795	DapG	C206	Cellular processes	Cell envelope and cell division	10.2256	1.85393			18.8026	4.443
Cytosol	Q04797	Asd	C241	Groups of genes	Essential genes	20.0331	5.51609			8.54084	2.07102
Cytosol	Q04797	Asd	C241	Groups of genes	Phosphoproteins	20.0331	5.51609			8.54084	2.07102
Cytosol	Q04797	Asd	C241	Groups of genes	Phosphoproteins	20.0331	5.51609			8.54084	2.07102
Cytosol	Q04797	Asd	C241	Lifestyles	Sporulation	20.0331	5.51609			8.54084	2.07102
Cytosol	Q04797	Asd	C241	Metabolism	Additional metabolic pathways	20.0331	5.51609			8.54084	2.07102
Cytosol	Q04797	Asd	C241	Metabolism	Amino acid - nitrogen metabolism	20.0331	5.51609			8.54084	2.07102
Cytosol	Q04797	Asd	C241	Cellular processes	Cell envelope and cell division	20.0331	5.51609			8.54084	2.07102
Cytosol	Q06752	CysS	C106	Information processing	Protein synthesis, modification and degradation	32.8566	33.0134			11.2764	4.25823
Cytosol	Q06752	CysS	C106	Groups of genes	Essential genes	32.8566	33.0134			11.2764	4.25823
Cytosol	Q07836	WapI	C8	Groups of genes	Essential genes	16.4843	11.3416	5.67303	0.48494	23.4556	1.6308
Cytosol	Q07836	WapI	C8	Groups of genes	Phosphoproteins	16.4843	11.3416	5.67303	0.48494	23.4556	1.6308
Cytosol	Q07836	WapI	C8	Lifestyles	Coping with stress	16.4843	11.3416	5.67303	0.48494	23.4556	1.6308
Cytosol	Q07836	WapI	C116	Groups of genes	Essential genes	16.1048	12.1736			11.5396	7.62518
Cytosol	Q07836	WapI	C116	Groups of genes	Phosphoproteins	16.1048	12.1736			11.5396	7.62518
Cytosol	Q07836	WapI	C116	Lifestyles	Coping with stress	16.1048	12.1736			11.5396	7.62518
Cytosol	Q08787	SrfAC	C1087	Groups of genes	Phosphoproteins			5.76165	0.17425
Cytosol	Q08787	SrfAC	C1087	Groups of genes	Membrane proteins			5.76165	0.17425
Cytosol	Q08787	SrfAC	C1087	Lifestyles	Exponential and early post-exponential lifestyle			5.76165	0.17425
Cytosol	Q08787	SrfAC	C1087	Lifestyles	Coping with stress			5.76165	0.17425
Cytosol	Q08787	SrfAC	C1087	Metabolism	Additional metabolic pathways			5.76165	0.17425
Cytosol	Q08787	SrfAC	C1123	Groups of genes	Phosphoproteins	18.7974	5.5105	11.5244	1.37235
Cytosol	Q08787	SrfAC	C1123	Groups of genes	Membrane proteins	18.7974	5.5105	11.5244	1.37235
Cytosol	Q08787	SrfAC	C1123	Lifestyles	Exponential and early post-exponential lifestyle	18.7974	5.5105	11.5244	1.37235
Cytosol	Q08787	SrfAC	C1123	Lifestyles	Coping with stress	18.7974	5.5105	11.5244	1.37235
Cytosol	Q08787	SrfAC	C1123	Metabolism	Additional metabolic pathways	18.7974	5.5105	11.5244	1.37235
Cytosol	Q08787	SrfAC	C724	Groups of genes	Phosphoproteins	12.5222	1.12372	11.8135	5.63777	15.4671	4.25194
Cytosol	Q08787	SrfAC	C724	Groups of genes	Membrane proteins	12.5222	1.12372	11.8135	5.63777	15.4671	4.25194
Cytosol	Q08787	SrfAC	C724	Lifestyles	Exponential and early post-exponential lifestyle	12.5222	1.12372	11.8135	5.63777	15.4671	4.25194
Cytosol	Q08787	SrfAC	C724	Lifestyles	Coping with stress	12.5222	1.12372	11.8135	5.63777	15.4671	4.25194
Cytosol	Q08787	SrfAC	C724	Metabolism	Additional metabolic pathways	12.5222	1.12372	11.8135	5.63777	15.4671	4.25194
Cytosol	Q08787	SrfAC	C752	Groups of genes	Phosphoproteins			8.45329	1.54922	12.9712	1.32172
Cytosol	Q08787	SrfAC	C752	Groups of genes	Membrane proteins			8.45329	1.54922	12.9712	1.32172
Cytosol	Q08787	SrfAC	C752	Lifestyles	Exponential and early post-exponential lifestyle			8.45329	1.54922	12.9712	1.32172
Cytosol	Q08787	SrfAC	C752	Lifestyles	Coping with stress			8.45329	1.54922	12.9712	1.32172
Cytosol	Q08787	SrfAC	C752	Metabolism	Additional metabolic pathways			8.45329	1.54922	12.9712	1.32172
Cytosol	Q45477	IleS	C125	Information processing	Protein synthesis, modification and degradation	22.8166	13.7979	32.4595	23.4579	16.3422	8.93789
Cytosol	Q45477	IleS	C125	Groups of genes	Essential genes	22.8166	13.7979	32.4595	23.4579	16.3422	8.93789
Cytosol	Q45477	IleS	C276	Information processing	Protein synthesis, modification and degradation	20.4639	19.6389	38.8719	23.5636	17.4224	8.85897
Cytosol	Q45477	IleS	C276	Groups of genes	Essential genes	20.4639	19.6389	38.8719	23.5636	17.4224	8.85897
Cytosol	Q45477	IleS	C346	Information processing	Protein synthesis, modification and degradation			4.56418	0.988504
Cytosol	Q45477	IleS	C346	Groups of genes	Essential genes			4.56418	0.988504
Cytosol	Q45477	IleS	C451	Information processing	Protein synthesis, modification and degradation	19.9095	17.1991	8.25484	6.37987	8.84082	3.38121
Cytosol	Q45477	IleS	C451	Groups of genes	Essential genes	19.9095	17.1991	8.25484	6.37987	8.84082	3.38121
Cytosol	Q45480	YlyB	C226	Information processing	Protein synthesis, modification and degradation					17.5069	14.3578
Cytosol	Q45493	RnjA	C297	Information processing	RNA synthesis and degradation					29.3125	11.6093
Cytosol	Q45493	RnjA	C297	Groups of genes	Essential genes					29.3125	11.6093
Cytosol	Q45493	RnjA	C191	Information processing	RNA synthesis and degradation	17.0775	4.59516	11.9125	1.52516	9.34672	2.55615
Cytosol	Q45493	RnjA	C191	Groups of genes	Essential genes	17.0775	4.59516	11.9125	1.52516	9.34672	2.55615
Cytosol	Q45495	DefB	C110	Metabolism	Additional metabolic pathways					16.9067	2.83869
Cytosol	Q45598	YydD	C475	Groups of genes	Proteins of unknown function					19.1155	1.80103
Cytosol	Q45600	YydB	C162	Groups of genes	Proteins of unknown function	23.7133	3.33506			24.6652	7.97385
Cytosol	Q7BVT7	YerC	C35	Information processing	Regulation of gene expression	24.8741	11.8035	13.5891	5.54178	20.0377	6.54909
Cytosol	Q9KWU4	Pyc	C676	Groups of genes	Membrane proteins	33.9147	20.3785	30.3195	7.28892	20.0045	6.21702
Cytosol	Q9KWU4	Pyc	C676	Metabolism	Carbon metabolism	33.9147	20.3785	30.3195	7.28892	20.0045	6.21702
Cytosol	Q9KWU4	Pyc	C100	Groups of genes	Membrane proteins					27.5402	33.707
Cytosol	Q9KWU4	Pyc	C100	Metabolism	Carbon metabolism					27.5402	33.707
Cytosol	Q9KWU4	Pyc	C25	Groups of genes	Membrane proteins	15.1461	20.3617	6.35491	4.20404	10.5169	9.88233
Cytosol	Q9KWU4	Pyc	C25	Metabolism	Carbon metabolism	15.1461	20.3617	6.35491	4.20404	10.5169	9.88233
Cytosol	Q9KWU4	Pyc	C261	Groups of genes	Membrane proteins	10.7772	8.39867	6.85103	4.95078	7.78869	5.62984
Cytosol	Q9KWU4	Pyc	C261	Metabolism	Carbon metabolism	10.7772	8.39867	6.85103	4.95078	7.78869	5.62984
Membrane	C0SPB0	YtcI	C446	Groups of genes	Poorly characterized - putative enzymes					23.8514	9.03254
Membrane	O06491	GatA	C186	Information processing	Protein synthesis, modification and degradation			30.2394	5.16651
Membrane	O06491	GatA	C186	Groups of genes	Essential genes			30.2394	5.16651
Membrane	O06745	YitJ	C200	Groups of genes	Membrane proteins	21.7828	5.35275	11.7188	2.98193	21.7249	6.44552
Membrane	O06745	YitJ	C200	Metabolism	Amino acid - nitrogen metabolism	21.7828	5.35275	11.7188	2.98193	21.7249	6.44552
Membrane	O06745	YitJ	C30	Groups of genes	Membrane proteins	8.80818	4.26802	8.02023	0.722219	13.5844	3.29242
Membrane	O06745	YitJ	C30	Metabolism	Amino acid - nitrogen metabolism	8.80818	4.26802	8.02023	0.722219	13.5844	3.29242
Membrane	O06745	YitJ	C485	Groups of genes	Membrane proteins	10.4411	2.25824	9.05458	2.56952	12.6692	2.87264
Membrane	O06745	YitJ	C485	Metabolism	Amino acid - nitrogen metabolism	10.4411	2.25824	9.05458	2.56952	12.6692	2.87264
Membrane	O06745	YitJ	C385	Groups of genes	Membrane proteins	14.4537	5.19788
Membrane	O06745	YitJ	C385	Metabolism	Amino acid - nitrogen metabolism	14.4537	5.19788
Membrane	O06745	YitJ	C367	Groups of genes	Membrane proteins			23.7613	3.23509
Membrane	O06745	YitJ	C367	Metabolism	Amino acid - nitrogen metabolism			23.7613	3.23509
Membrane	O07020	LutA	C9	Metabolism	Carbon metabolism	13.4789	2.89219			10.5689	4.52129
Membrane	O07021	LutB	C313	Groups of genes	Phosphoproteins	52.4777	13.4128	50.1384	12.3727	47.1138	3.69575
Membrane	O07021	LutB	C313	Metabolism	Carbon metabolism	52.4777	13.4128	50.1384	12.3727	47.1138	3.69575
Membrane	O07587	YhdR	C148	Groups of genes	Poorly characterized - putative enzymes			55.029	19.3905
Membrane	O07587	YhdR	C344	Groups of genes	Poorly characterized - putative enzymes	18.1979	5.46946	28.9701	1.60681
Membrane	O30509	GatB	C183	Information processing	Protein synthesis, modification and degradation			6.05815	0.169491
Membrane	O30509	GatB	C183	Groups of genes	Essential genes			6.05815	0.169491
Membrane	O31616	ThiO	C226	Metabolism	Additional metabolic pathways					10.0766	0.696046
Membrane	O31618	ThiG	C104	Groups of genes	Phosphoproteins					18.8276	18.7493
Membrane	O31618	ThiG	C104	Metabolism	Additional metabolic pathways					18.8276	18.7493
Membrane	O31619	ThiF	C211	Metabolism	Additional metabolic pathways	15.0954	0.0899508	11.3491	5.99312	12.9636	5.05412
Membrane	O31631	MetI	C128	Metabolism	Amino acid - nitrogen metabolism	11.451	0.0813873	10.4343	3.62379	22.2735	2.61279
Membrane	O31662	MtnA	C192	Groups of genes	Phosphoproteins	9.6648	0.227131	9.16429	0.151491	17.1507	8.12358
Membrane	O31662	MtnA	C192	Metabolism	Amino acid - nitrogen metabolism	9.6648	0.227131	9.16429	0.151491	17.1507	8.12358
Membrane	O31662	MtnA	C139	Groups of genes	Phosphoproteins	13.7053	4.71362	13.0556	7.42739	21.4922	16.1972
Membrane	O31662	MtnA	C139	Metabolism	Amino acid - nitrogen metabolism	13.7053	4.71362	13.0556	7.42739	21.4922	16.1972
Membrane	O31662	MtnA	C160	Groups of genes	Phosphoproteins			4.22459	0.320674	13.1135	1.58495
Membrane	O31662	MtnA	C160	Metabolism	Amino acid - nitrogen metabolism			4.22459	0.320674	13.1135	1.58495
Membrane	O31662	MtnA	C283	Groups of genes	Phosphoproteins	8.44473	6.53643	11.2337	9.28042	11.2489	2.00888
Membrane	O31662	MtnA	C283	Metabolism	Amino acid - nitrogen metabolism	8.44473	6.53643	11.2337	9.28042	11.2489	2.00888
Membrane	O31663	MtnK	C174	Groups of genes	Phosphoproteins			5.12187	0.489012	7.40713	0.0339449
Membrane	O31663	MtnK	C174	Groups of genes	Membrane proteins			5.12187	0.489012	7.40713	0.0339449
Membrane	O31663	MtnK	C174	Metabolism	Amino acid - nitrogen metabolism			5.12187	0.489012	7.40713	0.0339449
Membrane	O31663	MtnK	C35	Groups of genes	Phosphoproteins	7.1046	0.218801	5.67838	0.421483	7.0044	1.25775
Membrane	O31663	MtnK	C35	Groups of genes	Membrane proteins	7.1046	0.218801	5.67838	0.421483	7.0044	1.25775
Membrane	O31663	MtnK	C35	Metabolism	Amino acid - nitrogen metabolism	7.1046	0.218801	5.67838	0.421483	7.0044	1.25775
Membrane	O31664	MtnU	C145	Metabolism	Amino acid - nitrogen metabolism			8.71219	1.14849	20.9251	6.03727
Membrane	O31665	MtnE	C291	Metabolism	Amino acid - nitrogen metabolism			7.80171	1.143	20.2741	3.52775
Membrane	O31665	MtnE	C310	Metabolism	Amino acid - nitrogen metabolism	8.57391	3.28984	10.9599	1.25286	11.0518	3.7128
Membrane	O31666	MtnW	C286	Metabolism	Amino acid - nitrogen metabolism	12.9256	2.6377	9.53256	1.76032	12.3061	1.03457
Membrane	O31666	MtnW	C314	Metabolism	Amino acid - nitrogen metabolism			29.0995	8.90128	10.746	1.12722
Membrane	O31666	MtnW	C389	Metabolism	Amino acid - nitrogen metabolism	43.0995	16.0506	32.6372	16.6166	48.7166	7.28889
Membrane	O31667	MtnX	C184	Metabolism	Amino acid - nitrogen metabolism	13.0603	10.0173	17.7918	17.8308
Membrane	O31667	MtnX	C194	Metabolism	Amino acid - nitrogen metabolism			15.8135	8.07195
Membrane	O31673	ClpE	C284	Information processing	Protein synthesis, modification and degradation					15.0849	10.0599
Membrane	O31673	ClpE	C284	Lifestyles	Coping with stress					15.0849	10.0599
Membrane	O31716	YkpA	C219	Cellular processes	Transporters					7.87726	4.31967
Membrane	O31727	YlmE	C117	Groups of genes	Poorly characterized - putative enzymes					44.53	18.166
Membrane	O31760	RnjB	C161	Information processing	RNA synthesis and degradation					6.94064	0.478898
Membrane	O31760	RnjB	C177	Information processing	RNA synthesis and degradation	9.81957	9.94225			12.948	1.72057
Membrane	O32000	YokG	C81	Lifestyles	Coping with stress	45.5124	16.2356	33.4845	8.70657
Membrane	O32000	YokG	C81	Prophages and mobile genetic elements	Prophages	45.5124	16.2356	33.4845	8.70657
Membrane	O32038	AspS	C8	Information processing	Protein synthesis, modification and degradation	5.19777	0.651139	3.70985	0.602062	6.26561	1.01625
Membrane	O32038	AspS	C8	Groups of genes	Essential genes	5.19777	0.651139	3.70985	0.602062	6.26561	1.01625
Membrane	O32038	AspS	C8	Groups of genes	Phosphoproteins	5.19777	0.651139	3.70985	0.602062	6.26561	1.01625
Membrane	O32039	HisS	C332	Information processing	Protein synthesis, modification and degradation	13.5089	2.2709	12.1745	2.24015	11.0717	2.55285
Membrane	O32039	HisS	C332	Groups of genes	Essential genes	13.5089	2.2709	12.1745	2.24015	11.0717	2.55285
Membrane	O32090	PncB	C229	Groups of genes	Essential genes					27.0858	7.95255
Membrane	O32090	PncB	C229	Metabolism	Additional metabolic pathways					27.0858	7.95255
Membrane	O32090	PncB	C229	Metabolism	Detoxification reactions					27.0858	7.95255
Membrane	O32090	PncB	C468	Groups of genes	Essential genes	7.91815	1.16797	6.52619	0.145077	12.0787	2.43593
Membrane	O32090	PncB	C468	Metabolism	Additional metabolic pathways	7.91815	1.16797	6.52619	0.145077	12.0787	2.43593
Membrane	O32090	PncB	C468	Metabolism	Detoxification reactions	7.91815	1.16797	6.52619	0.145077	12.0787	2.43593
Membrane	O32144	PucD	C87	Metabolism	Nucleotide metabolism	48.7322	65.4714			66.5933	53.4912
Membrane	O32157	FrlB	C80	Groups of genes	Phosphoproteins	17.4015	3.74584	14.881	5.75012	24.0178	0.167109
Membrane	O32157	FrlB	C80	Groups of genes	Membrane proteins	17.4015	3.74584	14.881	5.75012	24.0178	0.167109
Membrane	O32157	FrlB	C80	Metabolism	Amino acid - nitrogen metabolism	17.4015	3.74584	14.881	5.75012	24.0178	0.167109
Membrane	O32157	FrlB	C80	Metabolism	Carbon metabolism	17.4015	3.74584	14.881	5.75012	24.0178	0.167109
Membrane	O32164	SufS	C215	Groups of genes	Essential genes			8.94612	0.264979	11.8102	0.0504521
Membrane	O32164	SufS	C215	Metabolism	Additional metabolic pathways			8.94612	0.264979	11.8102	0.0504521
Membrane	O34340	FabF	C375	Groups of genes	Essential genes	13.8884	9.38407	20.5274	7.86414	25.2112	9.24711
Membrane	O34340	FabF	C375	Lifestyles	Coping with stress	13.8884	9.38407	20.5274	7.86414	25.2112	9.24711
Membrane	O34340	FabF	C375	Metabolism	Lipid metabolism	13.8884	9.38407	20.5274	7.86414	25.2112	9.24711
Membrane	O34340	FabF	C375	Cellular processes	Cell envelope and cell division	13.8884	9.38407	20.5274	7.86414	25.2112	9.24711
Membrane	O34347	ArgG	C118	Groups of genes	Phosphoproteins	4.67706	1.56475	5.72275	1.30702
Membrane	O34347	ArgG	C118	Metabolism	Amino acid - nitrogen metabolism	4.67706	1.56475	5.72275	1.30702
Membrane	O34347	ArgG	C187	Groups of genes	Phosphoproteins			5.48185	1.03048	9.05003	0.475848
Membrane	O34347	ArgG	C187	Metabolism	Amino acid - nitrogen metabolism			5.48185	1.03048	9.05003	0.475848
Membrane	O34347	ArgG	C274	Groups of genes	Phosphoproteins	6.41204	1.84278	4.90171	0.823242
Membrane	O34347	ArgG	C274	Metabolism	Amino acid - nitrogen metabolism	6.41204	1.84278	4.90171	0.823242
Membrane	O34399	GltB	C307	Metabolism	Amino acid - nitrogen metabolism	11.8575	4.86995	13.1977	0.155699	29.9507	14.3991
Membrane	O34459	HisZ	C224	Information processing	Protein synthesis, modification and degradation	10.1119	2.37813	8.97503	1.86575	8.19654	2.06393
Membrane	O34459	HisZ	C255	Information processing	Protein synthesis, modification and degradation	9.77791	2.23487			9.3116	1.19752
Membrane	O34483	HprK	C178	Information processing	Protein synthesis, modification and degradation			38.1448	5.41817
Membrane	O34483	HprK	C178	Information processing	Regulation of gene expression			38.1448	5.41817
Membrane	O34499	Pgl	C342	Lifestyles	Coping with stress	12.4668	10.7367
Membrane	O34499	Pgl	C342	Metabolism	Carbon metabolism	12.4668	10.7367
Membrane	O34600	NrnA	C309	Information processing	RNA synthesis and degradation	12.3083	1.98378			15.5439	8.21593
Membrane	O34764	Sat	C319	Metabolism	Additional metabolic pathways					11.4665	0.361995
Membrane	O34764	Sat	C319	Metabolism	Additional metabolic pathways					11.4665	0.361995
Membrane	O34788	BdhA	C177	Groups of genes	Phosphoproteins	14.586	5.87662	8.24852	0.196595	14.5333	4.40506
Membrane	O34788	BdhA	C177	Metabolism	Carbon metabolism	14.586	5.87662	8.24852	0.196595	14.5333	4.40506
Membrane	O34815	YoaD	C187	Metabolism	Amino acid - nitrogen metabolism	17.1685	9.99081	15.6702	4.81583	20.7197	1.92547
Membrane	O34858	ArgH	C197	Metabolism	Amino acid - nitrogen metabolism	26.6457	6.49302	27.1875	13.3316	31.9195	0.111882
Membrane	O34858	ArgH	C395	Metabolism	Amino acid - nitrogen metabolism	17.4604	0.329015	10.7754	2.6988	17.4297	4.72209
Membrane	O34858	ArgH	C48	Metabolism	Amino acid - nitrogen metabolism					18.5474	5.37589
Membrane	O34925	DeoD	C128	Metabolism	Nucleotide metabolism	14.3093	12.1201			6.07344	0.604807
Membrane	O34962	YtsJ	C140	Groups of genes	Phosphoproteins	6.0992	0.0438375	5.66022	0.400597	6.31175	0.34853
Membrane	O34962	YtsJ	C140	Metabolism	Carbon metabolism	6.0992	0.0438375	5.66022	0.400597	6.31175	0.34853
Membrane	O34962	YtsJ	C44	Groups of genes	Phosphoproteins	8.75215	2.81304	9.81962	0.36614	9.53863	1.42729
Membrane	O34962	YtsJ	C44	Metabolism	Carbon metabolism	8.75215	2.81304	9.81962	0.36614	9.53863	1.42729
Membrane	O34990	PurU	C70	Metabolism	Nucleotide metabolism			27.2001	15.7258
Membrane	O35014	YkuI	C308	Information processing	Targets of second messengers					18.5889	3.47034
Membrane	O35014	YkuI	C308	Groups of genes	Proteins of unknown function					18.5889	3.47034
Membrane	P04990	ThrC	C170	Metabolism	Amino acid - nitrogen metabolism	13.1504	0.578383	18.2899	8.3664
Membrane	P04990	ThrC	C288	Metabolism	Amino acid - nitrogen metabolism	9.22828	1.21217	8.73999	0.732121	7.31768	3.02365
Membrane	P05649	DnaN	C176	Information processing	Genetics			9.06687	0.709381	10.5534	4.28973
Membrane	P05649	DnaN	C176	Information processing	Genetics			9.06687	0.709381	10.5534	4.28973
Membrane	P05649	DnaN	C176	Groups of genes	Essential genes			9.06687	0.709381	10.5534	4.28973
Membrane	P05652	GyrB	C414	Information processing	Genetics			15.1776	5.44611
Membrane	P05652	GyrB	C414	Groups of genes	Essential genes			15.1776	5.44611
Membrane	P05652	GyrB	C414	Groups of genes	Phosphoproteins			15.1776	5.44611
Membrane	P07343	FumC	C76	Metabolism	Carbon metabolism	17.5491	10.2678	17.9761	11.6068	20.2668	9.86814
Membrane	P07601	TrpA	C137	Metabolism	Amino acid - nitrogen metabolism			12.1595	3.1602	27.0354	4.36523
Membrane	P07601	TrpA	C169	Metabolism	Amino acid - nitrogen metabolism	15.2082	7.72567	7.73647	0.0441497
Membrane	P08065	SdhA	C296	Groups of genes	Phosphoproteins	25.8262	1.31618	26.3011	8.50794	18.2529	3.91015
Membrane	P08065	SdhA	C296	Groups of genes	Membrane proteins	25.8262	1.31618	26.3011	8.50794	18.2529	3.91015
Membrane	P08065	SdhA	C296	Metabolism	Carbon metabolism	25.8262	1.31618	26.3011	8.50794	18.2529	3.91015
Membrane	P08066	SdhB	C84	Groups of genes	Membrane proteins	71.2958	8.17403	72.8812	8.12113	64.1033	16.5292
Membrane	P08066	SdhB	C84	Metabolism	Carbon metabolism	71.2958	8.17403	72.8812	8.12113	64.1033	16.5292
Membrane	P08495	LysC	C169	Metabolism	Amino acid - nitrogen metabolism	11.5049	5.97055	10.6082	2.11446	14.4004	0.930775
Membrane	P08750	DacA	C268	Groups of genes	Secreted proteins					2.23701	0.2308
Membrane	P08750	DacA	C268	Groups of genes	Membrane proteins					2.23701	0.2308
Membrane	P08750	DacA	C268	Cellular processes	Cell envelope and cell division					2.23701	0.2308
Membrane	P08838	PtsI	C363	Information processing	Genetics			3.45143	1.35147	3.50816	0.10406
Membrane	P08838	PtsI	C363	Groups of genes	Phosphoproteins			3.45143	1.35147	3.50816	0.10406
Membrane	P08838	PtsI	C363	Groups of genes	Phosphoproteins			3.45143	1.35147	3.50816	0.10406
Membrane	P08838	PtsI	C363	Cellular processes	Transporters			3.45143	1.35147	3.50816	0.10406
Membrane	P09339	CitB	C321	Information processing	Regulation of gene expression			11.5031	8.62921
Membrane	P09339	CitB	C321	Information processing	Regulation of gene expression			11.5031	8.62921
Membrane	P09339	CitB	C321	Metabolism	Amino acid - nitrogen metabolism			11.5031	8.62921
Membrane	P09339	CitB	C321	Metabolism	Carbon metabolism			11.5031	8.62921
Membrane	P09339	CitB	C351	Information processing	Regulation of gene expression	12.7673	1.79714	11.17	1.57329	16.0556	0.0778553
Membrane	P09339	CitB	C351	Information processing	Regulation of gene expression	12.7673	1.79714	11.17	1.57329	16.0556	0.0778553
Membrane	P09339	CitB	C351	Metabolism	Amino acid - nitrogen metabolism	12.7673	1.79714	11.17	1.57329	16.0556	0.0778553
Membrane	P09339	CitB	C351	Metabolism	Carbon metabolism	12.7673	1.79714	11.17	1.57329	16.0556	0.0778553
Membrane	P09339	CitB	C770	Information processing	Regulation of gene expression			18.8975	0.644892
Membrane	P09339	CitB	C770	Information processing	Regulation of gene expression			18.8975	0.644892
Membrane	P09339	CitB	C770	Metabolism	Amino acid - nitrogen metabolism			18.8975	0.644892
Membrane	P09339	CitB	C770	Metabolism	Carbon metabolism			18.8975	0.644892
Membrane	P0CI73	GlmS	C540	Groups of genes	Essential genes	5.15967	1.56836	4.56018	0.998478	7.35478	0.620692
Membrane	P0CI73	GlmS	C540	Metabolism	Additional metabolic pathways	5.15967	1.56836	4.56018	0.998478	7.35478	0.620692
Membrane	P0CI73	GlmS	C540	Cellular processes	Cell envelope and cell division	5.15967	1.56836	4.56018	0.998478	7.35478	0.620692
Membrane	P0CI73	GlmS	C298	Groups of genes	Essential genes			13.8285	0.640447	17.1303	0.375702
Membrane	P0CI73	GlmS	C298	Metabolism	Additional metabolic pathways			13.8285	0.640447	17.1303	0.375702
Membrane	P0CI73	GlmS	C298	Cellular processes	Cell envelope and cell division			13.8285	0.640447	17.1303	0.375702
Membrane	P0CI73	GlmS	C2	Groups of genes	Essential genes	17.6766	12.9279	27.9323	4.16868
Membrane	P0CI73	GlmS	C2	Metabolism	Additional metabolic pathways	17.6766	12.9279	27.9323	4.16868
Membrane	P0CI73	GlmS	C2	Cellular processes	Cell envelope and cell division	17.6766	12.9279	27.9323	4.16868
Membrane	P0CI73	GlmS	C475	Groups of genes	Essential genes			14.3351	0.158989
Membrane	P0CI73	GlmS	C475	Metabolism	Additional metabolic pathways			14.3351	0.158989
Membrane	P0CI73	GlmS	C475	Cellular processes	Cell envelope and cell division			14.3351	0.158989
Membrane	P11998	RibH	C93	Metabolism	Additional metabolic pathways					2.30832	0.472821
Membrane	P12041	PurQ	C112	Metabolism	Nucleotide metabolism	12.4827	7.00498	17.444	11.378	34.1343	22.9866
Membrane	P12041	PurQ	C149	Metabolism	Nucleotide metabolism	9.19556	2.53163	6.09698	2.4964	6.87518	1.06373
Membrane	P12042	PurL	C367	Groups of genes	Membrane proteins			10.1242	1.1391	14.4959	3.28586
Membrane	P12042	PurL	C367	Metabolism	Nucleotide metabolism			10.1242	1.1391	14.4959	3.28586
Membrane	P12042	PurL	C464	Groups of genes	Membrane proteins	16.3309	2.99742			6.91196	1.40175
Membrane	P12042	PurL	C464	Metabolism	Nucleotide metabolism	16.3309	2.99742			6.91196	1.40175
Membrane	P12042	PurL	C490	Groups of genes	Membrane proteins	17.0103	0.257173	10.3008	3.72054	12.7965	3.48934
Membrane	P12042	PurL	C490	Metabolism	Nucleotide metabolism	17.0103	0.257173	10.3008	3.72054	12.7965	3.48934
Membrane	P12042	PurL	C736	Groups of genes	Membrane proteins	10.0116	3.10433	8.05543	2.9853	11.3127	0.132513
Membrane	P12042	PurL	C736	Metabolism	Nucleotide metabolism	10.0116	3.10433	8.05543	2.9853	11.3127	0.132513
Membrane	P12045	PurK	C298	Metabolism	Nucleotide metabolism			8.86415	0.552466	12.5729	3.99164
Membrane	P12045	PurK	C46	Metabolism	Nucleotide metabolism			12.0655	2.57439
Membrane	P12045	PurK	C120	Metabolism	Nucleotide metabolism			8.95694	0.551048
Membrane	P12046	PurC	C171	Metabolism	Nucleotide metabolism	22.4732	3.52875	14.5487	6.17286	28.157	4.77044
Membrane	P12047	PurB	C199	Information processing	Genetics	11.2166	2.44326	8.85451	0.432049	9.41798	0.576257
Membrane	P12047	PurB	C199	Metabolism	Nucleotide metabolism	11.2166	2.44326	8.85451	0.432049	9.41798	0.576257
Membrane	P12047	PurB	C411	Information processing	Genetics	6.09664	0.689626	4.16325	0.204885	4.50784	0.418132
Membrane	P12047	PurB	C411	Metabolism	Nucleotide metabolism	6.09664	0.689626	4.16325	0.204885	4.50784	0.418132
Membrane	P12425	GlnA	C307	Information processing	Regulation of gene expression			9.70056	1.10978	12.1324	1.22696
Membrane	P12425	GlnA	C307	Information processing	Regulation of gene expression			9.70056	1.10978	12.1324	1.22696
Membrane	P12425	GlnA	C307	Groups of genes	Phosphoproteins			9.70056	1.10978	12.1324	1.22696
Membrane	P12425	GlnA	C307	Metabolism	Amino acid - nitrogen metabolism			9.70056	1.10978	12.1324	1.22696
Membrane	P12425	GlnA	C168	Information processing	Regulation of gene expression	7.82045	4.09367	10.5873	11.4904	7.28678	3.01569
Membrane	P12425	GlnA	C168	Information processing	Regulation of gene expression	7.82045	4.09367	10.5873	11.4904	7.28678	3.01569
Membrane	P12425	GlnA	C168	Groups of genes	Phosphoproteins	7.82045	4.09367	10.5873	11.4904	7.28678	3.01569
Membrane	P12425	GlnA	C168	Metabolism	Amino acid - nitrogen metabolism	7.82045	4.09367	10.5873	11.4904	7.28678	3.01569
Membrane	P12425	GlnA	C208	Information processing	Regulation of gene expression			3.36241	3.95587	1.57929	0.206814
Membrane	P12425	GlnA	C208	Information processing	Regulation of gene expression			3.36241	3.95587	1.57929	0.206814
Membrane	P12425	GlnA	C208	Groups of genes	Phosphoproteins			3.36241	3.95587	1.57929	0.206814
Membrane	P12425	GlnA	C208	Metabolism	Amino acid - nitrogen metabolism			3.36241	3.95587	1.57929	0.206814
Membrane	P12425	GlnA	C94	Information processing	Regulation of gene expression			63.2153	12.7812	39.8866	0.657157
Membrane	P12425	GlnA	C94	Information processing	Regulation of gene expression			63.2153	12.7812	39.8866	0.657157
Membrane	P12425	GlnA	C94	Groups of genes	Phosphoproteins			63.2153	12.7812	39.8866	0.657157
Membrane	P12425	GlnA	C94	Metabolism	Amino acid - nitrogen metabolism			63.2153	12.7812	39.8866	0.657157
Membrane	P12875	RplN	C41	Information processing	Protein synthesis, modification and degradation	18.5035	2.88472	11.2236	3.72641	17.9239	3.39897
Membrane	P12875	RplN	C41	Groups of genes	Essential genes	18.5035	2.88472	11.2236	3.72641	17.9239	3.39897
Membrane	P12875	RplN	C41	Groups of genes	Phosphoproteins	18.5035	2.88472	11.2236	3.72641	17.9239	3.39897
Membrane	P12875	RplN	C41	Groups of genes	Universally conserved proteins	18.5035	2.88472	11.2236	3.72641	17.9239	3.39897
Membrane	P13242	PyrG	C229	Groups of genes	Essential genes	12.6752	1.52271	8.54799	0.834695	11.7708	1.19305
Membrane	P13242	PyrG	C229	Metabolism	Nucleotide metabolism	12.6752	1.52271	8.54799	0.834695	11.7708	1.19305
Membrane	P13242	PyrG	C239	Groups of genes	Essential genes	14.139	0.443786	12.4805	5.15415	16.0189	0.460524
Membrane	P13242	PyrG	C239	Metabolism	Nucleotide metabolism	14.139	0.443786	12.4805	5.15415	16.0189	0.460524
Membrane	P13242	PyrG	C438	Groups of genes	Essential genes	10.0913	12.0208	5.6462	1.85185	15.2078	10.4638
Membrane	P13242	PyrG	C438	Metabolism	Nucleotide metabolism	10.0913	12.0208	5.6462	1.85185	15.2078	10.4638
Membrane	P13243	FbaA	C161	Groups of genes	Phosphoproteins	6.46064	1.3901	2.284	1.05828	5.65774	0.363417
Membrane	P13243	FbaA	C161	Metabolism	Carbon metabolism	6.46064	1.3901	2.284	1.05828	5.65774	0.363417
Membrane	P13243	FbaA	C161	Metabolism	Carbon metabolism	6.46064	1.3901	2.284	1.05828	5.65774	0.363417
Membrane	P13243	FbaA	C93	Groups of genes	Phosphoproteins			11.9594	3.03643	15.3052	3.36316
Membrane	P13243	FbaA	C93	Metabolism	Carbon metabolism			11.9594	3.03643	15.3052	3.36316
Membrane	P13243	FbaA	C93	Metabolism	Carbon metabolism			11.9594	3.03643	15.3052	3.36316
Membrane	P13243	FbaA	C172	Groups of genes	Phosphoproteins	14.1048	4.61441	12.5606	5.99308	13.1971	5.40045
Membrane	P13243	FbaA	C172	Metabolism	Carbon metabolism	14.1048	4.61441	12.5606	5.99308	13.1971	5.40045
Membrane	P13243	FbaA	C172	Metabolism	Carbon metabolism	14.1048	4.61441	12.5606	5.99308	13.1971	5.40045
Membrane	P13800	DegU	C171	Information processing	Regulation of gene expression					21.3304	11.2581
Membrane	P13800	DegU	C171	Groups of genes	Phosphoproteins					21.3304	11.2581
Membrane	P13800	DegU	C171	Lifestyles	Exponential and early post-exponential lifestyle					21.3304	11.2581
Membrane	P13800	DegU	C171	Lifestyles	Exponential and early post-exponential lifestyle					21.3304	11.2581
Membrane	P14204	ComA	C31	Information processing	Genetics			14.8917	1.18589
Membrane	P14204	ComA	C31	Information processing	Regulation of gene expression			14.8917	1.18589
Membrane	P14204	ComA	C31	Information processing	Regulation of gene expression			14.8917	1.18589
Membrane	P14204	ComA	C31	Groups of genes	Phosphoproteins			14.8917	1.18589
Membrane	P14204	ComA	C31	Lifestyles	Exponential and early post-exponential lifestyle			14.8917	1.18589
Membrane	P16524	PatA	C164	Groups of genes	Essential genes	49.6464	43.1851	10.6039	5.62161	35.5658	34.9585
Membrane	P16524	PatA	C164	Metabolism	Additional metabolic pathways	49.6464	43.1851	10.6039	5.62161	35.5658	34.9585
Membrane	P16524	PatA	C164	Metabolism	Amino acid - nitrogen metabolism	49.6464	43.1851	10.6039	5.62161	35.5658	34.9585
Membrane	P16524	PatA	C164	Cellular processes	Cell envelope and cell division	49.6464	43.1851	10.6039	5.62161	35.5658	34.9585
Membrane	P17731	HisC	C43	Metabolism	Amino acid - nitrogen metabolism	2.97112	0.405828			4.80884	0.719899
Membrane	P17731	HisC	C275	Metabolism	Amino acid - nitrogen metabolism	13.1101	1.81651	13.2818	0.485293	14.1269	2.20295
Membrane	P17731	HisC	C297	Metabolism	Amino acid - nitrogen metabolism	30.6518	17.108	19.0966	1.15178	29.4774	5.58672
Membrane	P17820	DnaK	C15	Information processing	Protein synthesis, modification and degradation			18.6792	0.86126	20.0135	0.976619
Membrane	P17820	DnaK	C15	Information processing	Protein synthesis, modification and degradation			18.6792	0.86126	20.0135	0.976619
Membrane	P17820	DnaK	C15	Groups of genes	Phosphoproteins			18.6792	0.86126	20.0135	0.976619
Membrane	P17820	DnaK	C15	Lifestyles	Coping with stress			18.6792	0.86126	20.0135	0.976619
Membrane	P17889	InfB	C689	Information processing	Protein synthesis, modification and degradation	19.4625	2.74598	16.3557	3.92332	13.9957	1.72388
Membrane	P17889	InfB	C689	Information processing	Targets of second messengers	19.4625	2.74598	16.3557	3.92332	13.9957	1.72388
Membrane	P17889	InfB	C689	Groups of genes	Essential genes	19.4625	2.74598	16.3557	3.92332	13.9957	1.72388
Membrane	P18159	PgcA	C37	Groups of genes	Phosphoproteins			7.72064	3.8009	8.76778	0.507879
Membrane	P18159	PgcA	C37	Metabolism	Additional metabolic pathways			7.72064	3.8009	8.76778	0.507879
Membrane	P18159	PgcA	C37	Metabolism	Additional metabolic pathways			7.72064	3.8009	8.76778	0.507879
Membrane	P18159	PgcA	C37	Metabolism	Lipid metabolism			7.72064	3.8009	8.76778	0.507879
Membrane	P18159	PgcA	C37	Cellular processes	Cell envelope and cell division			7.72064	3.8009	8.76778	0.507879
Membrane	P18159	PgcA	C37	Cellular processes	Cell envelope and cell division			7.72064	3.8009	8.76778	0.507879
Membrane	P18185	CarB	C204	Metabolism	Amino acid - nitrogen metabolism	8.23668	2.59002	5.22289	1.93481
Membrane	P18185	CarB	C527	Metabolism	Amino acid - nitrogen metabolism			2.79049	0.013333
Membrane	P18255	ThrS	C573	Information processing	Protein synthesis, modification and degradation	10.7128	0.000444271			29.3304	0.636879
Membrane	P18256	ThrZ	C382	Information processing	Protein synthesis, modification and degradation					5.98	1.1683
Membrane	P18579	MurB	C222	Groups of genes	Essential genes					7.14116	4.52336
Membrane	P18579	MurB	C222	Lifestyles	Sporulation					7.14116	4.52336
Membrane	P18579	MurB	C222	Lifestyles	Coping with stress					7.14116	4.52336
Membrane	P18579	MurB	C222	Metabolism	Additional metabolic pathways					7.14116	4.52336
Membrane	P18579	MurB	C222	Cellular processes	Cell envelope and cell division					7.14116	4.52336
Membrane	P19582	Hom	C124	Metabolism	Amino acid - nitrogen metabolism			25.0449	3.0605
Membrane	P19582	Hom	C124	Metabolism	Amino acid - nitrogen metabolism			25.0449	3.0605
Membrane	P20166	PtsG	C461	Information processing	Regulation of gene expression	8.23448	2.26589	9.3499	1.6288	7.39707	2.66008
Membrane	P20166	PtsG	C461	Information processing	Regulation of gene expression	8.23448	2.26589	9.3499	1.6288	7.39707	2.66008
Membrane	P20166	PtsG	C461	Groups of genes	Phosphoproteins	8.23448	2.26589	9.3499	1.6288	7.39707	2.66008
Membrane	P20166	PtsG	C461	Groups of genes	Phosphoproteins	8.23448	2.26589	9.3499	1.6288	7.39707	2.66008
Membrane	P20166	PtsG	C461	Groups of genes	Membrane proteins	8.23448	2.26589	9.3499	1.6288	7.39707	2.66008
Membrane	P20166	PtsG	C461	Metabolism	Carbon metabolism	8.23448	2.26589	9.3499	1.6288	7.39707	2.66008
Membrane	P20166	PtsG	C461	Cellular processes	Transporters	8.23448	2.26589	9.3499	1.6288	7.39707	2.66008
Membrane	P21464	RpsB	C191	Information processing	Protein synthesis, modification and degradation	16.9867	4.97766	10.553	4.86483	15.5255	8.27596
Membrane	P21464	RpsB	C191	Groups of genes	Essential genes	16.9867	4.97766	10.553	4.86483	15.5255	8.27596
Membrane	P21464	RpsB	C191	Groups of genes	Universally conserved proteins	16.9867	4.97766	10.553	4.86483	15.5255	8.27596
Membrane	P21475	RpsR	C16	Information processing	Protein synthesis, modification and degradation					11.9491	0.712135
Membrane	P21475	RpsR	C16	Groups of genes	Essential genes					11.9491	0.712135
Membrane	P21879	GuaB	C308	Information processing	Targets of second messengers			5.91397	0.809638	13.3133	1.53316
Membrane	P21879	GuaB	C308	Groups of genes	Phosphoproteins			5.91397	0.809638	13.3133	1.53316
Membrane	P21879	GuaB	C308	Metabolism	Nucleotide metabolism			5.91397	0.809638	13.3133	1.53316
Membrane	P21879	GuaB	C327	Information processing	Targets of second messengers	21.868	3.17493	25.4932	0.595984	17.0951	5.86102
Membrane	P21879	GuaB	C327	Groups of genes	Phosphoproteins	21.868	3.17493	25.4932	0.595984	17.0951	5.86102
Membrane	P21879	GuaB	C327	Metabolism	Nucleotide metabolism	21.868	3.17493	25.4932	0.595984	17.0951	5.86102
Membrane	P23129	OdhA	C435	Groups of genes	Phosphoproteins			11.551	1.25333	11.1484	0.0207525
Membrane	P23129	OdhA	C435	Metabolism	Carbon metabolism			11.551	1.25333	11.1484	0.0207525
Membrane	P23715	ArgC	C149	Metabolism	Amino acid - nitrogen metabolism	10.3376	1.47101	9.47808	2.99808	14.473	0.471474
Membrane	P23966	MenB	C173	Groups of genes	Essential genes	15.1155	1.40905	8.93381	1.62068	14.0672	3.15188
Membrane	P23966	MenB	C173	Groups of genes	Phosphoproteins	15.1155	1.40905	8.93381	1.62068	14.0672	3.15188
Membrane	P23966	MenB	C173	Metabolism	Additional metabolic pathways	15.1155	1.40905	8.93381	1.62068	14.0672	3.15188
Membrane	P25812	MnmG	C136	Information processing	Protein synthesis, modification and degradation	13.2682	2.14291			18.7848	7.89337
Membrane	P25983	PyrK	C243	Metabolism	Nucleotide metabolism			34.0952	5.83928	22.4289	5.8333
Membrane	P25993	PyrAA	C84	Metabolism	Nucleotide metabolism	11.9077	1.43247	11.6944	0.973729	12.7348	1.34429
Membrane	P25994	PyrAB	C1034	Groups of genes	Membrane proteins	8.51193	0.539755	22.7558	26.1541	8.71891	0.075842
Membrane	P25994	PyrAB	C1034	Metabolism	Nucleotide metabolism	8.51193	0.539755	22.7558	26.1541	8.71891	0.075842
Membrane	P25994	PyrAB	C111	Groups of genes	Membrane proteins	11.7722	4.07851			11.0394	1.60726
Membrane	P25994	PyrAB	C111	Metabolism	Nucleotide metabolism	11.7722	4.07851			11.0394	1.60726
Membrane	P25994	PyrAB	C182	Groups of genes	Membrane proteins					21.5259	8.30885
Membrane	P25994	PyrAB	C182	Metabolism	Nucleotide metabolism					21.5259	8.30885
Membrane	P25995	PyrC	C406	Metabolism	Nucleotide metabolism			16.3579	4.69689
Membrane	P27206	SrfAA	C243	Groups of genes	Phosphoproteins			16.2109	2.12008
Membrane	P27206	SrfAA	C243	Groups of genes	Phosphoproteins			16.2109	2.12008
Membrane	P27206	SrfAA	C243	Groups of genes	Membrane proteins			16.2109	2.12008
Membrane	P27206	SrfAA	C243	Lifestyles	Exponential and early post-exponential lifestyle			16.2109	2.12008
Membrane	P27206	SrfAA	C243	Lifestyles	Coping with stress			16.2109	2.12008
Membrane	P27206	SrfAA	C243	Metabolism	Additional metabolic pathways			16.2109	2.12008
Membrane	P27206	SrfAA	C117	Groups of genes	Phosphoproteins	31.1625	18.4582	17.594	9.13688	41.9632	28.8824
Membrane	P27206	SrfAA	C117	Groups of genes	Phosphoproteins	31.1625	18.4582	17.594	9.13688	41.9632	28.8824
Membrane	P27206	SrfAA	C117	Groups of genes	Membrane proteins	31.1625	18.4582	17.594	9.13688	41.9632	28.8824
Membrane	P27206	SrfAA	C117	Lifestyles	Exponential and early post-exponential lifestyle	31.1625	18.4582	17.594	9.13688	41.9632	28.8824
Membrane	P27206	SrfAA	C117	Lifestyles	Coping with stress	31.1625	18.4582	17.594	9.13688	41.9632	28.8824
Membrane	P27206	SrfAA	C117	Metabolism	Additional metabolic pathways	31.1625	18.4582	17.594	9.13688	41.9632	28.8824
Membrane	P27206	SrfAA	C414	Groups of genes	Phosphoproteins			42.5323	1.54844
Membrane	P27206	SrfAA	C414	Groups of genes	Phosphoproteins			42.5323	1.54844
Membrane	P27206	SrfAA	C414	Groups of genes	Membrane proteins			42.5323	1.54844
Membrane	P27206	SrfAA	C414	Lifestyles	Exponential and early post-exponential lifestyle			42.5323	1.54844
Membrane	P27206	SrfAA	C414	Lifestyles	Coping with stress			42.5323	1.54844
Membrane	P27206	SrfAA	C414	Metabolism	Additional metabolic pathways			42.5323	1.54844
Membrane	P27206	SrfAA	C1562	Groups of genes	Phosphoproteins	6.99215	2.86367	23.107	10.2517	12.6623	5.45217
Membrane	P27206	SrfAA	C1562	Groups of genes	Phosphoproteins	6.99215	2.86367	23.107	10.2517	12.6623	5.45217
Membrane	P27206	SrfAA	C1562	Groups of genes	Membrane proteins	6.99215	2.86367	23.107	10.2517	12.6623	5.45217
Membrane	P27206	SrfAA	C1562	Lifestyles	Exponential and early post-exponential lifestyle	6.99215	2.86367	23.107	10.2517	12.6623	5.45217
Membrane	P27206	SrfAA	C1562	Lifestyles	Coping with stress	6.99215	2.86367	23.107	10.2517	12.6623	5.45217
Membrane	P27206	SrfAA	C1562	Metabolism	Additional metabolic pathways	6.99215	2.86367	23.107	10.2517	12.6623	5.45217
Membrane	P27206	SrfAA	C1848	Groups of genes	Phosphoproteins	35.665	3.47422	24.6261	2.37508	34.637	6.94918
Membrane	P27206	SrfAA	C1848	Groups of genes	Phosphoproteins	35.665	3.47422	24.6261	2.37508	34.637	6.94918
Membrane	P27206	SrfAA	C1848	Groups of genes	Membrane proteins	35.665	3.47422	24.6261	2.37508	34.637	6.94918
Membrane	P27206	SrfAA	C1848	Lifestyles	Exponential and early post-exponential lifestyle	35.665	3.47422	24.6261	2.37508	34.637	6.94918
Membrane	P27206	SrfAA	C1848	Lifestyles	Coping with stress	35.665	3.47422	24.6261	2.37508	34.637	6.94918
Membrane	P27206	SrfAA	C1848	Metabolism	Additional metabolic pathways	35.665	3.47422	24.6261	2.37508	34.637	6.94918
Membrane	P27206	SrfAA	C2175	Groups of genes	Phosphoproteins	20.7825	7.16887	15.4242	3.33568	25.2245	1.30204
Membrane	P27206	SrfAA	C2175	Groups of genes	Phosphoproteins	20.7825	7.16887	15.4242	3.33568	25.2245	1.30204
Membrane	P27206	SrfAA	C2175	Groups of genes	Membrane proteins	20.7825	7.16887	15.4242	3.33568	25.2245	1.30204
Membrane	P27206	SrfAA	C2175	Lifestyles	Exponential and early post-exponential lifestyle	20.7825	7.16887	15.4242	3.33568	25.2245	1.30204
Membrane	P27206	SrfAA	C2175	Lifestyles	Coping with stress	20.7825	7.16887	15.4242	3.33568	25.2245	1.30204
Membrane	P27206	SrfAA	C2175	Metabolism	Additional metabolic pathways	20.7825	7.16887	15.4242	3.33568	25.2245	1.30204
Membrane	P27206	SrfAA	C557	Groups of genes	Phosphoproteins	23.0526	4.02184	12.8714	4.29075	22.4041	9.07406
Membrane	P27206	SrfAA	C557	Groups of genes	Phosphoproteins	23.0526	4.02184	12.8714	4.29075	22.4041	9.07406
Membrane	P27206	SrfAA	C557	Groups of genes	Membrane proteins	23.0526	4.02184	12.8714	4.29075	22.4041	9.07406
Membrane	P27206	SrfAA	C557	Lifestyles	Exponential and early post-exponential lifestyle	23.0526	4.02184	12.8714	4.29075	22.4041	9.07406
Membrane	P27206	SrfAA	C557	Lifestyles	Coping with stress	23.0526	4.02184	12.8714	4.29075	22.4041	9.07406
Membrane	P27206	SrfAA	C557	Metabolism	Additional metabolic pathways	23.0526	4.02184	12.8714	4.29075	22.4041	9.07406
Membrane	P27206	SrfAA	C758	Groups of genes	Phosphoproteins	8.60155	0.167045	7.64352	0.190556	7.80903	1.75265
Membrane	P27206	SrfAA	C758	Groups of genes	Phosphoproteins	8.60155	0.167045	7.64352	0.190556	7.80903	1.75265
Membrane	P27206	SrfAA	C758	Groups of genes	Membrane proteins	8.60155	0.167045	7.64352	0.190556	7.80903	1.75265
Membrane	P27206	SrfAA	C758	Lifestyles	Exponential and early post-exponential lifestyle	8.60155	0.167045	7.64352	0.190556	7.80903	1.75265
Membrane	P27206	SrfAA	C758	Lifestyles	Coping with stress	8.60155	0.167045	7.64352	0.190556	7.80903	1.75265
Membrane	P27206	SrfAA	C758	Metabolism	Additional metabolic pathways	8.60155	0.167045	7.64352	0.190556	7.80903	1.75265
Membrane	P27206	SrfAA	C904	Groups of genes	Phosphoproteins	10.7979	1.30913	10.0072	1.19582
Membrane	P27206	SrfAA	C904	Groups of genes	Phosphoproteins	10.7979	1.30913	10.0072	1.19582
Membrane	P27206	SrfAA	C904	Groups of genes	Membrane proteins	10.7979	1.30913	10.0072	1.19582
Membrane	P27206	SrfAA	C904	Lifestyles	Exponential and early post-exponential lifestyle	10.7979	1.30913	10.0072	1.19582
Membrane	P27206	SrfAA	C904	Lifestyles	Coping with stress	10.7979	1.30913	10.0072	1.19582
Membrane	P27206	SrfAA	C904	Metabolism	Additional metabolic pathways	10.7979	1.30913	10.0072	1.19582
Membrane	P27876	TpiA	C187	Information processing	Genetics					14.8346	10.907
Membrane	P27876	TpiA	C187	Groups of genes	Phosphoproteins					14.8346	10.907
Membrane	P27876	TpiA	C187	Metabolism	Carbon metabolism					14.8346	10.907
Membrane	P27876	TpiA	C187	Metabolism	Carbon metabolism					14.8346	10.907
Membrane	P27876	TpiA	C126	Information processing	Genetics					65.6417	8.06547
Membrane	P27876	TpiA	C126	Groups of genes	Phosphoproteins					65.6417	8.06547
Membrane	P27876	TpiA	C126	Metabolism	Carbon metabolism					65.6417	8.06547
Membrane	P27876	TpiA	C126	Metabolism	Carbon metabolism					65.6417	8.06547
Membrane	P28264	FtsA	C184	Groups of genes	Essential genes	13.5665	8.20413	7.82393	3.45455	7.40295	0.850212
Membrane	P28264	FtsA	C184	Groups of genes	Membrane proteins	13.5665	8.20413	7.82393	3.45455	7.40295	0.850212
Membrane	P28264	FtsA	C184	Cellular processes	Cell envelope and cell division	13.5665	8.20413	7.82393	3.45455	7.40295	0.850212
Membrane	P28367	PrfB	C273	Information processing	Protein synthesis, modification and degradation			28.7153	12.923
Membrane	P28367	PrfB	C273	Groups of genes	Essential genes			28.7153	12.923
Membrane	P28619	Rph	C116	Information processing	Protein synthesis, modification and degradation			14.2296	0.731057
Membrane	P28619	Rph	C116	Information processing	RNA synthesis and degradation			14.2296	0.731057
Membrane	P28619	Rph	C39	Information processing	Protein synthesis, modification and degradation	19.4566	17.0823	3.32736	1.54407
Membrane	P28619	Rph	C39	Information processing	RNA synthesis and degradation	19.4566	17.0823	3.32736	1.54407
Membrane	P29726	PurA	C201	Groups of genes	Phosphoproteins	8.19266	2.13716	7.59897	2.66661	12.938	3.68703
Membrane	P29726	PurA	C201	Metabolism	Nucleotide metabolism	8.19266	2.13716	7.59897	2.66661	12.938	3.68703
Membrane	P29727	GuaA	C70	Metabolism	Nucleotide metabolism	11.5121	2.34233	12.8125	1.31533
Membrane	P29727	GuaA	C223	Metabolism	Nucleotide metabolism					23.7586	4.98551
Membrane	P29727	GuaA	C248	Metabolism	Nucleotide metabolism			17.4271	5.85362	9.45987	0.122214
Membrane	P32727	NusA	C250	Information processing	RNA synthesis and degradation	13.8655	9.91268			11.8643	0.295208
Membrane	P32727	NusA	C250	Groups of genes	Essential genes	13.8655	9.91268			11.8643	0.295208
Membrane	P33166	Tuf	C83	Information processing	Protein synthesis, modification and degradation	11.0571	1.01716	21.4395	13.971
Membrane	P33166	Tuf	C83	Groups of genes	Essential genes	11.0571	1.01716	21.4395	13.971
Membrane	P33166	Tuf	C83	Groups of genes	Phosphoproteins	11.0571	1.01716	21.4395	13.971
Membrane	P33166	Tuf	C83	Groups of genes	Phosphoproteins	11.0571	1.01716	21.4395	13.971
Membrane	P33166	Tuf	C83	Groups of genes	Phosphoproteins	11.0571	1.01716	21.4395	13.971
Membrane	P33166	Tuf	C83	Groups of genes	Membrane proteins	11.0571	1.01716	21.4395	13.971
Membrane	P35136	SerA	C339	Groups of genes	Membrane proteins	15.4777	4.884	11.087	6.24494	24.1071	16.2228
Membrane	P35136	SerA	C339	Metabolism	Amino acid - nitrogen metabolism	15.4777	4.884	11.087	6.24494	24.1071	16.2228
Membrane	P35136	SerA	C410	Groups of genes	Membrane proteins	11.9637	2.92494	7.63798	1.95843	10.8186	0.836665
Membrane	P35136	SerA	C410	Metabolism	Amino acid - nitrogen metabolism	11.9637	2.92494	7.63798	1.95843	10.8186	0.836665
Membrane	P36430	LeuS	C158	Information processing	Protein synthesis, modification and degradation	5.49278	0.836396	6.90164	1.81299	6.81612	2.08907
Membrane	P36430	LeuS	C158	Groups of genes	Essential genes	5.49278	0.836396	6.90164	1.81299	6.81612	2.08907
Membrane	P36839	ArgD	C92	Metabolism	Amino acid - nitrogen metabolism	20.3392	3.49944	19.675	6.6004	24.9355	8.59011
Membrane	P36843	ArgJ	C267	Metabolism	Amino acid - nitrogen metabolism	7.86801	1.17574			12.0037	0.439903
Membrane	P36843	ArgJ	C391	Metabolism	Amino acid - nitrogen metabolism	8.8571	5.56384	5.65612	0.515689	8.818	0.017973
Membrane	P36843	ArgJ	C89	Metabolism	Amino acid - nitrogen metabolism					25.0665	5.52266
Membrane	P37253	IlvC	C199	Groups of genes	Phosphoproteins	14.4711	8.17308			14.0785	1.30355
Membrane	P37253	IlvC	C199	Groups of genes	Phosphoproteins	14.4711	8.17308			14.0785	1.30355
Membrane	P37253	IlvC	C199	Metabolism	Amino acid - nitrogen metabolism	14.4711	8.17308			14.0785	1.30355
Membrane	P37253	IlvC	C227	Groups of genes	Phosphoproteins	12.7321	7.31332	16.3076	2.6721	21.2557	23.9338
Membrane	P37253	IlvC	C227	Groups of genes	Phosphoproteins	12.7321	7.31332	16.3076	2.6721	21.2557	23.9338
Membrane	P37253	IlvC	C227	Metabolism	Amino acid - nitrogen metabolism	12.7321	7.31332	16.3076	2.6721	21.2557	23.9338
Membrane	P37464	SerS	C353	Information processing	Protein synthesis, modification and degradation			1.95979	0.0173667	4.74758	1.87515
Membrane	P37464	SerS	C353	Groups of genes	Essential genes			1.95979	0.0173667	4.74758	1.87515
Membrane	P37464	SerS	C260	Information processing	Protein synthesis, modification and degradation			10.7996	5.38446
Membrane	P37464	SerS	C260	Groups of genes	Essential genes			10.7996	5.38446
Membrane	P37476	FtsH	C255	Information processing	Protein synthesis, modification and degradation	21.9558	12.0925	16.4673	7.8853	22.5875	4.12314
Membrane	P37476	FtsH	C255	Groups of genes	Membrane proteins	21.9558	12.0925	16.4673	7.8853	22.5875	4.12314
Membrane	P37476	FtsH	C255	Lifestyles	Exponential and early post-exponential lifestyle	21.9558	12.0925	16.4673	7.8853	22.5875	4.12314
Membrane	P37476	FtsH	C255	Lifestyles	Exponential and early post-exponential lifestyle	21.9558	12.0925	16.4673	7.8853	22.5875	4.12314
Membrane	P37476	FtsH	C255	Lifestyles	Coping with stress	21.9558	12.0925	16.4673	7.8853	22.5875	4.12314
Membrane	P37476	FtsH	C255	Lifestyles	Coping with stress	21.9558	12.0925	16.4673	7.8853	22.5875	4.12314
Membrane	P37476	FtsH	C255	Cellular processes	Cell envelope and cell division	21.9558	12.0925	16.4673	7.8853	22.5875	4.12314
Membrane	P37487	PpaC	C118	Groups of genes	Essential genes			8.05391	0.56198	12.8593	0.958031
Membrane	P37487	PpaC	C118	Metabolism	Additional metabolic pathways			8.05391	0.56198	12.8593	0.958031
Membrane	P37487	PpaC	C158	Groups of genes	Essential genes	6.43131	0.928474	6.12707	1.78904	8.64319	0.202651
Membrane	P37487	PpaC	C158	Metabolism	Additional metabolic pathways	6.43131	0.928474	6.12707	1.78904	8.64319	0.202651
Membrane	P37487	PpaC	C18	Groups of genes	Essential genes	19.5941	0.562334	19.4194	3.83227	27.2942	2.49495
Membrane	P37487	PpaC	C18	Metabolism	Additional metabolic pathways	19.5941	0.562334	19.4194	3.83227	27.2942	2.49495
Membrane	P37518	YchF	C35	Groups of genes	Proteins of unknown function	13.1846	1.07991	11.5901	0.648368	13.0219	0.0975485
Membrane	P37518	YchF	C35	Groups of genes	GTP-binding proteins	13.1846	1.07991	11.5901	0.648368	13.0219	0.0975485
Membrane	P37518	YchF	C101	Groups of genes	Proteins of unknown function			5.76349	2.09204	10.0253	0.0751916
Membrane	P37518	YchF	C101	Groups of genes	GTP-binding proteins			5.76349	2.09204	10.0253	0.0751916
Membrane	P37571	ClpC	C311	Information processing	Protein synthesis, modification and degradation	23.2593	4.24576	11.2806	0.464782	11.6675	5.27766
Membrane	P37571	ClpC	C311	Groups of genes	Phosphoproteins	23.2593	4.24576	11.2806	0.464782	11.6675	5.27766
Membrane	P37571	ClpC	C311	Lifestyles	Sporulation	23.2593	4.24576	11.2806	0.464782	11.6675	5.27766
Membrane	P37571	ClpC	C311	Lifestyles	Coping with stress	23.2593	4.24576	11.2806	0.464782	11.6675	5.27766
Membrane	P37571	ClpC	C311	Lifestyles	Coping with stress	23.2593	4.24576	11.2806	0.464782	11.6675	5.27766
Membrane	P37571	ClpC	C311	Cellular processes	Cell envelope and cell division	23.2593	4.24576	11.2806	0.464782	11.6675	5.27766
Membrane	P37869	Eno	C118	Information processing	RNA synthesis and degradation	10.0155	0.767914	16.3784	6.96267	16.2885	1.24829
Membrane	P37869	Eno	C118	Groups of genes	Essential genes	10.0155	0.767914	16.3784	6.96267	16.2885	1.24829
Membrane	P37869	Eno	C118	Groups of genes	Phosphoproteins	10.0155	0.767914	16.3784	6.96267	16.2885	1.24829
Membrane	P37869	Eno	C118	Groups of genes	Phosphoproteins	10.0155	0.767914	16.3784	6.96267	16.2885	1.24829
Membrane	P37869	Eno	C118	Groups of genes	Phosphoproteins	10.0155	0.767914	16.3784	6.96267	16.2885	1.24829
Membrane	P37869	Eno	C118	Groups of genes	Membrane proteins	10.0155	0.767914	16.3784	6.96267	16.2885	1.24829
Membrane	P37869	Eno	C118	Groups of genes	Universally conserved proteins	10.0155	0.767914	16.3784	6.96267	16.2885	1.24829
Membrane	P37869	Eno	C118	Metabolism	Carbon metabolism	10.0155	0.767914	16.3784	6.96267	16.2885	1.24829
Membrane	P37869	Eno	C118	Metabolism	Carbon metabolism	10.0155	0.767914	16.3784	6.96267	16.2885	1.24829
Membrane	P37870	RpoB	C515	Information processing	RNA synthesis and degradation					23.8932	1.03864
Membrane	P37870	RpoB	C515	Groups of genes	Essential genes					23.8932	1.03864
Membrane	P37870	RpoB	C515	Groups of genes	Phosphoproteins					23.8932	1.03864
Membrane	P37870	RpoB	C625	Information processing	RNA synthesis and degradation	9.61818	0.0346096	10.239	0.892472	9.11095	0.0311233
Membrane	P37870	RpoB	C625	Groups of genes	Essential genes	9.61818	0.0346096	10.239	0.892472	9.11095	0.0311233
Membrane	P37870	RpoB	C625	Groups of genes	Phosphoproteins	9.61818	0.0346096	10.239	0.892472	9.11095	0.0311233
Membrane	P37870	RpoB	C676	Information processing	RNA synthesis and degradation	4.49325	0.139751
Membrane	P37870	RpoB	C676	Groups of genes	Essential genes	4.49325	0.139751
Membrane	P37870	RpoB	C676	Groups of genes	Phosphoproteins	4.49325	0.139751
Membrane	P37870	RpoB	C723	Information processing	RNA synthesis and degradation	7.52153	0.450862	9.15039	0.743297	6.96016	0.325805
Membrane	P37870	RpoB	C723	Groups of genes	Essential genes	7.52153	0.450862	9.15039	0.743297	6.96016	0.325805
Membrane	P37870	RpoB	C723	Groups of genes	Phosphoproteins	7.52153	0.450862	9.15039	0.743297	6.96016	0.325805
Membrane	P37871	RpoC	C48	Information processing	RNA synthesis and degradation	9.47895	0.110719	10.2177	5.04754	14.8119	2.09045
Membrane	P37871	RpoC	C48	Groups of genes	Essential genes	9.47895	0.110719	10.2177	5.04754	14.8119	2.09045
Membrane	P37871	RpoC	C48	Groups of genes	Phosphoproteins	9.47895	0.110719	10.2177	5.04754	14.8119	2.09045
Membrane	P37871	RpoC	C78	Information processing	RNA synthesis and degradation	6.84485	1.71593	7.70598	0.194641	12.211	1.2634
Membrane	P37871	RpoC	C78	Groups of genes	Essential genes	6.84485	1.71593	7.70598	0.194641	12.211	1.2634
Membrane	P37871	RpoC	C78	Groups of genes	Phosphoproteins	6.84485	1.71593	7.70598	0.194641	12.211	1.2634
Membrane	P37871	RpoC	C818	Information processing	RNA synthesis and degradation	10.9637	1.65431	13.3741	4.43249	8.2061	3.08345
Membrane	P37871	RpoC	C818	Groups of genes	Essential genes	10.9637	1.65431	13.3741	4.43249	8.2061	3.08345
Membrane	P37871	RpoC	C818	Groups of genes	Phosphoproteins	10.9637	1.65431	13.3741	4.43249	8.2061	3.08345
Membrane	P37877	AckA	C205	Metabolism	Carbon metabolism	32.3044	1.97541	23.3571	4.08398
Membrane	P37877	AckA	C205	Metabolism	Electron transport and ATP synthesis	32.3044	1.97541	23.3571	4.08398
Membrane	P37941	BfmBAB	C111	Groups of genes	Phosphoproteins			12.6479	1.43813	12.3185	6.04691
Membrane	P37941	BfmBAB	C111	Metabolism	Amino acid - nitrogen metabolism			12.6479	1.43813	12.3185	6.04691
Membrane	P37946	IlvA	C44	Metabolism	Amino acid - nitrogen metabolism	20.0585	3.37372	13.8859	0.634035	19.4337	5.0359
Membrane	P37946	IlvA	C312	Metabolism	Amino acid - nitrogen metabolism	7.22752	0.256666	6.28814	0.0762357	12.3339	0.057069
Membrane	P39120	CitZ	C195	Groups of genes	Phosphoproteins	8.6024	0.0720174	8.06737	0.303109	8.94636	2.40491
Membrane	P39120	CitZ	C195	Metabolism	Carbon metabolism	8.6024	0.0720174	8.06737	0.303109	8.94636	2.40491
Membrane	P39121	DeoC	C37	Metabolism	Nucleotide metabolism	29.4326	18.4225	13.4071	9.11608	21.977	3.77238
Membrane	P39126	Icd	C118	Groups of genes	Phosphoproteins	11.9399	10.2152	13.064	7.57789	14.2005	10.6659
Membrane	P39126	Icd	C118	Groups of genes	Phosphoproteins	11.9399	10.2152	13.064	7.57789	14.2005	10.6659
Membrane	P39126	Icd	C118	Metabolism	Carbon metabolism	11.9399	10.2152	13.064	7.57789	14.2005	10.6659
Membrane	P39126	Icd	C411	Groups of genes	Phosphoproteins			8.08663	10.198	3.69249	0.233448
Membrane	P39126	Icd	C411	Groups of genes	Phosphoproteins			8.08663	10.198	3.69249	0.233448
Membrane	P39126	Icd	C411	Metabolism	Carbon metabolism			8.08663	10.198	3.69249	0.233448
Membrane	P39148	GlyA	C238	Information processing	Genetics			2.25679	0.442777
Membrane	P39148	GlyA	C238	Groups of genes	Phosphoproteins			2.25679	0.442777
Membrane	P39148	GlyA	C238	Metabolism	Amino acid - nitrogen metabolism			2.25679	0.442777
Membrane	P39148	GlyA	C64	Information processing	Genetics	17.7499	9.36053			9.22368	1.00433
Membrane	P39148	GlyA	C64	Groups of genes	Phosphoproteins	17.7499	9.36053			9.22368	1.00433
Membrane	P39148	GlyA	C64	Metabolism	Amino acid - nitrogen metabolism	17.7499	9.36053			9.22368	1.00433
Membrane	P39149	Upp	C159	Metabolism	Nucleotide metabolism	15.0234	6.92147	9.87562	1.6877	14.6884	4.49856
Membrane	P39576	IlvK	C104	Metabolism	Amino acid - nitrogen metabolism	15.8865	14.391	6.8644	0.126165	19.3982	4.07143
Membrane	P39581	DltA	C176	Lifestyles	Coping with stress	16.5928	0.925276			23.0484	0.130216
Membrane	P39581	DltA	C176	Metabolism	Additional metabolic pathways	16.5928	0.925276			23.0484	0.130216
Membrane	P39581	DltA	C176	Cellular processes	Cell envelope and cell division	16.5928	0.925276			23.0484	0.130216
Membrane	P39581	DltA	C393	Lifestyles	Coping with stress	7.01402	3.9266	5.14731	0.47366	8.62086	0.0851266
Membrane	P39581	DltA	C393	Metabolism	Additional metabolic pathways	7.01402	3.9266	5.14731	0.47366	8.62086	0.0851266
Membrane	P39581	DltA	C393	Cellular processes	Cell envelope and cell division	7.01402	3.9266	5.14731	0.47366	8.62086	0.0851266
Membrane	P39646	Pta	C306	Groups of genes	Phosphoproteins					9.61384	7.0727
Membrane	P39646	Pta	C306	Metabolism	Carbon metabolism					9.61384	7.0727
Membrane	P39666	NadC	C118	Metabolism	Additional metabolic pathways	56.0926	38.4955	17.5267	1.75277	24.9528	3.10695
Membrane	P39771	PurT	C210	Metabolism	Nucleotide metabolism			9.16233	1.24245	5.16555	6.1691
Membrane	P39773	GpmI	C424	Groups of genes	Essential genes	7.48908	0.772999	7.12061	0.301273	8.37961	0.218055
Membrane	P39773	GpmI	C424	Groups of genes	Phosphoproteins	7.48908	0.772999	7.12061	0.301273	8.37961	0.218055
Membrane	P39773	GpmI	C424	Metabolism	Carbon metabolism	7.48908	0.772999	7.12061	0.301273	8.37961	0.218055
Membrane	P39773	GpmI	C424	Metabolism	Carbon metabolism	7.48908	0.772999	7.12061	0.301273	8.37961	0.218055
Membrane	P39812	GltA	C813	Groups of genes	Phosphoproteins			37.5109	25.2251
Membrane	P39812	GltA	C813	Groups of genes	Efp-dependent proteins			37.5109	25.2251
Membrane	P39812	GltA	C813	Metabolism	Amino acid - nitrogen metabolism			37.5109	25.2251
Membrane	P39815	TrmFO	C87	Information processing	Protein synthesis, modification and degradation			17.9871	6.74757	17.1159	2.3876
Membrane	P39912	AroA	C126	Groups of genes	Phosphoproteins	18.0557	5.67458	13.9205	5.31058	11.4265	1.91726
Membrane	P39912	AroA	C126	Groups of genes	Phosphoproteins	18.0557	5.67458	13.9205	5.31058	11.4265	1.91726
Membrane	P39912	AroA	C126	Groups of genes	Phosphoproteins	18.0557	5.67458	13.9205	5.31058	11.4265	1.91726
Membrane	P39912	AroA	C126	Metabolism	Amino acid - nitrogen metabolism	18.0557	5.67458	13.9205	5.31058	11.4265	1.91726
Membrane	P42108	YxaI	C144	Groups of genes	Membrane proteins	51.1071	16.3051	51.9302	1.3905	39.71	12.6658
Membrane	P42108	YxaI	C144	Groups of genes	Proteins of unknown function	51.1071	16.3051	51.9302	1.3905	39.71	12.6658
Membrane	P42919	RplB	C188	Information processing	Protein synthesis, modification and degradation					32.6239	23.4104
Membrane	P42919	RplB	C188	Groups of genes	Essential genes					32.6239	23.4104
Membrane	P42919	RplB	C188	Groups of genes	Universally conserved proteins					32.6239	23.4104
Membrane	P45740	ThiC	C245	Groups of genes	Phosphoproteins	19.3115	2.35493	58.1086	13.5003	15.21	1.75968
Membrane	P45740	ThiC	C245	Groups of genes	Phosphoproteins	19.3115	2.35493	58.1086	13.5003	15.21	1.75968
Membrane	P45740	ThiC	C245	Groups of genes	Phosphoproteins	19.3115	2.35493	58.1086	13.5003	15.21	1.75968
Membrane	P45740	ThiC	C245	Metabolism	Additional metabolic pathways	19.3115	2.35493	58.1086	13.5003	15.21	1.75968
Membrane	P46323	CinA	C271	Groups of genes	Proteins of unknown function			42.4144	9.30986
Membrane	P46323	CinA	C336	Groups of genes	Proteins of unknown function	6.22779	1.74766			12.8881	2.26537
Membrane	P46906	ArgS	C153	Information processing	Protein synthesis, modification and degradation	6.33908	0.0537671			4.10251	1.17964
Membrane	P46906	ArgS	C153	Groups of genes	Essential genes	6.33908	0.0537671			4.10251	1.17964
Membrane	P46906	ArgS	C153	Groups of genes	Universally conserved proteins	6.33908	0.0537671			4.10251	1.17964
Membrane	P50735	GudB	C124	Information processing	Regulation of gene expression	11.6037	8.45494
Membrane	P50735	GudB	C124	Information processing	Regulation of gene expression	11.6037	8.45494
Membrane	P50735	GudB	C124	Groups of genes	Phosphoproteins	11.6037	8.45494
Membrane	P50735	GudB	C124	Metabolism	Amino acid - nitrogen metabolism	11.6037	8.45494
Membrane	P50735	GudB	C108	Information processing	Regulation of gene expression	20.7818	1.13003	15.297	3.88015
Membrane	P50735	GudB	C108	Information processing	Regulation of gene expression	20.7818	1.13003	15.297	3.88015
Membrane	P50735	GudB	C108	Groups of genes	Phosphoproteins	20.7818	1.13003	15.297	3.88015
Membrane	P50735	GudB	C108	Metabolism	Amino acid - nitrogen metabolism	20.7818	1.13003	15.297	3.88015
Membrane	P50829	YpqE	C120	Groups of genes	Phosphoproteins	27.3507	23.6374	5.72441	2.44661	19.0552	13.5705
Membrane	P50829	YpqE	C120	Cellular processes	Transporters	27.3507	23.6374	5.72441	2.44661	19.0552	13.5705
Membrane	P50840	YpsC	C46	Information processing	Protein synthesis, modification and degradation					27.2265	0.350305
Membrane	P50866	ClpX	C390	Information processing	Protein synthesis, modification and degradation	8.40536	0.968576			8.2075	0.467922
Membrane	P51835	FtsY	C208	Information processing	Protein synthesis, modification and degradation			9.72353	2.93249	8.86966	0.78795
Membrane	P51835	FtsY	C208	Groups of genes	Essential genes			9.72353	2.93249	8.86966	0.78795
Membrane	P51835	FtsY	C208	Groups of genes	Membrane proteins			9.72353	2.93249	8.86966	0.78795
Membrane	P51835	FtsY	C208	Lifestyles	Sporulation			9.72353	2.93249	8.86966	0.78795
Membrane	P53001	AspB	C315	Metabolism	Amino acid - nitrogen metabolism	15.5959	2.07738	25.2237	19.1847	15.7713	1.08614
Membrane	P53001	AspB	C335	Metabolism	Amino acid - nitrogen metabolism	8.70243	2.93176	10.4656	7.12694	9.249	4.46414
Membrane	P53001	AspB	C96	Metabolism	Amino acid - nitrogen metabolism			6.2887	0.0944483	7.39778	0.121091
Membrane	P53554	BioI	C296	Metabolism	Additional metabolic pathways			25.9437	12.7851
Membrane	P53554	BioI	C275	Metabolism	Additional metabolic pathways	24.1748	0.305412	45.0655	35.3764
Membrane	P53557	BioB	C254	Metabolism	Additional metabolic pathways	10.1753	2.11188
Membrane	P53557	BioB	C109	Metabolism	Additional metabolic pathways			28.2043	2.52632
Membrane	P54376	GcvPA	C203	Metabolism	Amino acid - nitrogen metabolism	9.58419	1.22063	10.6015	1.66599
Membrane	P54380	GlyQ	C239	Information processing	Protein synthesis, modification and degradation	16.0415	5.85368	5.93715	0.573194	10.9454	4.34238
Membrane	P54380	GlyQ	C239	Groups of genes	Essential genes	16.0415	5.85368	5.93715	0.573194	10.9454	4.34238
Membrane	P54382	FolD	C240	Information processing	Protein synthesis, modification and degradation			8.93556	3.21463	12.6047	1.05999
Membrane	P54419	MetK	C44	Groups of genes	Essential genes	8.39443	4.303			19.4816	0.640821
Membrane	P54419	MetK	C44	Metabolism	Amino acid - nitrogen metabolism	8.39443	4.303			19.4816	0.640821
Membrane	P54419	MetK	C22	Groups of genes	Essential genes	11.2836	0.884054	12.1335	4.4979	12.3006	0.962323
Membrane	P54419	MetK	C22	Metabolism	Amino acid - nitrogen metabolism	11.2836	0.884054	12.1335	4.4979	12.3006	0.962323
Membrane	P54420	AsnB	C589	Metabolism	Amino acid - nitrogen metabolism			7.79701	2.76399
Membrane	P54452	YqeG	C113	Groups of genes	Essential genes			18.0201	3.61908
Membrane	P54452	YqeG	C113	Groups of genes	Poorly characterized - putative enzymes			18.0201	3.61908
Membrane	P54466	YqfA	C110	Groups of genes	Membrane proteins			35.0892	1.42757
Membrane	P54466	YqfA	C110	Lifestyles	Coping with stress			35.0892	1.42757
Membrane	P54466	YqfA	C110	Lifestyles	Coping with stress			35.0892	1.42757
Membrane	P54466	YqfA	C110	Cellular processes	Cell envelope and cell division			35.0892	1.42757
Membrane	P54482	IspG	C56	Groups of genes	Essential genes	10.5707	4.63438
Membrane	P54482	IspG	C56	Lifestyles	Sporulation	10.5707	4.63438
Membrane	P54482	IspG	C56	Metabolism	Lipid metabolism	10.5707	4.63438
Membrane	P54510	YqhL	C87	Groups of genes	Membrane proteins	12.0128	6.51685
Membrane	P54510	YqhL	C87	Groups of genes	Proteins of unknown function	12.0128	6.51685
Membrane	P54534	YqiW	C142	Lifestyles	Coping with stress	25.1023	2.04298	21.3749	8.77751	24.0881	1.16501
Membrane	P54542	YqjE	C239	Groups of genes	Poorly characterized - putative enzymes	10.9312	5.0863			47.8188	25.4652
Membrane	P54716	GlvA	C54	Groups of genes	Membrane proteins					42.1649	28.3288
Membrane	P54716	GlvA	C54	Metabolism	Carbon metabolism					42.1649	28.3288
Membrane	P55180	GalE	C298	Lifestyles	Exponential and early post-exponential lifestyle	26.2003	14.952	28.8955	20.6989
Membrane	P55180	GalE	C298	Lifestyles	Exponential and early post-exponential lifestyle	26.2003	14.952	28.8955	20.6989
Membrane	P55180	GalE	C298	Metabolism	Carbon metabolism	26.2003	14.952	28.8955	20.6989
Membrane	P55872	InfC	C145	Information processing	Protein synthesis, modification and degradation	5.48821	1.29632	5.40343	0.326267	5.55903	0.216569
Membrane	P55872	InfC	C145	Groups of genes	Essential genes	5.48821	1.29632	5.40343	0.326267	5.55903	0.216569
Membrane	P55872	InfC	C58	Information processing	Protein synthesis, modification and degradation	27.3444	5.20427	46.1198	5.5591	34.9462	2.44139
Membrane	P55872	InfC	C58	Groups of genes	Essential genes	27.3444	5.20427	46.1198	5.5591	34.9462	2.44139
Membrane	P70965	MurAA	C43	Groups of genes	Essential genes	14.2263	1.77896	12.6886	2.2997	26.0427	1.65022
Membrane	P70965	MurAA	C43	Metabolism	Additional metabolic pathways	14.2263	1.77896	12.6886	2.2997	26.0427	1.65022
Membrane	P70965	MurAA	C43	Cellular processes	Cell envelope and cell division	14.2263	1.77896	12.6886	2.2997	26.0427	1.65022
Membrane	P71002	RapF	C231	Information processing	Genetics			2.73346	1.09156
Membrane	P71002	RapF	C231	Information processing	Protein synthesis, modification and degradation			2.73346	1.09156
Membrane	P71002	RapF	C231	Information processing	Regulation of gene expression			2.73346	1.09156
Membrane	P71002	RapF	C231	Information processing	Regulation of gene expression			2.73346	1.09156
Membrane	P71002	RapF	C231	Lifestyles	Exponential and early post-exponential lifestyle			2.73346	1.09156
Membrane	P71019	FabD	C163	Groups of genes	Essential genes	13.9741	4.48367	12.0419	2.66264	16.7327	2.13349
Membrane	P71019	FabD	C163	Metabolism	Lipid metabolism	13.9741	4.48367	12.0419	2.66264	16.7327	2.13349
Membrane	P71079	FabL	C120	Lifestyles	Sporulation	13.4607	1.79417	17.302	16.9597	10.681	1.98397
Membrane	P71079	FabL	C120	Metabolism	Lipid metabolism	13.4607	1.79417	17.302	16.9597	10.681	1.98397
Membrane	P71088	Spo0M	C159	Lifestyles	Sporulation	9.18666	2.6992	11.5942	3.26981	10.7117	3.56863
Membrane	P71088	Spo0M	C159	Lifestyles	Coping with stress	9.18666	2.6992	11.5942	3.26981	10.7117	3.56863
Membrane	P80239	AhpC	C166	Groups of genes	Phosphoproteins	85.0074	5.34405			80.8022	13.9327
Membrane	P80239	AhpC	C166	Lifestyles	Coping with stress	85.0074	5.34405			80.8022	13.9327
Membrane	P80700	Tsf	C239	Information processing	Protein synthesis, modification and degradation	19.0794	1.27335	18.0744	5.27823	17.078	0.856951
Membrane	P80700	Tsf	C239	Groups of genes	Essential genes	19.0794	1.27335	18.0744	5.27823	17.078	0.856951
Membrane	P80700	Tsf	C239	Groups of genes	Phosphoproteins	19.0794	1.27335	18.0744	5.27823	17.078	0.856951
Membrane	P80858	LeuC	C243	Groups of genes	Phosphoproteins			6.00842	0.525854	5.26664	3.07685
Membrane	P80858	LeuC	C243	Metabolism	Amino acid - nitrogen metabolism			6.00842	0.525854	5.26664	3.07685
Membrane	P80858	LeuC	C347	Groups of genes	Phosphoproteins			32.082	16.3781
Membrane	P80858	LeuC	C347	Metabolism	Amino acid - nitrogen metabolism			32.082	16.3781
Membrane	P80858	LeuC	C90	Groups of genes	Phosphoproteins	7.33239	1.13181	7.65499	5.79355	6.90898	0.657197
Membrane	P80858	LeuC	C90	Metabolism	Amino acid - nitrogen metabolism	7.33239	1.13181	7.65499	5.79355	6.90898	0.657197
Membrane	P80859	GndA	C332	Groups of genes	Phosphoproteins			4.78062	1.65438	7.12604	4.4206
Membrane	P80859	GndA	C332	Metabolism	Carbon metabolism			4.78062	1.65438	7.12604	4.4206
Membrane	P80859	GndA	C168	Groups of genes	Phosphoproteins	6.85018	0.71891	6.31197	0.80473	7.74956	0.306988
Membrane	P80859	GndA	C168	Metabolism	Carbon metabolism	6.85018	0.71891	6.31197	0.80473	7.74956	0.306988
Membrane	P80860	Pgi	C404	Information processing	Genetics					16.8646	6.88464
Membrane	P80860	Pgi	C404	Groups of genes	Phosphoproteins					16.8646	6.88464
Membrane	P80860	Pgi	C404	Groups of genes	Phosphoproteins					16.8646	6.88464
Membrane	P80860	Pgi	C404	Metabolism	Carbon metabolism					16.8646	6.88464
Membrane	P80860	Pgi	C404	Metabolism	Carbon metabolism					16.8646	6.88464
Membrane	P80862	SerC	C344	Metabolism	Amino acid - nitrogen metabolism	11.9491	3.51085	8.40092	1.74256	10.7093	3.89584
Membrane	P80865	SucD	C297	Groups of genes	Phosphoproteins	11.2486	3.59087	5.67539	0.0707949	8.51496	2.96424
Membrane	P80865	SucD	C297	Metabolism	Carbon metabolism	11.2486	3.59087	5.67539	0.0707949	8.51496	2.96424
Membrane	P80865	SucD	C297	Metabolism	Electron transport and ATP synthesis	11.2486	3.59087	5.67539	0.0707949	8.51496	2.96424
Membrane	P80865	SucD	C269	Groups of genes	Phosphoproteins	15.2878	1.70938	14.5145	5.37139	16.4652	3.20574
Membrane	P80865	SucD	C269	Metabolism	Carbon metabolism	15.2878	1.70938	14.5145	5.37139	16.4652	3.20574
Membrane	P80865	SucD	C269	Metabolism	Electron transport and ATP synthesis	15.2878	1.70938	14.5145	5.37139	16.4652	3.20574
Membrane	P80866	SufC	C200	Groups of genes	Essential genes	28.4333	4.88914	13.0629	4.27327	18.8079	0.302833
Membrane	P80866	SufC	C200	Groups of genes	Phosphoproteins	28.4333	4.88914	13.0629	4.27327	18.8079	0.302833
Membrane	P80866	SufC	C200	Metabolism	Additional metabolic pathways	28.4333	4.88914	13.0629	4.27327	18.8079	0.302833
Membrane	P80866	SufC	C200	Cellular processes	Transporters	28.4333	4.88914	13.0629	4.27327	18.8079	0.302833
Membrane	P80868	FusA	C219	Information processing	Protein synthesis, modification and degradation			14.8145	4.10015	11.9749	3.13173
Membrane	P80868	FusA	C219	Groups of genes	Essential genes			14.8145	4.10015	11.9749	3.13173
Membrane	P80868	FusA	C219	Groups of genes	Phosphoproteins			14.8145	4.10015	11.9749	3.13173
Membrane	P80868	FusA	C219	Groups of genes	Phosphoproteins			14.8145	4.10015	11.9749	3.13173
Membrane	P80868	FusA	C219	Groups of genes	Phosphoproteins			14.8145	4.10015	11.9749	3.13173
Membrane	P80868	FusA	C389	Information processing	Protein synthesis, modification and degradation			2.71064	1.06901	2.78357	0.24526
Membrane	P80868	FusA	C389	Groups of genes	Essential genes			2.71064	1.06901	2.78357	0.24526
Membrane	P80868	FusA	C389	Groups of genes	Phosphoproteins			2.71064	1.06901	2.78357	0.24526
Membrane	P80868	FusA	C389	Groups of genes	Phosphoproteins			2.71064	1.06901	2.78357	0.24526
Membrane	P80868	FusA	C389	Groups of genes	Phosphoproteins			2.71064	1.06901	2.78357	0.24526
Membrane	P80868	FusA	C595	Information processing	Protein synthesis, modification and degradation	11.8386	2.7667	8.56801	0.371744	13.1866	2.18409
Membrane	P80868	FusA	C595	Groups of genes	Essential genes	11.8386	2.7667	8.56801	0.371744	13.1866	2.18409
Membrane	P80868	FusA	C595	Groups of genes	Phosphoproteins	11.8386	2.7667	8.56801	0.371744	13.1866	2.18409
Membrane	P80868	FusA	C595	Groups of genes	Phosphoproteins	11.8386	2.7667	8.56801	0.371744	13.1866	2.18409
Membrane	P80868	FusA	C595	Groups of genes	Phosphoproteins	11.8386	2.7667	8.56801	0.371744	13.1866	2.18409
Membrane	P80877	MetE	C520	Groups of genes	Phosphoproteins	13.8897	2.52958	13.1464	3.45317	15.4803	0.442265
Membrane	P80877	MetE	C520	Metabolism	Amino acid - nitrogen metabolism	13.8897	2.52958	13.1464	3.45317	15.4803	0.442265
Membrane	P80877	MetE	C719	Groups of genes	Phosphoproteins	16.8975	8.61846	17.9603	12.8389	12.2277	5.60813
Membrane	P80877	MetE	C719	Metabolism	Amino acid - nitrogen metabolism	16.8975	8.61846	17.9603	12.8389	12.2277	5.60813
Membrane	P80877	MetE	C730	Groups of genes	Phosphoproteins	3.23644	0.570888	2.63688	0.316707	28.2859	4.21212
Membrane	P80877	MetE	C730	Metabolism	Amino acid - nitrogen metabolism	3.23644	0.570888	2.63688	0.316707	28.2859	4.21212
Membrane	P80886	SucC	C102	Groups of genes	Phosphoproteins	8.73932	2.99881	3.65927	0.634673	8.55635	0.926951
Membrane	P80886	SucC	C102	Metabolism	Carbon metabolism	8.73932	2.99881	3.65927	0.634673	8.55635	0.926951
Membrane	P80886	SucC	C102	Metabolism	Electron transport and ATP synthesis	8.73932	2.99881	3.65927	0.634673	8.55635	0.926951
Membrane	P80886	SucC	C193	Groups of genes	Phosphoproteins	11.1257	3.9082	9.6149	2.33388	12.9947	2.88735
Membrane	P80886	SucC	C193	Metabolism	Carbon metabolism	11.1257	3.9082	9.6149	2.33388	12.9947	2.88735
Membrane	P80886	SucC	C193	Metabolism	Electron transport and ATP synthesis	11.1257	3.9082	9.6149	2.33388	12.9947	2.88735
Membrane	P80886	SucC	C325	Groups of genes	Phosphoproteins	11.3868	1.19567	8.49028	0.371326	10.738	2.65698
Membrane	P80886	SucC	C325	Metabolism	Carbon metabolism	11.3868	1.19567	8.49028	0.371326	10.738	2.65698
Membrane	P80886	SucC	C325	Metabolism	Electron transport and ATP synthesis	11.3868	1.19567	8.49028	0.371326	10.738	2.65698
Membrane	P94512	YsaA	C27	Metabolism	Amino acid - nitrogen metabolism					8.57556	0.444872
Membrane	P94521	YsdC	C187	Metabolism	Carbon metabolism	31.466	4.74282
Membrane	P94565	LeuA	C440	Groups of genes	Membrane proteins	32.9013	24.6027	10.2646	0.572916	15.5159	3.61916
Membrane	P94565	LeuA	C440	Metabolism	Amino acid - nitrogen metabolism	32.9013	24.6027	10.2646	0.572916	15.5159	3.61916
Membrane	P94565	LeuA	C143	Groups of genes	Membrane proteins	10.7057	3.14641	11.3633	3.25366	18.0017	9.43729
Membrane	P94565	LeuA	C143	Metabolism	Amino acid - nitrogen metabolism	10.7057	3.14641	11.3633	3.25366	18.0017	9.43729
Membrane	P94565	LeuA	C67	Groups of genes	Membrane proteins	8.12299	0.175634	3.35153	0.291608	11.1671	0.236806
Membrane	P94565	LeuA	C67	Metabolism	Amino acid - nitrogen metabolism	8.12299	0.175634	3.35153	0.291608	11.1671	0.236806
Membrane	P94565	LeuA	C75	Groups of genes	Membrane proteins	12.2576	1.50042	7.58002	4.17553
Membrane	P94565	LeuA	C75	Metabolism	Amino acid - nitrogen metabolism	12.2576	1.50042	7.58002	4.17553
Membrane	P94568	LeuD	C79	Metabolism	Amino acid - nitrogen metabolism	11.3396	1.79098	12.9703	1.91193	15.8728	1.0066
Membrane	P94568	LeuD	C111	Metabolism	Amino acid - nitrogen metabolism	8.36787	1.30258	7.69688	2.34039	22.7409	15.3425
Membrane	P96583	TopB	C188	Information processing	Genetics	9.59137	1.88186
Membrane	P96583	TopB	C188	Information processing	Genetics	9.59137	1.88186
Membrane	P96605	YdbJ	C201	Groups of genes	Membrane proteins					16.4414	3.27674
Membrane	P96605	YdbJ	C201	Cellular processes	Transporters					16.4414	3.27674
Membrane	P96612	Ddl	C232	Groups of genes	Essential genes			7.15676	4.63377
Membrane	P96612	Ddl	C232	Lifestyles	Coping with stress			7.15676	4.63377
Membrane	P96612	Ddl	C232	Metabolism	Additional metabolic pathways			7.15676	4.63377
Membrane	P96612	Ddl	C232	Cellular processes	Cell envelope and cell division			7.15676	4.63377
Membrane	Q01464	MinD	C35	Groups of genes	Membrane proteins			19.7718	1.17431
Membrane	Q01464	MinD	C35	Lifestyles	Coping with stress			19.7718	1.17431
Membrane	Q01464	MinD	C35	Cellular processes	Cell envelope and cell division			19.7718	1.17431
Membrane	Q03224	GlpX	C132	Metabolism	Carbon metabolism	14.7332	5.36432	7.10172	0.150268	13.1293	1.09214
Membrane	Q04385	YgxA	C270	Groups of genes	Proteins of unknown function			22.26	1.18815	39.5891	25.1082
Membrane	Q04747	SrfAB	C2015	Groups of genes	Phosphoproteins	14.971	7.39298	14.4759	6.56005	15.438	1.85248
Membrane	Q04747	SrfAB	C2015	Groups of genes	Phosphoproteins	14.971	7.39298	14.4759	6.56005	15.438	1.85248
Membrane	Q04747	SrfAB	C2015	Groups of genes	Membrane proteins	14.971	7.39298	14.4759	6.56005	15.438	1.85248
Membrane	Q04747	SrfAB	C2015	Lifestyles	Exponential and early post-exponential lifestyle	14.971	7.39298	14.4759	6.56005	15.438	1.85248
Membrane	Q04747	SrfAB	C2015	Lifestyles	Coping with stress	14.971	7.39298	14.4759	6.56005	15.438	1.85248
Membrane	Q04747	SrfAB	C2015	Metabolism	Additional metabolic pathways	14.971	7.39298	14.4759	6.56005	15.438	1.85248
Membrane	Q04747	SrfAB	C3342	Groups of genes	Phosphoproteins	8.86582	2.55798	13.5783	5.09494	13.3179	1.30421
Membrane	Q04747	SrfAB	C3342	Groups of genes	Phosphoproteins	8.86582	2.55798	13.5783	5.09494	13.3179	1.30421
Membrane	Q04747	SrfAB	C3342	Groups of genes	Membrane proteins	8.86582	2.55798	13.5783	5.09494	13.3179	1.30421
Membrane	Q04747	SrfAB	C3342	Lifestyles	Exponential and early post-exponential lifestyle	8.86582	2.55798	13.5783	5.09494	13.3179	1.30421
Membrane	Q04747	SrfAB	C3342	Lifestyles	Coping with stress	8.86582	2.55798	13.5783	5.09494	13.3179	1.30421
Membrane	Q04747	SrfAB	C3342	Metabolism	Additional metabolic pathways	8.86582	2.55798	13.5783	5.09494	13.3179	1.30421
Membrane	Q04747	SrfAB	C901	Groups of genes	Phosphoproteins			7.33249	2.55851	9.95913	3.9331
Membrane	Q04747	SrfAB	C901	Groups of genes	Phosphoproteins			7.33249	2.55851	9.95913	3.9331
Membrane	Q04747	SrfAB	C901	Groups of genes	Membrane proteins			7.33249	2.55851	9.95913	3.9331
Membrane	Q04747	SrfAB	C901	Lifestyles	Exponential and early post-exponential lifestyle			7.33249	2.55851	9.95913	3.9331
Membrane	Q04747	SrfAB	C901	Lifestyles	Coping with stress			7.33249	2.55851	9.95913	3.9331
Membrane	Q04747	SrfAB	C901	Metabolism	Additional metabolic pathways			7.33249	2.55851	9.95913	3.9331
Membrane	Q04747;P27206	SrfAB;srfAA	C2586			58.7282	13.2407	60.1474	10.6263	54.8041	9.36632
Membrane	Q04747;P27206	SrfAB;srfAA	C2875			14.4443	1.60895	21.9485	0.0835334	13.2007	0.736736
Membrane	Q04795	DapG	C206	Groups of genes	Essential genes	14.0427	5.82286	20.7803	1.05149
Membrane	Q04795	DapG	C206	Lifestyles	Sporulation	14.0427	5.82286	20.7803	1.05149
Membrane	Q04795	DapG	C206	Metabolism	Additional metabolic pathways	14.0427	5.82286	20.7803	1.05149
Membrane	Q04795	DapG	C206	Metabolism	Amino acid - nitrogen metabolism	14.0427	5.82286	20.7803	1.05149
Membrane	Q04795	DapG	C206	Cellular processes	Cell envelope and cell division	14.0427	5.82286	20.7803	1.05149
Membrane	Q07836	WapI	C8	Groups of genes	Essential genes	8.01278	2.51427	9.83842	0.824149	36.5463	0.329333
Membrane	Q07836	WapI	C8	Groups of genes	Phosphoproteins	8.01278	2.51427	9.83842	0.824149	36.5463	0.329333
Membrane	Q07836	WapI	C8	Lifestyles	Coping with stress	8.01278	2.51427	9.83842	0.824149	36.5463	0.329333
Membrane	Q07836	WapI	C116	Groups of genes	Essential genes	18.9671	0.845762	24.574	3.39725	25.6212	1.77309
Membrane	Q07836	WapI	C116	Groups of genes	Phosphoproteins	18.9671	0.845762	24.574	3.39725	25.6212	1.77309
Membrane	Q07836	WapI	C116	Lifestyles	Coping with stress	18.9671	0.845762	24.574	3.39725	25.6212	1.77309
Membrane	Q08787	SrfAC	C1087	Groups of genes	Phosphoproteins			11.2033	0.709777
Membrane	Q08787	SrfAC	C1087	Groups of genes	Membrane proteins			11.2033	0.709777
Membrane	Q08787	SrfAC	C1087	Lifestyles	Exponential and early post-exponential lifestyle			11.2033	0.709777
Membrane	Q08787	SrfAC	C1087	Lifestyles	Coping with stress			11.2033	0.709777
Membrane	Q08787	SrfAC	C1087	Metabolism	Additional metabolic pathways			11.2033	0.709777
Membrane	Q08787	SrfAC	C1123	Groups of genes	Phosphoproteins	25.3165	1.56678	18.5513	0.829967
Membrane	Q08787	SrfAC	C1123	Groups of genes	Membrane proteins	25.3165	1.56678	18.5513	0.829967
Membrane	Q08787	SrfAC	C1123	Lifestyles	Exponential and early post-exponential lifestyle	25.3165	1.56678	18.5513	0.829967
Membrane	Q08787	SrfAC	C1123	Lifestyles	Coping with stress	25.3165	1.56678	18.5513	0.829967
Membrane	Q08787	SrfAC	C1123	Metabolism	Additional metabolic pathways	25.3165	1.56678	18.5513	0.829967
Membrane	Q08787	SrfAC	C724	Groups of genes	Phosphoproteins			3.54197	1.06108	11.6852	2.54765
Membrane	Q08787	SrfAC	C724	Groups of genes	Membrane proteins			3.54197	1.06108	11.6852	2.54765
Membrane	Q08787	SrfAC	C724	Lifestyles	Exponential and early post-exponential lifestyle			3.54197	1.06108	11.6852	2.54765
Membrane	Q08787	SrfAC	C724	Lifestyles	Coping with stress			3.54197	1.06108	11.6852	2.54765
Membrane	Q08787	SrfAC	C724	Metabolism	Additional metabolic pathways			3.54197	1.06108	11.6852	2.54765
Membrane	Q45477	IleS	C125	Information processing	Protein synthesis, modification and degradation	20.0316	5.0272	16.2931	5.56198	17.3398	6.45431
Membrane	Q45477	IleS	C125	Groups of genes	Essential genes	20.0316	5.0272	16.2931	5.56198	17.3398	6.45431
Membrane	Q45477	IleS	C346	Information processing	Protein synthesis, modification and degradation	12.3809	4.78092
Membrane	Q45477	IleS	C346	Groups of genes	Essential genes	12.3809	4.78092
Membrane	Q45477	IleS	C451	Information processing	Protein synthesis, modification and degradation	19.1319	9.93408
Membrane	Q45477	IleS	C451	Groups of genes	Essential genes	19.1319	9.93408
Membrane	Q45493	RnjA	C274	Information processing	RNA synthesis and degradation					42.8667	0.62255
Membrane	Q45493	RnjA	C274	Groups of genes	Essential genes					42.8667	0.62255
Membrane	Q45598	YydD	C271	Groups of genes	Proteins of unknown function	32.7487	34.1333			27.4071	1.78898
Membrane	Q45598	YydD	C475	Groups of genes	Proteins of unknown function	18.4352	14.9425	16.8886	3.42062	17.3547	5.08011
Membrane	Q45598	YydD	C12	Groups of genes	Proteins of unknown function			22.4286	17.1074	19.8968	0.278507
Membrane	Q45600	YydB	C162	Groups of genes	Proteins of unknown function	30.7118	5.64388	19.2778	9.02252	32.4503	4.89827
Membrane	Q9KWU4	Pyc	C676	Groups of genes	Membrane proteins	12.2316	4.9017	17.7262	9.19114	8.56525	1.67429
Membrane	Q9KWU4	Pyc	C676	Metabolism	Carbon metabolism	12.2316	4.9017	17.7262	9.19114	8.56525	1.67429
Membrane	Q9KWU4	Pyc	C100	Groups of genes	Membrane proteins	18.6862	3.73736	14.8073	8.23897	14.572	13.3978
Membrane	Q9KWU4	Pyc	C100	Metabolism	Carbon metabolism	18.6862	3.73736	14.8073	8.23897	14.572	13.3978
Membrane	Q9KWU4	Pyc	C25	Groups of genes	Membrane proteins	9.03983	3.89357	9.96027	9.30541	14.688	18.3364
Membrane	Q9KWU4	Pyc	C25	Metabolism	Carbon metabolism	9.03983	3.89357	9.96027	9.30541	14.688	18.3364
Membrane	Q9KWU4	Pyc	C261	Groups of genes	Membrane proteins	14.2405	4.78103	11.0389	2.99761	12.0779	4.38744
Membrane	Q9KWU4	Pyc	C261	Metabolism	Carbon metabolism	14.2405	4.78103	11.0389	2.99761	12.0779	4.38744
Membrane	O07608	LplJ	C22	Metabolism	Additional metabolic pathways	38.9076	7.68214	60.787	1.80216	63.8033	33.602
Membrane	O31632	MetC	C240	Metabolism	Amino acid - nitrogen metabolism			21.305	13.8729
Membrane	O31729	YlmG	C46	Groups of genes	Membrane proteins			67.434	10.8185
Membrane	O31729	YlmG	C46	Groups of genes	Proteins of unknown function			67.434	10.8185
Membrane	O31753	Dxr	C348	Groups of genes	Essential genes			48.2949	41.0398	79.0013	8.91474
Membrane	O31753	Dxr	C348	Metabolism	Lipid metabolism			48.2949	41.0398	79.0013	8.91474
Membrane	O31753	Dxr	C5	Groups of genes	Essential genes					17.8734	11.6537
Membrane	O31753	Dxr	C5	Metabolism	Lipid metabolism					17.8734	11.6537
Membrane	O32034	YrrO	C122	Information processing	Protein synthesis, modification and degradation			12.8084	1.42186
Membrane	O32037	TcdA	C92	Information processing	Protein synthesis, modification and degradation	15.231	2.39276	15.0235	5.05911	12.6896	0.61052
Membrane	O32071	YtdP	C206	Information processing	Regulation of gene expression					44.6245	32.8043
Membrane	O32071	YtdP	C206	Groups of genes	Membrane proteins					44.6245	32.8043
Membrane	O32169	MetN	C164	Groups of genes	Membrane proteins			11.7097	4.5531	9.04888	5.82889
Membrane	O32169	MetN	C164	Metabolism	Amino acid - nitrogen metabolism			11.7097	4.5531	9.04888	5.82889
Membrane	O32169	MetN	C164	Cellular processes	Transporters			11.7097	4.5531	9.04888	5.82889
Membrane	O34580	PcrA	C247	Information processing	Genetics	44.8927	11.2682			36.904	3.97295
Membrane	O34580	PcrA	C247	Information processing	Genetics	44.8927	11.2682			36.904	3.97295
Membrane	O34580	PcrA	C247	Groups of genes	Essential genes	44.8927	11.2682			36.904	3.97295
Membrane	O34580	PcrA	C247	Prophages and mobile genetic elements	Mobile genetic elements	44.8927	11.2682			36.904	3.97295
Membrane	O34774	YobJ	C105	Lifestyles	Coping with stress			10.7588	0.285398	38.4348	19.7444
Membrane	O34847	AccA	C155	Groups of genes	Essential genes	26.1797	1.08699			33.8227	21.9152
Membrane	O34847	AccA	C155	Metabolism	Lipid metabolism	26.1797	1.08699			33.8227	21.9152
Membrane	O34861	YoaC	C71	Groups of genes	Poorly characterized - putative enzymes	10.038	7.54164
Membrane	O34930	RapK	C314	Information processing	Genetics					11.8123	2.38753
Membrane	O34930	RapK	C314	Information processing	Protein synthesis, modification and degradation					11.8123	2.38753
Membrane	O34930	RapK	C314	Information processing	Regulation of gene expression					11.8123	2.38753
Membrane	O34930	RapK	C314	Information processing	Regulation of gene expression					11.8123	2.38753
Membrane	O34930	RapK	C314	Lifestyles	Exponential and early post-exponential lifestyle					11.8123	2.38753
Membrane	P03947	TrpD	C8	Metabolism	Amino acid - nitrogen metabolism			18.7881	5.57603
Membrane	P04948	ThrB	C114	Metabolism	Amino acid - nitrogen metabolism			7.6072	0.811932
Membrane	P05654	PyrB	C96	Groups of genes	Phosphoproteins	17.3505	14.5965
Membrane	P05654	PyrB	C96	Metabolism	Nucleotide metabolism	17.3505	14.5965
Membrane	P07600	TrpB	C376	Metabolism	Amino acid - nitrogen metabolism	25.9184	2.62389	20.0136	3.55917
Membrane	P10725	Alr1	C63	Groups of genes	Essential genes	7.42702	1.58681	7.14431	0.483002	19.7651	7.44989
Membrane	P10725	Alr1	C63	Metabolism	Additional metabolic pathways	7.42702	1.58681	7.14431	0.483002	19.7651	7.44989
Membrane	P10725	Alr1	C63	Metabolism	Amino acid - nitrogen metabolism	7.42702	1.58681	7.14431	0.483002	19.7651	7.44989
Membrane	P10725	Alr1	C63	Cellular processes	Cell envelope and cell division	7.42702	1.58681	7.14431	0.483002	19.7651	7.44989
Membrane	P10725	Alr1	C202	Groups of genes	Essential genes	28.256	4.81188
Membrane	P10725	Alr1	C202	Metabolism	Additional metabolic pathways	28.256	4.81188
Membrane	P10725	Alr1	C202	Metabolism	Amino acid - nitrogen metabolism	28.256	4.81188
Membrane	P10725	Alr1	C202	Cellular processes	Cell envelope and cell division	28.256	4.81188
Membrane	P12040	PurN	C36	Metabolism	Nucleotide metabolism					29.0462	12.9469
Membrane	P19994	Map	C68	Information processing	Protein synthesis, modification and degradation			17.0227	5.11919
Membrane	P19994	Map	C68	Information processing	Protein synthesis, modification and degradation			17.0227	5.11919
Membrane	P26899	AnsB	C390	Metabolism	Amino acid - nitrogen metabolism	33.9272	14.8419	38.3602	9.83277
Membrane	P31102	AroB	C26	Metabolism	Amino acid - nitrogen metabolism	7.89663	2.67338	6.89818	0.0942421	23.127	0.611997
Membrane	P37484	YybT	C121	Information processing	Targets of second messengers					19.5886	1.16085
Membrane	P37484	YybT	C121	Groups of genes	Membrane proteins					19.5886	1.16085
Membrane	P37484	YybT	C121	Metabolism	Nucleotide metabolism					19.5886	1.16085
Membrane	P37550	IspE	C273	Groups of genes	Essential genes			20.054	5.35515
Membrane	P37550	IspE	C273	Metabolism	Lipid metabolism			20.054	5.35515
Membrane	P37585	MurG	C104	Groups of genes	Essential genes			22.8541	0.337318
Membrane	P37585	MurG	C104	Groups of genes	Membrane proteins			22.8541	0.337318
Membrane	P37585	MurG	C104	Lifestyles	Sporulation			22.8541	0.337318
Membrane	P37585	MurG	C104	Metabolism	Additional metabolic pathways			22.8541	0.337318
Membrane	P37585	MurG	C104	Cellular processes	Cell envelope and cell division			22.8541	0.337318
Membrane	P38032	NadB	C310	Groups of genes	Phosphoproteins			25.4605	1.09689
Membrane	P38032	NadB	C310	Metabolism	Additional metabolic pathways			25.4605	1.09689
Membrane	P38032	NadB	C108	Groups of genes	Phosphoproteins			16.5944	5.99621
Membrane	P38032	NadB	C108	Metabolism	Additional metabolic pathways			16.5944	5.99621
Membrane	P38032	NadB	C356	Groups of genes	Phosphoproteins	22.8751	21.8787
Membrane	P38032	NadB	C356	Metabolism	Additional metabolic pathways	22.8751	21.8787
Membrane	P39597	EfeN	C213	Groups of genes	Secreted proteins			36.5732	5.29953
Membrane	P39597	EfeN	C213	Groups of genes	Membrane proteins			36.5732	5.29953
Membrane	P39597	EfeN	C213	Lifestyles	Coping with stress			36.5732	5.29953
Membrane	P39597	EfeN	C213	Lifestyles	Coping with stress			36.5732	5.29953
Membrane	P39597	EfeN	C213	Metabolism	Additional metabolic pathways			36.5732	5.29953
Membrane	P39597	EfeN	C213	Cellular processes	Homeostasis			36.5732	5.29953
Membrane	P39821	ProA	C293	Lifestyles	Coping with stress			29.4082	8.52393	23.766	7.96863
Membrane	P39821	ProA	C293	Metabolism	Amino acid - nitrogen metabolism			29.4082	8.52393	23.766	7.96863
Membrane	P40761	YuxK	C124	Groups of genes	Proteins of unknown function	33.6179	46.2822
Membrane	P42297	YxiE	C142	Groups of genes	Proteins of unknown function					13.263	0.107504
Membrane	P42319	YxjH	C192	Metabolism	Amino acid - nitrogen metabolism	15.7577	13.7466	13.425	9.20202
Membrane	P49849	MutS	C87	Information processing	Genetics					14.5377	9.0836
Membrane	P49849	MutS	C87	Information processing	Genetics					14.5377	9.0836
Membrane	P53558	BioD	C193	Metabolism	Additional metabolic pathways	12.6114	4.88461
Membrane	P54470	YqfL	C245	Information processing	Regulation of gene expression			30.8526	3.90458
Membrane	P54470	YqfL	C245	Metabolism	Carbon metabolism			30.8526	3.90458
Membrane	P54572	YqkJ	C276	Metabolism	Carbon metabolism					10.3146	4.30533
Membrane	P94417	YclM	C55	Metabolism	Amino acid - nitrogen metabolism	7.91425	2.2905	5.5509	0.330145	9.93988	3.82662
Membrane	P96591	YdaP	C312	Groups of genes	Poorly characterized - putative enzymes	10.6024	6.97769
Membrane	P96591	YdaP	C312	Lifestyles	Coping with stress	10.6024	6.97769
Membrane	Q03523	MurE	C380	Groups of genes	Essential genes			18.6462	11.2309
Membrane	Q03523	MurE	C380	Metabolism	Additional metabolic pathways			18.6462	11.2309
Membrane	Q03523	MurE	C380	Cellular processes	Cell envelope and cell division			18.6462	11.2309
Membrane	Q08432	PatB	C370	Metabolism	Amino acid - nitrogen metabolism	24.4495	1.55875	22.3255	1.24488	30.6391	1.7549
Membrane	Q795M6	YugH	C362	Metabolism	Amino acid - nitrogen metabolism			7.30173	0.172288	23.5692	3.9595
Secretome	C0SPB0	YtcI	C446	Groups of genes	Poorly characterized - putative enzymes					75.6126	3.32917
Secretome	C0SPB0	YtcI	C97	Groups of genes	Poorly characterized - putative enzymes	78.974	3.22541	79.2995	4.41839
Secretome	O05268	YumC	C85	Groups of genes	Essential genes	78.3609	3.07828	92.5891	3.25238	97.1882	0.738768
Secretome	O05268	YumC	C85	Metabolism	Electron transport and ATP synthesis	78.3609	3.07828	92.5891	3.25238	97.1882	0.738768
Secretome	O06491	GatA	C186	Information processing	Protein synthesis, modification and degradation			44.1191	24.6532
Secretome	O06491	GatA	C186	Groups of genes	Essential genes			44.1191	24.6532
Secretome	O06745	YitJ	C200	Groups of genes	Membrane proteins			77.7857	4.34088	69.6723	21.5177
Secretome	O06745	YitJ	C200	Metabolism	Amino acid - nitrogen metabolism			77.7857	4.34088	69.6723	21.5177
Secretome	O06745	YitJ	C30	Groups of genes	Membrane proteins			74.0253	1.90792
Secretome	O06745	YitJ	C30	Metabolism	Amino acid - nitrogen metabolism			74.0253	1.90792
Secretome	O06745	YitJ	C367	Groups of genes	Membrane proteins	52.3051	3.85772	68.9606	5.39498
Secretome	O06745	YitJ	C367	Metabolism	Amino acid - nitrogen metabolism	52.3051	3.85772	68.9606	5.39498
Secretome	O07020	LutA	C79	Metabolism	Carbon metabolism			76.9002	1.45781	79.9325	0.301532
Secretome	O07021	LutB	C313	Groups of genes	Phosphoproteins	80.6985	6.81058	81.9777	4.95038	90.0946	3.66848
Secretome	O07021	LutB	C313	Metabolism	Carbon metabolism	80.6985	6.81058	81.9777	4.95038	90.0946	3.66848
Secretome	O07587	YhdR	C148	Groups of genes	Poorly characterized - putative enzymes	54.2303	7.25042	49.6444	27.3146	74.229	19.9888
Secretome	O07603	YhfE	C150	Groups of genes	Poorly characterized - putative enzymes	25.3607	4.04575	39.7982	4.4396	64.0707	25.9028
Secretome	O30509	GatB	C183	Information processing	Protein synthesis, modification and degradation	41.121	7.06527	52.0567	7.46533	88.049	4.85833
Secretome	O30509	GatB	C183	Groups of genes	Essential genes	41.121	7.06527	52.0567	7.46533	88.049	4.85833
Secretome	O30509	GatB	C192	Information processing	Protein synthesis, modification and degradation					83.2532	12.7606
Secretome	O30509	GatB	C192	Groups of genes	Essential genes					83.2532	12.7606
Secretome	O30509	GatB	C68	Information processing	Protein synthesis, modification and degradation			56.3594	19.7973
Secretome	O30509	GatB	C68	Groups of genes	Essential genes			56.3594	19.7973
Secretome	O31618	ThiG	C104	Groups of genes	Phosphoproteins	77.1052	10.7381	85.6569	7.76706	89.2429	11.3778
Secretome	O31618	ThiG	C104	Metabolism	Additional metabolic pathways	77.1052	10.7381	85.6569	7.76706	89.2429	11.3778
Secretome	O31618	ThiG	C94	Groups of genes	Phosphoproteins	42.8015	13.4783	54.0213	29.2174	89.2985	0.110429
Secretome	O31618	ThiG	C94	Metabolism	Additional metabolic pathways	42.8015	13.4783	54.0213	29.2174	89.2985	0.110429
Secretome	O31619	ThiF	C211	Metabolism	Additional metabolic pathways	69.2812	4.34163	79.7553	9.22468	75.5844	26.9039
Secretome	O31629	YjcG	C43	Groups of genes	Poorly characterized - putative enzymes	38.4992	10.7932	66.8723	4.3478	77.0512	4.55339
Secretome	O31629	YjcG	C43	Metabolism	Nucleotide metabolism	38.4992	10.7932	66.8723	4.3478	77.0512	4.55339
Secretome	O31631	MetI	C128	Metabolism	Amino acid - nitrogen metabolism			83.0987	8.61403
Secretome	O31631	MetI	C363	Metabolism	Amino acid - nitrogen metabolism			49.9832	5.91743	90.8248	2.66281
Secretome	O31636	YjcN	C102	Groups of genes	Proteins of unknown function	96.6716	1.1105	97.8655	1.24921	96.9421	2.34114
Secretome	O31636	YjcN	C88	Groups of genes	Proteins of unknown function	97.4749	1.29109
Secretome	O31662	MtnA	C192	Groups of genes	Phosphoproteins			75.4574	4.06161
Secretome	O31662	MtnA	C192	Metabolism	Amino acid - nitrogen metabolism			75.4574	4.06161
Secretome	O31662	MtnA	C139	Groups of genes	Phosphoproteins	48.3933	18.1286	62.9597	10.265	71.0956	14.3639
Secretome	O31662	MtnA	C139	Metabolism	Amino acid - nitrogen metabolism	48.3933	18.1286	62.9597	10.265	71.0956	14.3639
Secretome	O31662	MtnA	C160	Groups of genes	Phosphoproteins	61.478	14.4982	72.0081	15.4645	77.0507	12.759
Secretome	O31662	MtnA	C160	Metabolism	Amino acid - nitrogen metabolism	61.478	14.4982	72.0081	15.4645	77.0507	12.759
Secretome	O31662	MtnA	C283	Groups of genes	Phosphoproteins			67.8064	4.07841	95.8125	1.41367
Secretome	O31662	MtnA	C283	Metabolism	Amino acid - nitrogen metabolism			67.8064	4.07841	95.8125	1.41367
Secretome	O31663	MtnK	C174	Groups of genes	Phosphoproteins	39.2147	1.42819	60.4657	3.21005	96.6322	1.84729
Secretome	O31663	MtnK	C174	Groups of genes	Membrane proteins	39.2147	1.42819	60.4657	3.21005	96.6322	1.84729
Secretome	O31663	MtnK	C174	Metabolism	Amino acid - nitrogen metabolism	39.2147	1.42819	60.4657	3.21005	96.6322	1.84729
Secretome	O31663	MtnK	C35	Groups of genes	Phosphoproteins					95.2291	3.89314
Secretome	O31663	MtnK	C35	Groups of genes	Membrane proteins					95.2291	3.89314
Secretome	O31663	MtnK	C35	Metabolism	Amino acid - nitrogen metabolism					95.2291	3.89314
Secretome	O31664	MtnU	C145	Metabolism	Amino acid - nitrogen metabolism					92.305	7.13721
Secretome	O31667	MtnX	C184	Metabolism	Amino acid - nitrogen metabolism			83.906	13.8499	90.1325	8.03418
Secretome	O31716	YkpA	C219	Cellular processes	Transporters	37.6536	7.95133	55.3425	10.2842
Secretome	O31727	YlmE	C117	Groups of genes	Poorly characterized - putative enzymes			59.7795	1.96546
Secretome	O31727	YlmE	C52	Groups of genes	Poorly characterized - putative enzymes	37.3833	15.5084	58.8907	11.3547	89.2808	5.21243
Secretome	O31760	RnjB	C161	Information processing	RNA synthesis and degradation	53.7663	22.1071	52.6677	10.0229	69.3905	27.4915
Secretome	O31760	RnjB	C177	Information processing	RNA synthesis and degradation	20.5062	12.6081	46.2107	9.05034	89.6037	4.70803
Secretome	O32000	YokG	C91	Lifestyles	Coping with stress	29.7288	13.2113	82.6595	9.74625
Secretome	O32000	YokG	C91	Prophages and mobile genetic elements	Prophages	29.7288	13.2113	82.6595	9.74625
Secretome	O32038	AspS	C8	Information processing	Protein synthesis, modification and degradation	75.187	9.03365	73.157	5.93511	86.9559	6.63061
Secretome	O32038	AspS	C8	Groups of genes	Essential genes	75.187	9.03365	73.157	5.93511	86.9559	6.63061
Secretome	O32038	AspS	C8	Groups of genes	Phosphoproteins	75.187	9.03365	73.157	5.93511	86.9559	6.63061
Secretome	O32039	HisS	C332	Information processing	Protein synthesis, modification and degradation	34.6095	18.1298	73.0246	1.63014
Secretome	O32039	HisS	C332	Groups of genes	Essential genes	34.6095	18.1298	73.0246	1.63014
Secretome	O32053	Tgt	C271	Information processing	Protein synthesis, modification and degradation	34.6986	12.3036	57.0775	9.64877
Secretome	O32053	Tgt	C327	Information processing	Protein synthesis, modification and degradation	41.0291	3.27968
Secretome	O32090	PncB	C468	Groups of genes	Essential genes			66.1968	4.73245
Secretome	O32090	PncB	C468	Metabolism	Additional metabolic pathways			66.1968	4.73245
Secretome	O32090	PncB	C468	Metabolism	Detoxification reactions			66.1968	4.73245
Secretome	O32157	FrlB	C80	Groups of genes	Phosphoproteins			72.5582	5.72888	70.8801	11.7849
Secretome	O32157	FrlB	C80	Groups of genes	Membrane proteins			72.5582	5.72888	70.8801	11.7849
Secretome	O32157	FrlB	C80	Metabolism	Amino acid - nitrogen metabolism			72.5582	5.72888	70.8801	11.7849
Secretome	O32157	FrlB	C80	Metabolism	Carbon metabolism			72.5582	5.72888	70.8801	11.7849
Secretome	O32162	SufB	C278	Groups of genes	Essential genes	90.482	5.92185	93.7909	3.52162
Secretome	O32162	SufB	C278	Metabolism	Additional metabolic pathways	90.482	5.92185	93.7909	3.52162
Secretome	O32162	SufB	C375	Groups of genes	Essential genes	84.0468	4.96845	83.9848	11.6207	92.0803	9.39109
Secretome	O32162	SufB	C375	Metabolism	Additional metabolic pathways	84.0468	4.96845	83.9848	11.6207	92.0803	9.39109
Secretome	O32162	SufB	C302	Groups of genes	Essential genes	73.615	18.9077
Secretome	O32162	SufB	C302	Metabolism	Additional metabolic pathways	73.615	18.9077
Secretome	O32164	SufS	C226	Groups of genes	Essential genes	69.5773	5.15262	75.5998	4.9747	76.8403	5.12969
Secretome	O32164	SufS	C226	Metabolism	Additional metabolic pathways	69.5773	5.15262	75.5998	4.9747	76.8403	5.12969
Secretome	O32164	SufS	C215	Groups of genes	Essential genes	63.837	8.6664	81.7051	1.53631	87.7393	4.3526
Secretome	O32164	SufS	C215	Metabolism	Additional metabolic pathways	63.837	8.6664	81.7051	1.53631	87.7393	4.3526
Secretome	O32213	CysI	C145	Metabolism	Additional metabolic pathways	75.0738	3.67151			71.8236	6.54521
Secretome	O32213	CysI	C145	Metabolism	Additional metabolic pathways	75.0738	3.67151			71.8236	6.54521
Secretome	O32213	CysI	C277	Metabolism	Additional metabolic pathways	70.3049	19.0986	87.0233	2.2168
Secretome	O32213	CysI	C277	Metabolism	Additional metabolic pathways	70.3049	19.0986	87.0233	2.2168
Secretome	O32214	CysJ	C166	Metabolism	Additional metabolic pathways	82.8712	6.02445	63.6124	4.97408
Secretome	O32214	CysJ	C166	Metabolism	Additional metabolic pathways	82.8712	6.02445	63.6124	4.97408
Secretome	O32214	CysJ	C190	Metabolism	Additional metabolic pathways			59.3365	2.41936
Secretome	O32214	CysJ	C190	Metabolism	Additional metabolic pathways			59.3365	2.41936
Secretome	O34347	ArgG	C118	Groups of genes	Phosphoproteins			80.2953	7.42169	90.2215	3.03916
Secretome	O34347	ArgG	C118	Metabolism	Amino acid - nitrogen metabolism			80.2953	7.42169	90.2215	3.03916
Secretome	O34347	ArgG	C187	Groups of genes	Phosphoproteins	61.0909	44.3262	89.8983	1.88962
Secretome	O34347	ArgG	C187	Metabolism	Amino acid - nitrogen metabolism	61.0909	44.3262	89.8983	1.88962
Secretome	O34347	ArgG	C274	Groups of genes	Phosphoproteins	78.2117	5.80038	79.854	5.07436	80.4353	18.0916
Secretome	O34347	ArgG	C274	Metabolism	Amino acid - nitrogen metabolism	78.2117	5.80038	79.854	5.07436	80.4353	18.0916
Secretome	O34384	YceE	C185	Groups of genes	Phosphoproteins			87.7917	3.08936
Secretome	O34384	YceE	C185	Lifestyles	Coping with stress			87.7917	3.08936
Secretome	O34384	YceE	C185	Lifestyles	Coping with stress			87.7917	3.08936
Secretome	O34384	YceE	C185	Lifestyles	Coping with stress			87.7917	3.08936
Secretome	O34399	GltB	C307	Metabolism	Amino acid - nitrogen metabolism	50.2008	2.30468	44.4998	6.13992	72.0199	5.12755
Secretome	O34399	GltB	C244	Metabolism	Amino acid - nitrogen metabolism	71.231	9.69436	53.1199	29.5484
Secretome	O34459	HisZ	C224	Information processing	Protein synthesis, modification and degradation	49.1966	8.46146	72.9874	13.9517
Secretome	O34483	HprK	C79	Information processing	Protein synthesis, modification and degradation			74.9265	3.87116
Secretome	O34483	HprK	C79	Information processing	Regulation of gene expression			74.9265	3.87116
Secretome	O34483	HprK	C178	Information processing	Protein synthesis, modification and degradation	63.6051	6.0698	81.1766	2.5969	80.6715	2.86098
Secretome	O34483	HprK	C178	Information processing	Regulation of gene expression	63.6051	6.0698	81.1766	2.5969	80.6715	2.86098
Secretome	O34746	FabHA	C217	Metabolism	Lipid metabolism	46.5376	17.2686	66.1926	5.28829	97.3423	1.33252
Secretome	O34764	Sat	C319	Metabolism	Additional metabolic pathways	58.3445	17.8823	76.6611	7.59005	80.9826	8.17568
Secretome	O34764	Sat	C319	Metabolism	Additional metabolic pathways	58.3445	17.8823	76.6611	7.59005	80.9826	8.17568
Secretome	O34788	BdhA	C177	Groups of genes	Phosphoproteins	42.9163	5.84178	61.4194	4.38685	92.0351	3.29586
Secretome	O34788	BdhA	C177	Metabolism	Carbon metabolism	42.9163	5.84178	61.4194	4.38685	92.0351	3.29586
Secretome	O34858	ArgH	C197	Metabolism	Amino acid - nitrogen metabolism	78.0148	6.36808	86.5419	3.16535
Secretome	O34858	ArgH	C395	Metabolism	Amino acid - nitrogen metabolism	72.3779	10.2177	83.785	6.51159	91.0405	5.99238
Secretome	O34962	YtsJ	C140	Groups of genes	Phosphoproteins			86.4767	0.947766
Secretome	O34962	YtsJ	C140	Metabolism	Carbon metabolism			86.4767	0.947766
Secretome	O34962	YtsJ	C44	Groups of genes	Phosphoproteins					86.1424	8.47239
Secretome	O34962	YtsJ	C44	Metabolism	Carbon metabolism					86.1424	8.47239
Secretome	O34990	PurU	C70	Metabolism	Nucleotide metabolism	60.5048	8.89412	84.3854	6.1963	93.9448	5.00927
Secretome	P04990	ThrC	C80	Metabolism	Amino acid - nitrogen metabolism	74.0563	5.85343	83.2239	5.81922	89.8785	2.15122
Secretome	P04990	ThrC	C288	Metabolism	Amino acid - nitrogen metabolism	83.2504	2.87319	88.6622	0.546559	70.8183	36.2605
Secretome	P05649	DnaN	C176	Information processing	Genetics	57.8293	14.9312	63.532	7.8774
Secretome	P05649	DnaN	C176	Information processing	Genetics	57.8293	14.9312	63.532	7.8774
Secretome	P05649	DnaN	C176	Groups of genes	Essential genes	57.8293	14.9312	63.532	7.8774
Secretome	P07343	FumC	C76	Metabolism	Carbon metabolism	28.472	9.07211	42.057	6.24166	79.8641	5.78344
Secretome	P08065	SdhA	C296	Groups of genes	Phosphoproteins	61.7589	6.51692	53.2584	3.55819	81.7443	3.88331
Secretome	P08065	SdhA	C296	Groups of genes	Membrane proteins	61.7589	6.51692	53.2584	3.55819	81.7443	3.88331
Secretome	P08065	SdhA	C296	Metabolism	Carbon metabolism	61.7589	6.51692	53.2584	3.55819	81.7443	3.88331
Secretome	P08065	SdhA	C86	Groups of genes	Phosphoproteins	88.7977	2.41098	75.4273	3.16602	89.2977	2.78535
Secretome	P08065	SdhA	C86	Groups of genes	Membrane proteins	88.7977	2.41098	75.4273	3.16602	89.2977	2.78535
Secretome	P08065	SdhA	C86	Metabolism	Carbon metabolism	88.7977	2.41098	75.4273	3.16602	89.2977	2.78535
Secretome	P08066	SdhB	C84	Groups of genes	Membrane proteins	83.2875	9.03926	83.3902	6.95929	88.1697	6.18245
Secretome	P08066	SdhB	C84	Metabolism	Carbon metabolism	83.2875	9.03926	83.3902	6.95929	88.1697	6.18245
Secretome	P08750	DacA	C268	Groups of genes	Secreted proteins	89.4774	3.58452
Secretome	P08750	DacA	C268	Groups of genes	Membrane proteins	89.4774	3.58452
Secretome	P08750	DacA	C268	Cellular processes	Cell envelope and cell division	89.4774	3.58452
Secretome	P08838	PtsI	C363	Information processing	Genetics	65.9524	2.70969	81.2657	2.8457	97.8887	1.773
Secretome	P08838	PtsI	C363	Groups of genes	Phosphoproteins	65.9524	2.70969	81.2657	2.8457	97.8887	1.773
Secretome	P08838	PtsI	C363	Groups of genes	Phosphoproteins	65.9524	2.70969	81.2657	2.8457	97.8887	1.773
Secretome	P08838	PtsI	C363	Cellular processes	Transporters	65.9524	2.70969	81.2657	2.8457	97.8887	1.773
Secretome	P09339	CitB	C351	Information processing	Regulation of gene expression	67.9227	18.7964	72.5773	8.66811
Secretome	P09339	CitB	C351	Information processing	Regulation of gene expression	67.9227	18.7964	72.5773	8.66811
Secretome	P09339	CitB	C351	Metabolism	Amino acid - nitrogen metabolism	67.9227	18.7964	72.5773	8.66811
Secretome	P09339	CitB	C351	Metabolism	Carbon metabolism	67.9227	18.7964	72.5773	8.66811
Secretome	P0CI73	GlmS	C540	Groups of genes	Essential genes	71.9091	6.34734	78.8257	7.87426	91.8698	4.37191
Secretome	P0CI73	GlmS	C540	Metabolism	Additional metabolic pathways	71.9091	6.34734	78.8257	7.87426	91.8698	4.37191
Secretome	P0CI73	GlmS	C540	Cellular processes	Cell envelope and cell division	71.9091	6.34734	78.8257	7.87426	91.8698	4.37191
Secretome	P11998	RibH	C139	Metabolism	Additional metabolic pathways	84.8243	6.84562	82.7975	11.0598
Secretome	P11998	RibH	C93	Metabolism	Additional metabolic pathways	36.8514	13.1186	90.6264	0.571053	86.7223	3.27481
Secretome	P12041	PurQ	C149	Metabolism	Nucleotide metabolism	71.9166	13.5417
Secretome	P12042	PurL	C464	Groups of genes	Membrane proteins	86.3044	6.53956	88.3995	6.20194	95.297	3.21237
Secretome	P12042	PurL	C464	Metabolism	Nucleotide metabolism	86.3044	6.53956	88.3995	6.20194	95.297	3.21237
Secretome	P12042	PurL	C736	Groups of genes	Membrane proteins	76.2366	20.8887	80.2404	15.0345	79.419	10.2615
Secretome	P12042	PurL	C736	Metabolism	Nucleotide metabolism	76.2366	20.8887	80.2404	15.0345	79.419	10.2615
Secretome	P12045	PurK	C298	Metabolism	Nucleotide metabolism			51.9417	22.9556	70.1161	14.687
Secretome	P12045	PurK	C120	Metabolism	Nucleotide metabolism	84.0501	3.21159	87.3251	3.99168	95.5215	1.79252
Secretome	P12047	PurB	C199	Information processing	Genetics	79.3351	2.42945	78.7903	0.0332625	86.0938	0.431137
Secretome	P12047	PurB	C199	Metabolism	Nucleotide metabolism	79.3351	2.42945	78.7903	0.0332625	86.0938	0.431137
Secretome	P12047	PurB	C411	Information processing	Genetics	64.2541	7.87514	74.9516	6.52221	90.3237	4.05654
[truncated: 670 more rows]

## Sheet: tested_oxidation
Supplementary Table S5: Determined redox status for individual cysteines and proteins in Bacillus subtilis in the main cellular fractions (cytosol and membrane), and the extracellular medium under control conditions ("before induction" and "control") and under disulfide stress ("diamide"). In the spreadsheet "tested_oxidation", cysteines that had a significant change (adj. p-val < 0.05) in their …
Protein	Accession	Subproteome	group1	group2	stat	pval	pval_corr	reject
Alr1	P10725	Secretome	Before induction	Control	-5.3027	0.0007	0.0022	TRUE
Alr1	P10725	Secretome	Before induction	Diamide	-0.9114	0.4039	1	FALSE
Alr1	P10725	Secretome	Control	Diamide	0.6834	0.5163	1	FALSE
BdhA	O34788	Secretome	Before induction	Control	-4.4584	0.0112	0.0335	TRUE
BdhA	O34788	Secretome	Before induction	Diamide	-10.3564	0.0092	0.0276	TRUE
BdhA	O34788	Secretome	Control	Diamide	-8.5368	0.001	0.0031	TRUE
Pyc	Q9KWU4	Secretome	Before induction	Control	-2.327	0.0267	0.08	FALSE
Pyc	Q9KWU4	Secretome	Before induction	Diamide	-8.2858	0	0	TRUE
Pyc	Q9KWU4	Secretome	Control	Diamide	-6.7523	0	0	TRUE
FumC	P07343	Secretome	Before induction	Control	-2.7578	0.0222	0.0666	FALSE
FumC	P07343	Secretome	Before induction	Diamide	-12.3822	0	0	TRUE
FumC	P07343	Secretome	Control	Diamide	-11.4979	0	0	TRUE
YxjH	P42319	Secretome	Before induction	Control	-5.1569	0.0067	0.0067	TRUE
LeuC	P80858	Secretome	Before induction	Control	-5.6845	0	0	TRUE
LeuC	P80858	Secretome	Before induction	Diamide	-9.0125	0	0	TRUE
LeuC	P80858	Secretome	Control	Diamide	-4.152	0.0005	0.0014	TRUE
GuaA	P29727	Secretome	Before induction	Control	-3.6175	0.004	0.0121	TRUE
GuaA	P29727	Secretome	Before induction	Diamide	-5.2608	0.0004	0.0011	TRUE
GuaA	P29727	Secretome	Control	Diamide	-2.5545	0.031	0.0929	FALSE
SrfAB	Q04747	Secretome	Before induction	Control	0.2201	0.8279	1	FALSE
SrfAB	Q04747	Secretome	Before induction	Diamide	-3.4376	0.004	0.012	TRUE
SrfAB	Q04747	Secretome	Control	Diamide	-3.15	0.0053	0.0158	TRUE
PurL	P12042	Secretome	Before induction	Control	-0.5374	0.6001	1	FALSE
PurL	P12042	Secretome	Before induction	Diamide	0.2776	0.7854	1	FALSE
PurL	P12042	Secretome	Control	Diamide	0.6299	0.5382	1	FALSE
FabL	P71079	Secretome	Before induction	Control	-1.103	0.2958	0.8875	FALSE
FabL	P71079	Secretome	Before induction	Diamide	-1.8185	0.0963	0.2889	FALSE
FabL	P71079	Secretome	Control	Diamide	-1.6068	0.1364	0.4092	FALSE
SdhA	P08065	Secretome	Before induction	Control	1.0658	0.3094	0.9281	FALSE
SdhA	P08065	Secretome	Before induction	Diamide	-2.2948	0.0446	0.1339	FALSE
SdhA	P08065	Secretome	Control	Diamide	-4.2243	0.0014	0.0043	TRUE
ArgG	O34347	Secretome	Before induction	Control	-1.3039	0.2119	0.6358	FALSE
ArgG	O34347	Secretome	Before induction	Diamide	-1.3814	0.1874	0.5622	FALSE
ArgG	O34347	Secretome	Control	Diamide	-0.4203	0.6798	1	FALSE
InfC	P55872	Secretome	Before induction	Control	-2.1566	0.0744	0.2233	FALSE
InfC	P55872	Secretome	Before induction	Diamide	-2.8728	0.0239	0.0717	FALSE
InfC	P55872	Secretome	Control	Diamide	-1.4168	0.1995	0.5984	FALSE
YlmE	O31727	Secretome	Before induction	Control	-2.7616	0.028	0.0841	FALSE
YlmE	O31727	Secretome	Before induction	Diamide	-4.368	0.0222	0.0666	FALSE
YlmE	O31727	Secretome	Control	Diamide	-4.4112	0.0045	0.0135	TRUE
YjcG	O31629	Secretome	Before induction	Control	-4.221	0.0083	0.025	TRUE
YjcG	O31629	Secretome	Before induction	Diamide	-4.6272	0.0098	0.0295	TRUE
YjcG	O31629	Secretome	Control	Diamide	-2.5242	0.0859	0.2576	FALSE
ThiG	O31618	Secretome	Before induction	Control	-0.8277	0.4217	1	FALSE
ThiG	O31618	Secretome	Before induction	Diamide	-2.8811	0.0149	0.0448	TRUE
ThiG	O31618	Secretome	Control	Diamide	-1.5979	0.1384	0.4151	FALSE
SerC	P80862	Secretome	Before induction	Control	0.855	0.4254	1	FALSE
SerC	P80862	Secretome	Before induction	Diamide	-2.3491	0.0571	0.1714	FALSE
SerC	P80862	Secretome	Control	Diamide	-2.2473	0.0657	0.1971	FALSE
CysS	Q06752	Secretome	Before induction	Control				FALSE
CysS	Q06752	Secretome	Before induction	Diamide				FALSE
CysS	Q06752	Secretome	Control	Diamide				FALSE
Tuf	P33166	Secretome	Before induction	Control	-0.7329	0.5167	1	FALSE
Tuf	P33166	Secretome	Before induction	Diamide	-1.5882	0.1874	0.5623	FALSE
Tuf	P33166	Secretome	Control	Diamide	-4.0303	0.0275	0.0824	FALSE
RapC	P94415	Secretome	Before induction	Diamide				FALSE
MtnA	O31662	Secretome	Before induction	Control	-2.159	0.0446	0.1338	FALSE
MtnA	O31662	Secretome	Before induction	Diamide	-2.918	0.0106	0.0318	TRUE
MtnA	O31662	Secretome	Control	Diamide	-1.7085	0.1038	0.3115	FALSE
SrfAC	Q08787	Secretome	Before induction	Control	-3.1899	0.0036	0.0108	TRUE
SrfAC	Q08787	Secretome	Before induction	Diamide	-3.807	0.0017	0.0052	TRUE
SrfAC	Q08787	Secretome	Control	Diamide	-2.3341	0.0291	0.0874	FALSE
NadC	P39666	Secretome	Before induction	Control	0.8225	0.4256	1	FALSE
NadC	P39666	Secretome	Before induction	Diamide	-0.4758	0.6435	1	FALSE
NadC	P39666	Secretome	Control	Diamide	-1.0503	0.3183	0.9549	FALSE
FusA	P80868	Secretome	Before induction	Control	-2.7196	0.012	0.0359	TRUE
FusA	P80868	Secretome	Before induction	Diamide	-2.6226	0.0152	0.0457	TRUE
FusA	P80868	Secretome	Control	Diamide	-0.4671	0.6448	1	FALSE
Icd	P39126	Secretome	Before induction	Control	-0.1241	0.9033	1	FALSE
Icd	P39126	Secretome	Before induction	Diamide	-3.1657	0.0114	0.0343	TRUE
Icd	P39126	Secretome	Control	Diamide	-3.0861	0.013	0.039	TRUE
RpoC	P37871	Secretome	Before induction	Control	-2.4074	0.0304	0.0913	FALSE
RpoC	P37871	Secretome	Before induction	Diamide	-4.3274	0.0012	0.0036	TRUE
RpoC	P37871	Secretome	Control	Diamide	-3.1991	0.007	0.0209	TRUE
YjcM	O31635	Secretome	Before induction	Control	-6.1018	0.0003	0.0003	TRUE
AspB	P53001	Secretome	Before induction	Control	-0.865	0.4055	1	FALSE
AspB	P53001	Secretome	Before induction	Diamide	-5.3936	0.0004	0.0013	TRUE
AspB	P53001	Secretome	Control	Diamide	-5.0922	0.0003	0.0008	TRUE
IleS	Q45477	Secretome	Before induction	Control	0.3728	0.7122	1	FALSE
IleS	Q45477	Secretome	Before induction	Diamide	-2.1807	0.0427	0.1282	FALSE
IleS	Q45477	Secretome	Control	Diamide	-3.8303	0.0013	0.004	TRUE
RpoB	P37870	Secretome	Before induction	Control	-0.4766	0.6422	1	FALSE
RpoB	P37870	Secretome	Before induction	Diamide	-2.3529	0.0338	0.1013	FALSE
RpoB	P37870	Secretome	Control	Diamide	-2.1691	0.0455	0.1365	FALSE
SrfAA	P27206	Secretome	Before induction	Control	-0.3707	0.7127	1	FALSE
SrfAA	P27206	Secretome	Before induction	Diamide	-2.4756	0.0196	0.0589	FALSE
SrfAA	P27206	Secretome	Control	Diamide	-3.3688	0.0018	0.0055	TRUE
FbaA	P13243	Secretome	Before induction	Control	-3.8001	0.002	0.0059	TRUE
FbaA	P13243	Secretome	Before induction	Diamide	-12.5298	0	0	TRUE
FbaA	P13243	Secretome	Control	Diamide	-4.5698	0.0004	0.0011	TRUE
RnjA	Q45493	Secretome	Before induction	Control	0.7685	0.46	1	FALSE
RnjA	Q45493	Secretome	Before induction	Diamide				FALSE
RnjA	Q45493	Secretome	Control	Diamide				FALSE
TenA	P25052	Secretome	Before induction	Control	-1.0955	0.3534	1	FALSE
TenA	P25052	Secretome	Before induction	Diamide	-1.557	0.2173	0.652	FALSE
TenA	P25052	Secretome	Control	Diamide	-2.4041	0.1381	0.4142	FALSE
MenB	P23966	Secretome	Before induction	Control	-3.5253	0.0065	0.0194	TRUE
MenB	P23966	Secretome	Before induction	Diamide				FALSE
MenB	P23966	Secretome	Control	Diamide				FALSE
PyrAA	P25993	Secretome	Before induction	Control	-2.4166	0.0463	0.139	FALSE
PyrAA	P25993	Secretome	Before induction	Diamide	-1.0729	0.3112	0.9337	FALSE
PyrAA	P25993	Secretome	Control	Diamide	-0.2574	0.8021	1	FALSE
LeuA	P94565	Secretome	Before induction	Control	-0.1444	0.8866	1	FALSE
LeuA	P94565	Secretome	Before induction	Diamide	-1.015	0.3252	0.9757	FALSE
LeuA	P94565	Secretome	Control	Diamide	-0.8979	0.3818	1	FALSE
BioB	P53557	Secretome	Before induction	Control	-0.1942	0.8495	1	FALSE
BioB	P53557	Secretome	Before induction	Diamide	-1.3667	0.2017	0.605	FALSE
BioB	P53557	Secretome	Control	Diamide	-1.629	0.1378	0.4133	FALSE
YumC	O05268	Secretome	Before induction	Control	-6.3545	0.0007	0.0021	TRUE
YumC	O05268	Secretome	Before induction	Diamide	-10.1453	0.0002	0.0005	TRUE
YumC	O05268	Secretome	Control	Diamide	-2.3502	0.0655	0.1966	FALSE
RnjB	O31760	Secretome	Before induction	Control	-1.1657	0.2664	0.7991	FALSE
RnjB	O31760	Secretome	Before induction	Diamide	-3.9471	0.0019	0.0058	TRUE
RnjB	O31760	Secretome	Control	Diamide	-4.3222	0.0015	0.0045	TRUE
Sat	O34764	Secretome	Before induction	Control	-1.6331	0.1778	0.5334	FALSE
Sat	O34764	Secretome	Before induction	Diamide	-1.9942	0.1169	0.3507	FALSE
Sat	O34764	Secretome	Control	Diamide	-0.671	0.539	1	FALSE
GlnA	P12425	Secretome	Before induction	Control	-3.698	0.001	0.0031	TRUE
GlnA	P12425	Secretome	Before induction	Diamide	-2.1238	0.0418	0.1253	FALSE
GlnA	P12425	Secretome	Control	Diamide	-0.1171	0.9076	1	FALSE
AroA	P39912	Secretome	Before induction	Control	1.8178	0.1066	0.3198	FALSE
AroA	P39912	Secretome	Before induction	Diamide	-0.9463	0.3755	1	FALSE
AroA	P39912	Secretome	Control	Diamide	-2.0579	0.0697	0.2091	FALSE
YoaW	O34541	Secretome	Before induction	Control	-1.2617	0.2962	0.2962	FALSE
MetE	P80877	Secretome	Before induction	Control	-0.8417	0.4141	1	FALSE
MetE	P80877	Secretome	Before induction	Diamide	-7.9349	0	0	TRUE
MetE	P80877	Secretome	Control	Diamide	-2.9511	0.0105	0.0316	TRUE
ArgS	P46906	Secretome	Before induction	Control	0.4205	0.6916	1	FALSE
ArgS	P46906	Secretome	Before induction	Diamide	-1.1194	0.3138	0.9415	FALSE
ArgS	P46906	Secretome	Control	Diamide	-1.0407	0.3381	1	FALSE
PdhC	P21883	Secretome	Before induction	Control				FALSE
RibH	P11998	Secretome	Before induction	Control	-1.8044	0.0986	0.2958	FALSE
RibH	P11998	Secretome	Before induction	Diamide	-1.1121	0.3028	0.9085	FALSE
RibH	P11998	Secretome	Control	Diamide	-0.184	0.8601	1	FALSE
ComGC	P25955	Secretome	Before induction	Control	0.4819	0.6469	1	FALSE
ComGC	P25955	Secretome	Before induction	Diamide				FALSE
ComGC	P25955	Secretome	Control	Diamide				FALSE
ClpC	P37571	Secretome	Before induction	Control	1.0064	0.3884	0.3884	FALSE
HisZ	O34459	Secretome	Before induction	Control	-3.4949	0.0129	0.0387	TRUE
HisZ	O34459	Secretome	Before induction	Diamide				FALSE
HisZ	O34459	Secretome	Control	Diamide				FALSE
GlyA	P39148	Secretome	Before induction	Control	-0.7267	0.4794	1	FALSE
GlyA	P39148	Secretome	Before induction	Diamide	-1.2602	0.2298	0.6893	FALSE
GlyA	P39148	Secretome	Control	Diamide	-0.5017	0.6242	1	FALSE
HisS	O32039	Secretome	Before induction	Control	-2.9845	0.0963	0.289	FALSE
HisS	O32039	Secretome	Before induction	Diamide				FALSE
HisS	O32039	Secretome	Control	Diamide				FALSE
GltB	O34399	Secretome	Before induction	Control	1.4495	0.1852	0.5557	FALSE
GltB	O34399	Secretome	Before induction	Diamide	-1.3577	0.2326	0.6978	FALSE
GltB	O34399	Secretome	Control	Diamide	-2.7339	0.0292	0.0875	FALSE
YgxA	Q04385	Secretome	Before induction	Control	-2.4036	0.0613	0.184	FALSE
YgxA	Q04385	Secretome	Before induction	Diamide				FALSE
YgxA	Q04385	Secretome	Control	Diamide				FALSE
IspH	P54473	Secretome	Before induction	Control	-4.4317	0.0473	0.142	FALSE
IspH	P54473	Secretome	Before induction	Diamide	-0.4316	0.6952	1	FALSE
IspH	P54473	Secretome	Control	Diamide	0.2441	0.8229	1	FALSE
PyrR	P39765	Secretome	Before induction	Control				FALSE
YqxM	P40949	Secretome	Before induction	Control				FALSE
Tgt	O32053	Secretome	Before induction	Control	-3.0457	0.0226	0.0226	TRUE
PyrAB	P25994	Secretome	Before induction	Control	0.1908	0.8541	1	FALSE
PyrAB	P25994	Secretome	Before induction	Diamide	-1.9112	0.0976	0.2928	FALSE
PyrAB	P25994	Secretome	Control	Diamide	-2.089	0.0817	0.2451	FALSE
OdhA	P23129	Secretome	Before induction	Control	-1.2735	0.2386	0.7158	FALSE
OdhA	P23129	Secretome	Before induction	Diamide	0.3522	0.7367	1	FALSE
OdhA	P23129	Secretome	Control	Diamide	1.2938	0.2318	0.6955	FALSE
PurB	P12047	Secretome	Before induction	Control	-1.2124	0.2508	0.7523	FALSE
PurB	P12047	Secretome	Before induction	Diamide	-4.2187	0.0014	0.0043	TRUE
PurB	P12047	Secretome	Control	Diamide	-4.6762	0.0009	0.0026	TRUE
GndA	P80859	Secretome	Before induction	Control	-1.93	0.0798	0.2393	FALSE
GndA	P80859	Secretome	Before induction	Diamide	-3.1432	0.0078	0.0233	TRUE
GndA	P80859	Secretome	Control	Diamide	-1.2809	0.2244	0.6733	FALSE
PurU	O34990	Secretome	Before induction	Control	-3.9449	0.0109	0.0327	TRUE
PurU	O34990	Secretome	Before induction	Diamide	-4.7673	0.0089	0.0266	TRUE
PurU	O34990	Secretome	Control	Diamide	-1.797	0.1702	0.5106	FALSE
CwlO	P40767	Secretome	Before induction	Control	-5.7145	0.0012	0.0037	TRUE
CwlO	P40767	Secretome	Before induction	Diamide				FALSE
CwlO	P40767	Secretome	Control	Diamide				FALSE
SerA	P35136	Secretome	Before induction	Control	-1.9806	0.0692	0.2076	FALSE
SerA	P35136	Secretome	Before induction	Diamide	-10.1742	0	0	TRUE
SerA	P35136	Secretome	Control	Diamide	-8.1093	0	0	TRUE
LeuD	P94568	Secretome	Before induction	Diamide				FALSE
WapI	Q07836	Secretome	Before induction	Control	-3.868	0.0017	0.0051	TRUE
WapI	Q07836	Secretome	Before induction	Diamide	-3.2986	0.0131	0.0394	TRUE
WapI	Q07836	Secretome	Control	Diamide	-1.8705	0.0942	0.2826	FALSE
SrfAA;srfAB	P27206;Q04747	Secretome	Before induction	Control	-4.0322	0.0014	0.0043	TRUE
SrfAA;srfAB	P27206;Q04747	Secretome	Before induction	Diamide	-5.2996	0.0001	0.0003	TRUE
SrfAA;srfAB	P27206;Q04747	Secretome	Control	Diamide	-2.6118	0.0215	0.0646	FALSE
YydD	Q45598	Secretome	Before induction	Control	0.8148	0.4463	1	FALSE
YydD	Q45598	Secretome	Before induction	Diamide				FALSE
YydD	Q45598	Secretome	Control	Diamide				FALSE
CheA	P29072	Secretome	Before induction	Control	-5.428	0.0056	0.0168	TRUE
CheA	P29072	Secretome	Before induction	Diamide	-2.401	0.0615	0.1846	FALSE
CheA	P29072	Secretome	Control	Diamide	0.6976	0.5356	1	FALSE
YitJ	O06745	Secretome	Before induction	Control	-2.9231	0.0152	0.0457	TRUE
YitJ	O06745	Secretome	Before induction	Diamide	-1.2501	0.2578	0.7735	FALSE
YitJ	O06745	Secretome	Control	Diamide	-0.0676	0.9472	1	FALSE
CarB	P18185	Secretome	Before induction	Control	0.2626	0.8016	1	FALSE
CarB	P18185	Secretome	Before induction	Diamide	1.0798	0.3296	0.9887	FALSE
CarB	P18185	Secretome	Control	Diamide	0.5572	0.6014	1	FALSE
IspG	P54482	Secretome	Before induction	Control	1.2486	0.2583	0.775	FALSE
IspG	P54482	Secretome	Before induction	Diamide	-2.5103	0.0333	0.0999	FALSE
IspG	P54482	Secretome	Control	Diamide	-2.7153	0.03	0.0899	FALSE
FabZ	P94584	Secretome	Before induction	Control	0.7615	0.4752	1	FALSE
FabZ	P94584	Secretome	Before induction	Diamide	1.8878	0.108	0.3239	FALSE
FabZ	P94584	Secretome	Control	Diamide	1.7976	0.1224	0.3671	FALSE
HisC	P17731	Secretome	Before induction	Control	-2.3561	0.0566	0.1698	FALSE
HisC	P17731	Secretome	Before induction	Diamide	-4.6954	0.0093	0.028	TRUE
HisC	P17731	Secretome	Control	Diamide	-10.6661	0.0004	0.0013	TRUE
FolD	P54382	Secretome	Before induction	Control	0.3468	0.7389	1	FALSE
FolD	P54382	Secretome	Before induction	Diamide	-6.7732	0.0005	0.0015	TRUE
FolD	P54382	Secretome	Control	Diamide	-1.4703	0.185	0.5549	FALSE
BioD	P53558	Secretome	Before induction	Control				FALSE
BioD	P53558	Secretome	Before induction	Diamide				FALSE
BioD	P53558	Secretome	Control	Diamide				FALSE
PtsI	P08838	Secretome	Before induction	Control	-7.7941	0.0002	0.0007	TRUE
PtsI	P08838	Secretome	Before induction	Diamide	-19.7247	0	0	TRUE
PtsI	P08838	Secretome	Control	Diamide	-9.9158	0.0001	0.0002	TRUE
YhfE	O07603	Secretome	Before induction	Control	-4.1632	0.0141	0.0423	TRUE
YhfE	O07603	Secretome	Before induction	Diamide	-3.4034	0.0272	0.0816	FALSE
YhfE	O07603	Secretome	Control	Diamide	-2.3628	0.0774	0.2323	FALSE
Eno	P37869	Secretome	Before induction	Control	-5.0631	0.0023	0.0069	TRUE
Eno	P37869	Secretome	Before induction	Diamide	-7.9228	0.0002	0.0006	TRUE
Eno	P37869	Secretome	Control	Diamide	-5.4988	0.0015	0.0045	TRUE
MnmG	P25812	Secretome	Before induction	Control	-1.1767	0.3045	0.9136	FALSE
MnmG	P25812	Secretome	Before induction	Diamide	-0.7827	0.4776	1	FALSE
MnmG	P25812	Secretome	Control	Diamide	0.3282	0.7592	1	FALSE
SucC	P80886	Secretome	Before induction	Control	-3.1983	0.006	0.018	TRUE
SucC	P80886	Secretome	Before induction	Diamide	-7.2374	0	0	TRUE
SucC	P80886	Secretome	Control	Diamide	-4.4823	0.0002	0.0006	TRUE
ThiF	O31619	Secretome	Before induction	Control	-2.0547	0.0857	0.2571	FALSE
ThiF	O31619	Secretome	Before induction	Diamide	-0.5211	0.6298	1	FALSE
ThiF	O31619	Secretome	Control	Diamide	0.3078	0.7736	1	FALSE
Spo0M	P71088	Secretome	Before induction	Control	-7.6512	0.0003	0.0008	TRUE
Spo0M	P71088	Secretome	Before induction	Diamide	-11.8482	0.0003	0.0009	TRUE
Spo0M	P71088	Secretome	Control	Diamide	-3.8472	0.0183	0.055	FALSE
ThrS	P18255	Secretome	Before induction	Control	-2.4844	0.0475	0.1426	FALSE
ThrS	P18255	Secretome	Before induction	Diamide	-5.4145	0.0056	0.0169	TRUE
ThrS	P18255	Secretome	Control	Diamide	-5.3495	0.0059	0.0177	TRUE
BioI	P53554	Secretome	Before induction	Control	-0.4711	0.6519	1	FALSE
BioI	P53554	Secretome	Before induction	Diamide				FALSE
BioI	P53554	Secretome	Control	Diamide				FALSE
RsmG	P25813	Secretome	Before induction	Control	-2.9946	0.0402	0.1205	FALSE
RsmG	P25813	Secretome	Before induction	Diamide				FALSE
RsmG	P25813	Secretome	Control	Diamide				FALSE
CitB	P09339	Secretome	Before induction	Control	-0.7122	0.5157	1	FALSE
CitB	P09339	Secretome	Before induction	Diamide				FALSE
CitB	P09339	Secretome	Control	Diamide				FALSE
HprK	O34483	Secretome	Before induction	Control	-4.36	0.0033	0.0099	TRUE
HprK	O34483	Secretome	Before induction	Diamide	-3.6174	0.0224	0.0672	FALSE
HprK	O34483	Secretome	Control	Diamide	-0.5834	0.585	1	FALSE
SufS	O32164	Secretome	Before induction	Control	-2.9686	0.0179	0.0537	FALSE
SufS	O32164	Secretome	Before induction	Diamide	-3.2893	0.0082	0.0245	TRUE
SufS	O32164	Secretome	Control	Diamide	-0.4456	0.6677	1	FALSE
BioK	P53555	Secretome	Before induction	Control	-2.0373	0.076	0.228	FALSE
BioK	P53555	Secretome	Before induction	Diamide	-1.5225	0.1884	0.5651	FALSE
BioK	P53555	Secretome	Control	Diamide	-0.299	0.7769	1	FALSE
ArgF	P18186	Secretome	Before induction	Control	0.1605	0.8827	1	FALSE
ArgF	P18186	Secretome	Before induction	Diamide	1.2762	0.2917	0.8752	FALSE
ArgF	P18186	Secretome	Control	Diamide	1.587	0.2534	0.7602	FALSE
RplB	P42919	Secretome	Before induction	Control	-4.2304	0.0055	0.0165	TRUE
RplB	P42919	Secretome	Before induction	Diamide	-2.4948	0.0469	0.1406	FALSE
RplB	P42919	Secretome	Control	Diamide	-0.972	0.3686	1	FALSE
GltA	P39812	Secretome	Before induction	Control	-0.6827	0.5089	1	FALSE
GltA	P39812	Secretome	Before induction	Diamide	-1.6871	0.1426	0.4277	FALSE
GltA	P39812	Secretome	Control	Diamide	-1.6756	0.1377	0.4132	FALSE
FtsY	P51835	Secretome	Before induction	Control				FALSE
FtsY	P51835	Secretome	Before induction	Diamide				FALSE
FtsY	P51835	Secretome	Control	Diamide	-2.468	0.0691	0.2073	FALSE
ThiC	P45740	Secretome	Before induction	Control	-0.543	0.604	1	FALSE
ThiC	P45740	Secretome	Before induction	Diamide	-0.1032	0.9212	1	FALSE
ThiC	P45740	Secretome	Control	Diamide	0.4242	0.689	1	FALSE
SucD	P80865	Secretome	Before induction	Control	-4.7748	0.0031	0.0092	TRUE
SucD	P80865	Secretome	Before induction	Diamide	-11.5339	0	0	TRUE
SucD	P80865	Secretome	Control	Diamide	-9.9318	0	0	TRUE
EfeN	P39597	Secretome	Before induction	Control	0.8901	0.4142	1	FALSE
EfeN	P39597	Secretome	Before induction	Diamide	1.9894	0.1408	0.4223	FALSE
EfeN	P39597	Secretome	Control	Diamide	0.5337	0.6219	1	FALSE
Sat;yitA	O34764;O06736	Secretome	Before induction	Control	-0.4257	0.688	1	FALSE
Sat;yitA	O34764;O06736	Secretome	Before induction	Diamide				FALSE
Sat;yitA	O34764;O06736	Secretome	Control	Diamide				FALSE
MtnK	O31663	Secretome	Before induction	Control	-11.8332	0	0	TRUE
MtnK	O31663	Secretome	Before induction	Diamide	-42.7096	0	0	TRUE
MtnK	O31663	Secretome	Control	Diamide	-19.6752	0	0	TRUE
FabHA	O34746	Secretome	Before induction	Control	-1.8664	0.121	0.3629	FALSE
FabHA	O34746	Secretome	Before induction	Diamide	-3.9188	0.0173	0.0518	FALSE
FabHA	O34746	Secretome	Control	Diamide	-7.7802	0.0044	0.0133	TRUE
SdhB	P08066	Secretome	Before induction	Control	-0.0134	0.9902	1	FALSE
SdhB	P08066	Secretome	Before induction	Diamide	-0.6523	0.5607	1	FALSE
SdhB	P08066	Secretome	Control	Diamide	-0.7261	0.5432	1	FALSE
YchF	P37518	Secretome	Before induction	Control	-1.9796	0.1046	0.3139	FALSE
YchF	P37518	Secretome	Before induction	Diamide	-4.4234	0.0115	0.0344	TRUE
YchF	P37518	Secretome	Control	Diamide	-4.1301	0.0091	0.0273	TRUE
GatB	O30509	Secretome	Before induction	Control	-0.9678	0.3584	1	FALSE
GatB	O30509	Secretome	Before induction	Diamide	-5.4039	0.0002	0.0006	TRUE
GatB	O30509	Secretome	Control	Diamide	-5.6841	0.0002	0.0006	TRUE
FrlB	O32157	Secretome	Before induction	Control				FALSE
FrlB	O32157	Secretome	Before induction	Diamide				FALSE
FrlB	O32157	Secretome	Control	Diamide	0.2226	0.8381	1	FALSE
SufB	O32162	Secretome	Before induction	Control	-0.8641	0.4003	1	FALSE
SufB	O32162	Secretome	Before induction	Diamide	-1.2395	0.2371	0.7112	FALSE
SufB	O32162	Secretome	Control	Diamide	-0.5661	0.5852	1	FALSE
LutB	O07021	Secretome	Before induction	Control	-0.3039	0.7715	1	FALSE
LutB	O07021	Secretome	Before induction	Diamide	-2.4293	0.0512	0.1536	FALSE
LutB	O07021	Secretome	Control	Diamide	-2.6347	0.0388	0.1164	FALSE
ArgH	O34858	Secretome	Before induction	Control	-2.6461	0.0227	0.0682	FALSE
ArgH	O34858	Secretome	Before induction	Diamide	-3.2739	0.0113	0.0339	TRUE
ArgH	O34858	Secretome	Control	Diamide	-1.7095	0.1215	0.3646	FALSE
PpaC	P37487	Secretome	Before induction	Control	-4.7052	0.0008	0.0025	TRUE
PpaC	P37487	Secretome	Before induction	Diamide	-14.3499	0	0	TRUE
PpaC	P37487	Secretome	Control	Diamide	-9.2508	0	0	TRUE
YjcN	O31636	Secretome	Before induction	Control	-1.2775	0.2422	0.7265	FALSE
YjcN	O31636	Secretome	Before induction	Diamide	0.1016	0.9224	1	FALSE
YjcN	O31636	Secretome	Control	Diamide	0.9245	0.386	1	FALSE
YpsC	P50840	Secretome	Before induction	Control	-1.1617	0.2723	0.8169	FALSE
YpsC	P50840	Secretome	Before induction	Diamide	-3.1707	0.0157	0.0471	TRUE
YpsC	P50840	Secretome	Control	Diamide	-2.4485	0.0368	0.1105	FALSE
RplN	P12875	Secretome	Before induction	Control	-0.1103	0.9138	1	FALSE
RplN	P12875	Secretome	Before induction	Diamide	-9.4511	0	0	TRUE
RplN	P12875	Secretome	Control	Diamide	-7.1309	0	0	TRUE
DltA	P39581	Secretome	Before induction	Control	-7.0099	0.0009	0.0027	TRUE
DltA	P39581	Secretome	Before induction	Diamide	-8.4862	0.0004	0.0011	TRUE
DltA	P39581	Secretome	Control	Diamide	-2.8309	0.0473	0.1419	FALSE
Rph	P28619	Secretome	Before induction	Control	-0.1846	0.8564	1	FALSE
Rph	P28619	Secretome	Before induction	Diamide	-0.0437	0.9662	1	FALSE
Rph	P28619	Secretome	Control	Diamide	0.0733	0.9436	1	FALSE
AspS	O32038	Secretome	Before induction	Control	0.3756	0.7201	1	FALSE
AspS	O32038	Secretome	Before induction	Diamide	-2.1005	0.0804	0.2413	FALSE
AspS	O32038	Secretome	Control	Diamide	-3.1013	0.0211	0.0632	FALSE
YdaF	P96579	Secretome	Before induction	Control				FALSE
YdaF	P96579	Secretome	Before induction	Diamide	-1.588	0.2532	0.7596	FALSE
YdaF	P96579	Secretome	Control	Diamide				FALSE
YkpA	O31716	Secretome	Before induction	Control	-2.5855	0.0491	0.1473	FALSE
YkpA	O31716	Secretome	Before induction	Diamide				FALSE
YkpA	O31716	Secretome	Control	Diamide				FALSE
ThrC	P04990	Secretome	Before induction	Control	-2.0423	0.0754	0.2262	FALSE
ThrC	P04990	Secretome	Before induction	Diamide	-0.0556	0.957	1	FALSE
ThrC	P04990	Secretome	Control	Diamide	0.5523	0.5959	1	FALSE
PatA	P16524	Secretome	Before induction	Control	-2.7484	0.0225	0.0676	FALSE
PatA	P16524	Secretome	Before induction	Diamide	-1.715	0.1372	0.4115	FALSE
PatA	P16524	Secretome	Control	Diamide	0.0553	0.9575	1	FALSE
CysI	O32213	Secretome	Before induction	Control	-2.6201	0.0344	0.1032	FALSE
CysI	O32213	Secretome	Before induction	Diamide	-0.7534	0.4758	1	FALSE
CysI	O32213	Secretome	Control	Diamide	1.4648	0.1933	0.5799	FALSE
GuaB	P21879	Secretome	Before induction	Control	-0.9154	0.3766	1	FALSE
GuaB	P21879	Secretome	Before induction	Diamide	-0.5091	0.6192	1	FALSE
GuaB	P21879	Secretome	Control	Diamide	0.5692	0.5818	1	FALSE
IlvB	P37251	Secretome	Before induction	Control	-1.5208	0.1791	0.5374	FALSE
IlvB	P37251	Secretome	Before induction	Diamide	-1.6099	0.1683	0.505	FALSE
IlvB	P37251	Secretome	Control	Diamide	-0.7281	0.4992	1	FALSE
IlvA	P37946	Secretome	Before induction	Control	-1.7988	0.1056	0.3168	FALSE
IlvA	P37946	Secretome	Before induction	Diamide				FALSE
IlvA	P37946	Secretome	Control	Diamide				FALSE
MetI	O31631	Secretome	Before induction	Control	0.1848	0.8595	1	FALSE
MetI	O31631	Secretome	Before induction	Diamide	-6.0277	0.0092	0.0275	TRUE
MetI	O31631	Secretome	Control	Diamide	-1.8248	0.1108	0.3324	FALSE
PurA	P29726	Secretome	Before induction	Control	-8.4792	0.0011	0.0032	TRUE
PurA	P29726	Secretome	Before induction	Diamide	-6.1151	0.0017	0.0051	TRUE
PurA	P29726	Secretome	Control	Diamide	-1.8303	0.1099	0.3297	FALSE
PurK	P12045	Secretome	Before induction	Control	1.2665	0.2523	0.7569	FALSE
PurK	P12045	Secretome	Before induction	Diamide	0.2849	0.783	1	FALSE
PurK	P12045	Secretome	Control	Diamide	-1.0212	0.337	1	FALSE
YhdR	O07587	Secretome	Before induction	Control	0.2213	0.8357	1	FALSE
YhdR	O07587	Secretome	Before induction	Diamide	-1.3002	0.2844	0.8532	FALSE
YhdR	O07587	Secretome	Control	Diamide	-1.306	0.2484	0.7452	FALSE
Upp	P39149	Secretome	Before induction	Control	-2.1722	0.162	0.162	FALSE
FolB	P28823	Secretome	Before induction	Control				FALSE
FolB	P28823	Secretome	Before induction	Diamide				FALSE
FolB	P28823	Secretome	Control	Diamide	2.0684	0.1304	0.3913	FALSE
CysJ	O32214	Secretome	Before induction	Control	5.2588	0.0033	0.0099	TRUE
CysJ	O32214	Secretome	Before induction	Diamide				FALSE
CysJ	O32214	Secretome	Control	Diamide				FALSE
YwlC	P39153	Secretome	Before induction	Control	-0.8209	0.4718	1	FALSE
YwlC	P39153	Secretome	Before induction	Diamide	-0.0333	0.9751	1	FALSE
YwlC	P39153	Secretome	Control	Diamide	0.7521	0.5066	1	FALSE
GlmS	P0CI73	Secretome	Before induction	Control	-1.2402	0.2699	0.8098	FALSE
GlmS	P0CI73	Secretome	Before induction	Diamide	-4.9761	0.0042	0.0126	TRUE
GlmS	P0CI73	Secretome	Control	Diamide	-2.8966	0.0275	0.0824	FALSE
AsnB	P54420	Secretome	Before induction	Control				FALSE
AsnB	P54420	Secretome	Before induction	Diamide				FALSE
AsnB	P54420	Secretome	Control	Diamide				FALSE
PpnKA	O31612	Secretome	Before induction	Control				FALSE
PpnKA	O31612	Secretome	Before induction	Diamide				FALSE
PpnKA	O31612	Secretome	Control	Diamide				FALSE
PurQ	P12041	Secretome	Before induction	Control	-0.9303	0.4504	0.4504	FALSE
GudB	P50735	Secretome	Before induction	Control	0.2261	0.8301	1	FALSE
GudB	P50735	Secretome	Before induction	Diamide	-0.5315	0.6141	1	FALSE
GudB	P50735	Secretome	Control	Diamide	-0.5672	0.5951	1	FALSE
MurC	P40778	Secretome	Before induction	Control	-1.7523	0.1546	0.4638	FALSE
MurC	P40778	Secretome	Before induction	Diamide	-2.6461	0.0772	0.2317	FALSE
MurC	P40778	Secretome	Control	Diamide	-2.8139	0.0671	0.2012	FALSE
YqfL	P54470	Secretome	Before induction	Control				FALSE
IlvK	P39576	Secretome	Before induction	Control	-4.8071	0.0086	0.0258	TRUE
IlvK	P39576	Secretome	Before induction	Diamide	-10.8358	0.0001	0.0003	TRUE
IlvK	P39576	Secretome	Control	Diamide	-3.73	0.0136	0.0407	TRUE
MurE	Q03523	Secretome	Before induction	Control				FALSE
MurE	Q03523	Secretome	Before induction	Diamide				FALSE
MurE	Q03523	Secretome	Control	Diamide				FALSE
YokG	O32000	Secretome	Before induction	Control	-4.5595	0.0449	0.0449	TRUE
RsmE	P54461	Secretome	Before induction	Control				FALSE
RsmE	P54461	Secretome	Before induction	Diamide				FALSE
RsmE	P54461	Secretome	Control	Diamide				FALSE
FtsH	P37476	Secretome	Before induction	Control				FALSE
ComGA	P25953	Secretome	Before induction	Control	1.1875	0.3007	0.9021	FALSE
ComGA	P25953	Secretome	Before induction	Diamide				FALSE
ComGA	P25953	Secretome	Control	Diamide				FALSE
MurB	P18579	Secretome	Before induction	Control	-1.3483	0.2703	0.8109	FALSE
MurB	P18579	Secretome	Before induction	Diamide				FALSE
MurB	P18579	Secretome	Control	Diamide				FALSE
AnsB	P26899	Secretome	Before induction	Control				FALSE
PenP	P39824	Secretome	Before induction	Control				FALSE
PenP	P39824	Secretome	Before induction	Diamide	-7.0013	0.0198	0.0594	FALSE
PenP	P39824	Secretome	Control	Diamide				FALSE
BfmBAB	P37941	Secretome	Before induction	Control				FALSE
SsbB	C0SPB6	Secretome	Before induction	Control	-11.1045	0.008	0.008	TRUE
CysH	P94498	Secretome	Before induction	Control				FALSE
ThrZ	P18256	Secretome	Before induction	Control	-5.3888	0.0057	0.0057	TRUE
GcvT	P54378	Secretome	Before induction	Control	-0.2239	0.8303	1	FALSE
GcvT	P54378	Secretome	Before induction	Diamide				FALSE
GcvT	P54378	Secretome	Control	Diamide				FALSE
BioW	P53559	Secretome	Before induction	Control	-2.1179	0.1016	0.1016	FALSE
RapF	P71002	Secretome	Before induction	Control	-0.4275	0.691	0.691	FALSE
DnaN	P05649	Secretome	Before induction	Control	-0.5851	0.5899	1	FALSE
DnaN	P05649	Secretome	Before induction	Diamide				FALSE
DnaN	P05649	Secretome	Control	Diamide				FALSE
YwfI	P39645	Secretome	Before induction	Control	-2.6416	0.0776	0.0776	FALSE
IlvC	P37253	Secretome	Before induction	Control	-3.2078	0.0149	0.0447	TRUE
IlvC	P37253	Secretome	Before induction	Diamide				FALSE
IlvC	P37253	Secretome	Control	Diamide				FALSE
PyrG	P13242	Secretome	Before induction	Control	-2.5496	0.0435	0.1305	FALSE
PyrG	P13242	Secretome	Before induction	Diamide	-0.8779	0.4138	1	FALSE
PyrG	P13242	Secretome	Control	Diamide	1.8856	0.0961	0.2882	FALSE
ArgJ	P36843	Secretome	Before induction	Control				FALSE
ArgJ	P36843	Secretome	Before induction	Diamide				FALSE
ArgJ	P36843	Secretome	Control	Diamide	1.4564	0.2826	0.8477	FALSE
PyrK	P25983	Secretome	Before induction	Control	-2.6832	0.055	0.1651	FALSE
PyrK	P25983	Secretome	Before induction	Diamide	-7.5484	0.0171	0.0513	FALSE
PyrK	P25983	Secretome	Control	Diamide	-5.6608	0.0048	0.0144	TRUE
SsbA	P37455	Secretome	Before induction	Control				FALSE
DegU	P13800	Secretome	Before induction	Control				FALSE
SerS	P37464	Secretome	Before induction	Control	0.9186	0.4103	1	FALSE
SerS	P37464	Secretome	Before induction	Diamide	-1.1727	0.306	0.918	FALSE
SerS	P37464	Secretome	Control	Diamide	-2.2613	0.0644	0.1933	FALSE
InfB	P17889	Secretome	Before induction	Control				FALSE
InfB	P17889	Secretome	Before induction	Diamide				FALSE
InfB	P17889	Secretome	Control	Diamide	-0.4618	0.6636	1	FALSE
PlsC	O07584	Secretome	Before induction	Control				FALSE
NifS	P38033	Secretome	Before induction	Control				FALSE
FliH	P23449	Secretome	Before induction	Control				FALSE
FabG	P51831	Secretome	Before induction	Control				FALSE
PtsG	P20166	Secretome	Before induction	Control				FALSE
PtsG	P20166	Secretome	Before induction	Diamide				FALSE
PtsG	P20166	Secretome	Control	Diamide				FALSE
YurQ	O32158	Secretome	Before induction	Control	0.1392	0.9021	1	FALSE
YurQ	O32158	Secretome	Before induction	Diamide	6.8886	0.0204	0.0613	FALSE
YurQ	O32158	Secretome	Control	Diamide	3.1088	0.0898	0.2693	FALSE
YhcX	P54608	Secretome	Before induction	Control	1.6468	0.1507	0.4521	FALSE
YhcX	P54608	Secretome	Before induction	Diamide				FALSE
YhcX	P54608	Secretome	Control	Diamide				FALSE
Asd	Q04797	Secretome	Before induction	Control				FALSE
Asd	Q04797	Secretome	Before induction	Diamide				FALSE
Asd	Q04797	Secretome	Control	Diamide	-1.1558	0.3314	0.9943	FALSE
YwfH	P39644	Secretome	Before induction	Control				FALSE
AppD	P42064	Secretome	Before induction	Control				FALSE
AppD	P42064	Secretome	Before induction	Diamide				FALSE
AppD	P42064	Secretome	Control	Diamide	-1.947	0.1909	0.5727	FALSE
ArgC	P23715	Secretome	Before induction	Control				FALSE
ArgC	P23715	Secretome	Before induction	Diamide				FALSE
ArgC	P23715	Secretome	Control	Diamide				FALSE
ThyA2	P11044	Secretome	Before induction	Control	-1.3253	0.3162	0.3162	FALSE
MtnX	O31667	Secretome	Before induction	Control				FALSE
MtnX	O31667	Secretome	Before induction	Diamide				FALSE
MtnX	O31667	Secretome	Control	Diamide	-0.6736	0.5375	1	FALSE
PhoE	O07617	Secretome	Before induction	Control				FALSE
YtiB	O34872	Secretome	Before induction	Control				FALSE
GanB	O07013	Secretome	Before induction	Control				FALSE
LutA	O07020	Secretome	Before induction	Control				FALSE
LutA	O07020	Secretome	Before induction	Diamide				FALSE
LutA	O07020	Secretome	Control	Diamide	-0.2994	0.7795	1	FALSE
YsmB	P97247	Secretome	Before induction	Control				FALSE
PyrF	P25971	Secretome	Before induction	Diamide				FALSE
SufC	P80866	Secretome	Before induction	Control				FALSE
SufC	P80866	Secretome	Before induction	Diamide				FALSE
SufC	P80866	Secretome	Control	Diamide				FALSE
Smc	P51834	Secretome	Before induction	Control				FALSE
Smc	P51834	Secretome	Before induction	Diamide				FALSE
Smc	P51834	Secretome	Control	Diamide				FALSE
YtcI	C0SPB0	Secretome	Before induction	Control	-0.0878	0.9356	1	FALSE
YtcI	C0SPB0	Secretome	Before induction	Diamide	1.1175	0.3452	1	FALSE
YtcI	C0SPB0	Secretome	Control	Diamide	1.1543	0.3126	0.9379	FALSE
MurAA	P70965	Secretome	Before induction	Control				FALSE
MurAA	P70965	Secretome	Before induction	Diamide				FALSE
MurAA	P70965	Secretome	Control	Diamide				FALSE
YmfC	O31761	Secretome	Before induction	Control				FALSE
YoaE	C0SP82	Secretome	Before induction	Control	0.1757	0.8674	1	FALSE
YoaE	C0SP82	Secretome	Before induction	Diamide				FALSE
YoaE	C0SP82	Secretome	Control	Diamide				FALSE
YtpR	O34943	Secretome	Before induction	Control				FALSE
YtpR	O34943	Secretome	Before induction	Diamide				FALSE
YtpR	O34943	Secretome	Control	Diamide				FALSE
Tpx	P80864	Secretome	Before induction	Control				FALSE
Tpx	P80864	Secretome	Before induction	Diamide				FALSE
Tpx	P80864	Secretome	Control	Diamide	-0.3898	0.7165	1	FALSE
ParC	Q45066	Secretome	Before induction	Control				FALSE
AroB	P31102	Secretome	Before induction	Control				FALSE
AroB	P31102	Secretome	Before induction	Diamide				FALSE
AroB	P31102	Secretome	Control	Diamide				FALSE
GlyQ	P54380	Secretome	Before induction	Control				FALSE
Mfd	P37474	Secretome	Before induction	Control				FALSE
Mfd	P37474	Secretome	Before induction	Diamide				FALSE
Mfd	P37474	Secretome	Control	Diamide	-4.0296	0.0564	0.1693	FALSE
YkuM	O34827	Secretome	Before induction	Control				FALSE
TagC	P27622	Secretome	Before induction	Diamide				FALSE
NusA	P32727	Secretome	Before induction	Control				FALSE
NusA	P32727	Secretome	Before induction	Diamide				FALSE
NusA	P32727	Secretome	Control	Diamide	-7.2216	0.002	0.0059	TRUE
CitZ	P39120	Secretome	Control	Diamide				FALSE
GpmI	P39773	Secretome	Control	Diamide	-3.543	0.0713	0.0713	FALSE
AmyE	P00691	Secretome	Control	Diamide				FALSE
PncB	O32090	Secretome	Control	Diamide				FALSE
RpsB	P21464	Secretome	Control	Diamide	-2.6255	0.0786	0.0786	FALSE
MreB	Q01465	Secretome	Control	Diamide				FALSE
YtsJ	O34962	Secretome	Control	Diamide	-0.7295	0.5061	0.5061	FALSE
TagD	P27623	Secretome	Control	Diamide				FALSE
YqeH	P54453	Secretome	Control	Diamide				FALSE
YqjE	P54542	Secretome	Control	Diamide				FALSE
Tsf	P80700	Secretome	Control	Diamide				FALSE
ProA	P39821	Secretome	Control	Diamide				FALSE
Pyk	P80885	Secretome	Control	Diamide				FALSE
YqiW	P54534	Secretome	Control	Diamide				FALSE
GlmU	P14192	Secretome	Control	Diamide				FALSE
YpdA	P50736	Secretome	Control	Diamide				FALSE
BfmBAA	P37940	Secretome	Control	Diamide	0.0723	0.949	0.949	FALSE
MinD	Q01464	Secretome	Control	Diamide				FALSE
GatB	O30509	Cytosol	Before induction	Control	0.0258	0.9798	1	FALSE
GatB	O30509	Cytosol	Before induction	Diamide	-0.0087	0.9932	1	FALSE
GatB	O30509	Cytosol	Control	Diamide	-0.0354	0.9724	1	FALSE
BdhA	O34788	Cytosol	Before induction	Control	1.7817	0.1728	0.5185	FALSE
BdhA	O34788	Cytosol	Before induction	Diamide	0.1081	0.9181	1	FALSE
BdhA	O34788	Cytosol	Control	Diamide	-1.0972	0.3342	1	FALSE
Pgi	P80860	Cytosol	Before induction	Control	-0.1905	0.8611	1	FALSE
Pgi	P80860	Cytosol	Before induction	Diamide	0.4124	0.7012	1	FALSE
Pgi	P80860	Cytosol	Control	Diamide	0.9576	0.4089	1	FALSE
GapB	O34425	Cytosol	Before induction	Diamide				FALSE
Pyc	Q9KWU4	Cytosol	Before induction	Control	0.95	0.3554	1	FALSE
Pyc	Q9KWU4	Cytosol	Before induction	Diamide	0.7604	0.4551	1	FALSE
Pyc	Q9KWU4	Cytosol	Control	Diamide	-0.332	0.7435	1	FALSE
TpiA	P27876	Cytosol	Before induction	Control	0.315	0.7555	1	FALSE
TpiA	P27876	Cytosol	Before induction	Diamide	2.5219	0.0172	0.0516	FALSE
TpiA	P27876	Cytosol	Control	Diamide	3.8518	0.0008	0.0023	TRUE
PpaC	P37487	Cytosol	Before induction	Control	0.0795	0.938	1	FALSE
PpaC	P37487	Cytosol	Before induction	Diamide	-1.0288	0.3189	0.9567	FALSE
PpaC	P37487	Cytosol	Control	Diamide	-1.0343	0.3185	0.9556	FALSE
IlvC	P37253	Cytosol	Before induction	Control	0.6403	0.5364	1	FALSE
IlvC	P37253	Cytosol	Before induction	Diamide	1.5543	0.1461	0.4383	FALSE
IlvC	P37253	Cytosol	Control	Diamide	2.2007	0.0524	0.1571	FALSE
FtsA	P28264	Cytosol	Before induction	Control	0.4778	0.6529	1	FALSE
FtsA	P28264	Cytosol	Before induction	Diamide	0.8928	0.4063	1	FALSE
FtsA	P28264	Cytosol	Control	Diamide	0.259	0.8124	1	FALSE
LeuC	P80858	Cytosol	Before induction	Control	1.5023	0.1552	0.4657	FALSE
LeuC	P80858	Cytosol	Before induction	Diamide	-0.1421	0.8883	1	FALSE
LeuC	P80858	Cytosol	Control	Diamide	-1.3984	0.18	0.54	FALSE
YjbG	O31605	Cytosol	Before induction	Control	-0.0844	0.9368	1	FALSE
YjbG	O31605	Cytosol	Before induction	Diamide	0.8474	0.4354	1	FALSE
YjbG	O31605	Cytosol	Control	Diamide	1.2938	0.2863	0.859	FALSE
GpmI	P39773	Cytosol	Before induction	Control	2.1023	0.0895	0.2685	FALSE
GpmI	P39773	Cytosol	Before induction	Diamide	2.4605	0.0491	0.1473	FALSE
GpmI	P39773	Cytosol	Control	Diamide	-0.0868	0.9342	1	FALSE
GuaA	P29727	Cytosol	Before induction	Control	0.688	0.5136	1	FALSE
GuaA	P29727	Cytosol	Before induction	Diamide	-0.0686	0.9466	1	FALSE
GuaA	P29727	Cytosol	Control	Diamide	-0.6506	0.5361	1	FALSE
PyrC	P25995	Cytosol	Before induction	Control	1.2337	0.2392	0.7175	FALSE
PyrC	P25995	Cytosol	Before induction	Diamide	0.8913	0.3869	1	FALSE
PyrC	P25995	Cytosol	Control	Diamide	-0.1993	0.8453	1	FALSE
ThrC	P04990	Cytosol	Before induction	Control	-1.0058	0.3305	0.9914	FALSE
ThrC	P04990	Cytosol	Before induction	Diamide	0.4925	0.6275	1	FALSE
ThrC	P04990	Cytosol	Control	Diamide	1.3933	0.1826	0.5478	FALSE
SrfAB	Q04747	Cytosol	Before induction	Control	-0.4382	0.668	1	FALSE
SrfAB	Q04747	Cytosol	Before induction	Diamide	-2.0115	0.0604	0.1812	FALSE
SrfAB	Q04747	Cytosol	Control	Diamide	-1.6192	0.1262	0.3787	FALSE
PurA	P29726	Cytosol	Before induction	Control	0.8003	0.4499	1	FALSE
PurA	P29726	Cytosol	Before induction	Diamide	-0.3725	0.7155	1	FALSE
PurA	P29726	Cytosol	Control	Diamide	-0.8082	0.4423	1	FALSE
PurL	P12042	Cytosol	Before induction	Control	0.9655	0.3458	1	FALSE
PurL	P12042	Cytosol	Before induction	Diamide	-0.8906	0.3816	1	FALSE
PurL	P12042	Cytosol	Control	Diamide	-1.2468	0.2276	0.6829	FALSE
ArgJ	P36843	Cytosol	Before induction	Control	1.663	0.1158	0.3474	FALSE
ArgJ	P36843	Cytosol	Before induction	Diamide	0.4975	0.6242	1	FALSE
ArgJ	P36843	Cytosol	Control	Diamide	-1.3777	0.1899	0.5698	FALSE
ALB	P02768	Cytosol	Before induction	Control	1.217	0.2905	0.2905	FALSE
InfC	P55872	Cytosol	Before induction	Control	-0.5901	0.5736	1	FALSE
InfC	P55872	Cytosol	Before induction	Diamide	-0.4171	0.6863	1	FALSE
InfC	P55872	Cytosol	Control	Diamide	0.2162	0.8342	1	FALSE
YchF	P37518	Cytosol	Before induction	Control	1.2288	0.2381	0.7143	FALSE
YchF	P37518	Cytosol	Before induction	Diamide	1.1452	0.2656	0.7969	FALSE
YchF	P37518	Cytosol	Control	Diamide	-0.2901	0.7757	1	FALSE
OhrB	P80242	Cytosol	Before induction	Control	-3.0251	0.039	0.1169	FALSE
OhrB	P80242	Cytosol	Before induction	Diamide	0.8812	0.4074	1	FALSE
OhrB	P80242	Cytosol	Control	Diamide	5.3464	0.0011	0.0032	TRUE
SerC	P80862	Cytosol	Before induction	Control	-1.5169	0.1801	0.5403	FALSE
SerC	P80862	Cytosol	Before induction	Diamide	0.7799	0.4579	1	FALSE
SerC	P80862	Cytosol	Control	Diamide	2.3381	0.0476	0.1427	FALSE
CitB	P09339	Cytosol	Before induction	Control	0.4008	0.6942	1	FALSE
CitB	P09339	Cytosol	Before induction	Diamide	0.1174	0.9079	1	FALSE
CitB	P09339	Cytosol	Control	Diamide	-0.2144	0.8327	1	FALSE
MtnE	O31665	Cytosol	Before induction	Control	-1.4268	0.1967	0.59	FALSE
MtnE	O31665	Cytosol	Before induction	Diamide	-0.6829	0.5119	1	FALSE
MtnE	O31665	Cytosol	Control	Diamide	1.6271	0.1548	0.4645	FALSE
PurT	P39771	Cytosol	Before induction	Control	0.2752	0.801	1	FALSE
PurT	P39771	Cytosol	Before induction	Diamide	0.3461	0.7395	1	FALSE
PurT	P39771	Cytosol	Control	Diamide	0.0194	0.9851	1	FALSE
CysS	Q06752	Cytosol	Before induction	Control				FALSE
CysS	Q06752	Cytosol	Before induction	Diamide	1.2201	0.3096	0.9287	FALSE
CysS	Q06752	Cytosol	Control	Diamide				FALSE
FumC	P07343	Cytosol	Before induction	Control	0.5249	0.6073	1	FALSE
FumC	P07343	Cytosol	Before induction	Diamide	0.5121	0.6148	1	FALSE
FumC	P07343	Cytosol	Control	Diamide	-0.1849	0.8561	1	FALSE
Tuf	P33166	Cytosol	Before induction	Control	0.4337	0.6796	1	FALSE
Tuf	P33166	Cytosol	Before induction	Diamide	0.517	0.6191	1	FALSE
Tuf	P33166	Cytosol	Control	Diamide	-0.0066	0.9949	1	FALSE
SucC	P80886	Cytosol	Before induction	Control	0.765	0.4524	1	FALSE
SucC	P80886	Cytosol	Before induction	Diamide	-0.58	0.5662	1	FALSE
SucC	P80886	Cytosol	Control	Diamide	-1.4478	0.1632	0.4895	FALSE
YitJ	O06745	Cytosol	Before induction	Control	-1.3513	0.1996	0.5989	FALSE
YitJ	O06745	Cytosol	Before induction	Diamide	-0.8761	0.3919	1	FALSE
YitJ	O06745	Cytosol	Control	Diamide	-0.0025	0.9981	1	FALSE
MtnA	O31662	Cytosol	Before induction	Control	2.1102	0.047	0.141	FALSE
MtnA	O31662	Cytosol	Before induction	Diamide	0.3629	0.7197	1	FALSE
MtnA	O31662	Cytosol	Control	Diamide	-1.6584	0.1146	0.3437	FALSE
ArgH	O34858	Cytosol	Before induction	Control	0.0795	0.9384	1	FALSE
ArgH	O34858	Cytosol	Before induction	Diamide	-0.4754	0.6424	1	FALSE
ArgH	O34858	Cytosol	Control	Diamide	-0.4547	0.659	1	FALSE
GlmS	P0CI73	Cytosol	Before induction	Control				FALSE
GlmS	P0CI73	Cytosol	Before induction	Diamide	-0.605	0.5879	1	FALSE
GlmS	P0CI73	Cytosol	Control	Diamide				FALSE
RpoC	P37871	Cytosol	Before induction	Control	0.0358	0.9725	1	FALSE
RpoC	P37871	Cytosol	Before induction	Diamide	1.1922	0.2607	0.7821	FALSE
RpoC	P37871	Cytosol	Control	Diamide	0.7636	0.47	1	FALSE
LeuA	P94565	Cytosol	Before induction	Control	-0.1159	0.909	1	FALSE
LeuA	P94565	Cytosol	Before induction	Diamide	-1.3103	0.202	0.606	FALSE
LeuA	P94565	Cytosol	Control	Diamide	-0.8808	0.3894	1	FALSE
SrfAC	Q08787	Cytosol	Before induction	Control	2.7255	0.0156	0.0469	TRUE
SrfAC	Q08787	Cytosol	Before induction	Diamide	0.7354	0.4752	1	FALSE
SrfAC	Q08787	Cytosol	Control	Diamide	-1.8454	0.0836	0.2507	FALSE
FusA	P80868	Cytosol	Before induction	Control	0.4751	0.6399	1	FALSE
FusA	P80868	Cytosol	Before induction	Diamide	0.4341	0.6684	1	FALSE
FusA	P80868	Cytosol	Control	Diamide	-0.128	0.8996	1	FALSE
Icd	P39126	Cytosol	Before induction	Control	0.296	0.7733	1	FALSE
Icd	P39126	Cytosol	Before induction	Diamide	-0.9694	0.3488	1	FALSE
Icd	P39126	Cytosol	Control	Diamide	-0.7385	0.4772	1	FALSE
Ddl	P96612	Cytosol	Before induction	Control				FALSE
Ddl	P96612	Cytosol	Before induction	Diamide	-0.001	0.9992	1	FALSE
Ddl	P96612	Cytosol	Control	Diamide				FALSE
ClpX	P50866	Cytosol	Before induction	Control	0.7936	0.4854	1	FALSE
ClpX	P50866	Cytosol	Before induction	Diamide	0.1316	0.9016	1	FALSE
ClpX	P50866	Cytosol	Control	Diamide	-0.9057	0.4319	1	FALSE
MetE	P80877	Cytosol	Before induction	Control	0.1231	0.904	1	FALSE
MetE	P80877	Cytosol	Before induction	Diamide	-0.9097	0.3774	1	FALSE
MetE	P80877	Cytosol	Control	Diamide	-1.0764	0.3013	0.9039	FALSE
PatA	P16524	Cytosol	Before induction	Control				FALSE
PatA	P16524	Cytosol	Before induction	Diamide	0.0318	0.9755	1	FALSE
PatA	P16524	Cytosol	Control	Diamide				FALSE
YutI	O32119	Cytosol	Before induction	Control	1.3557	0.2467	0.7401	FALSE
YutI	O32119	Cytosol	Before induction	Diamide	1.4729	0.2372	0.7116	FALSE
YutI	O32119	Cytosol	Control	Diamide	0.1651	0.8794	1	FALSE
IspA	P54383	Cytosol	Before induction	Control				FALSE
IspA	P54383	Cytosol	Before induction	Diamide	0.6511	0.5614	1	FALSE
IspA	P54383	Cytosol	Control	Diamide				FALSE
YtsJ	O34962	Cytosol	Before induction	Control	1.7981	0.0954	0.2862	FALSE
YtsJ	O34962	Cytosol	Before induction	Diamide	0.5103	0.6164	1	FALSE
YtsJ	O34962	Cytosol	Control	Diamide	-0.8196	0.4262	1	FALSE
AspB	P53001	Cytosol	Before induction	Control	-0.2534	0.8042	1	FALSE
AspB	P53001	Cytosol	Before induction	Diamide	1.1352	0.2768	0.8304	FALSE
AspB	P53001	Cytosol	Control	Diamide	1.2362	0.2383	0.7148	FALSE
IleS	Q45477	Cytosol	Before induction	Control	0.5613	0.5824	1	FALSE
IleS	Q45477	Cytosol	Before induction	Diamide	1.9968	0.059	0.1769	FALSE
IleS	Q45477	Cytosol	Control	Diamide	1.051	0.3064	0.9193	FALSE
RpoB	P37870	Cytosol	Before induction	Control	-0.8352	0.414	1	FALSE
RpoB	P37870	Cytosol	Before induction	Diamide	1.1615	0.2573	0.772	FALSE
RpoB	P37870	Cytosol	Control	Diamide	1.9308	0.0678	0.2034	FALSE
SrfAA	P27206	Cytosol	Before induction	Control	0.9633	0.3417	1	FALSE
SrfAA	P27206	Cytosol	Before induction	Diamide	-0.7015	0.489	1	FALSE
SrfAA	P27206	Cytosol	Control	Diamide	-1.5588	0.1303	0.3908	FALSE
YbfQ	O31457	Cytosol	Before induction	Control				FALSE
NadC	P39666	Cytosol	Before induction	Control	1.2382	0.2508	0.7523	FALSE
NadC	P39666	Cytosol	Before induction	Diamide	0.1824	0.8593	1	FALSE
NadC	P39666	Cytosol	Control	Diamide	-0.8671	0.4146	1	FALSE
YtcI	C0SPB0	Cytosol	Before induction	Control	-1.6586	0.1581	0.4743	FALSE
YtcI	C0SPB0	Cytosol	Before induction	Diamide				FALSE
YtcI	C0SPB0	Cytosol	Control	Diamide				FALSE
FbaA	P13243	Cytosol	Before induction	Control	1.0702	0.2995	0.8985	FALSE
FbaA	P13243	Cytosol	Before induction	Diamide	1.0083	0.3267	0.98	FALSE
FbaA	P13243	Cytosol	Control	Diamide	-0.1964	0.847	1	FALSE
YtsP	O34553	Cytosol	Before induction	Diamide	0.9925	0.3771	0.3771	FALSE
YndB	O31806	Cytosol	Before induction	Control				FALSE
YndB	O31806	Cytosol	Before induction	Diamide				FALSE
YndB	O31806	Cytosol	Control	Diamide	1.6861	0.2338	0.7015	FALSE
RnjA	Q45493	Cytosol	Before induction	Control	0.8807	0.4188	1	FALSE
RnjA	Q45493	Cytosol	Before induction	Diamide	-0.2649	0.796	1	FALSE
RnjA	Q45493	Cytosol	Control	Diamide	-0.6805	0.5117	1	FALSE
SdhA	P08065	Cytosol	Before induction	Control	0.5162	0.6197	1	FALSE
SdhA	P08065	Cytosol	Before induction	Diamide	0.5043	0.6262	1	FALSE
SdhA	P08065	Cytosol	Control	Diamide	0.0645	0.9504	1	FALSE
SerS	P37464	Cytosol	Before induction	Control	0.2856	0.7937	1	FALSE
SerS	P37464	Cytosol	Before induction	Diamide	0.2418	0.817	1	FALSE
SerS	P37464	Cytosol	Control	Diamide	-0.2821	0.7892	1	FALSE
PyrAA	P25993	Cytosol	Before induction	Control	0.6865	0.5145	1	FALSE
PyrAA	P25993	Cytosol	Before induction	Diamide	0.4214	0.6834	1	FALSE
PyrAA	P25993	Cytosol	Control	Diamide	-0.3601	0.7311	1	FALSE
TrpA	P07601	Cytosol	Before induction	Control	0.1375	0.8972	1	FALSE
TrpA	P07601	Cytosol	Before induction	Diamide	-0.5973	0.5721	1	FALSE
TrpA	P07601	Cytosol	Control	Diamide	-0.7043	0.5201	1	FALSE
BioB	P53557	Cytosol	Before induction	Control	-0.198	0.8557	1	FALSE
BioB	P53557	Cytosol	Before induction	Diamide	-0.2931	0.7779	1	FALSE
BioB	P53557	Cytosol	Control	Diamide	-0.0227	0.9826	1	FALSE
PyrAB	P25994	Cytosol	Before induction	Control	-0.6936	0.5023	1	FALSE
PyrAB	P25994	Cytosol	Before induction	Diamide	-0.3924	0.7007	1	FALSE
PyrAB	P25994	Cytosol	Control	Diamide	0.2781	0.7861	1	FALSE
InfB	P17889	Cytosol	Before induction	Control				FALSE
InfB	P17889	Cytosol	Before induction	Diamide	1.3122	0.2597	0.779	FALSE
InfB	P17889	Cytosol	Control	Diamide				FALSE
ArgG	O34347	Cytosol	Before induction	Control	0.481	0.6392	1	FALSE
ArgG	O34347	Cytosol	Before induction	Diamide	-0.3451	0.7345	1	FALSE
ArgG	O34347	Cytosol	Control	Diamide	-0.6759	0.5119	1	FALSE
YutF	O32125	Cytosol	Before induction	Control	-1.2262	0.2747	0.8242	FALSE
YutF	O32125	Cytosol	Before induction	Diamide	-0.0117	0.9911	1	FALSE
YutF	O32125	Cytosol	Control	Diamide	2.1115	0.0792	0.2376	FALSE
YumC	O05268	Cytosol	Before induction	Control	0.3938	0.71	1	FALSE
YumC	O05268	Cytosol	Before induction	Diamide	-0.0666	0.9487	1	FALSE
YumC	O05268	Cytosol	Control	Diamide	-0.5765	0.5801	1	FALSE
YqjE	P54542	Cytosol	Before induction	Control	-0.7055	0.5313	1	FALSE
YqjE	P54542	Cytosol	Before induction	Diamide	-0.1591	0.8798	1	FALSE
YqjE	P54542	Cytosol	Control	Diamide	0.679	0.5225	1	FALSE
Sat	O34764	Cytosol	Before induction	Control	0.3569	0.7334	1	FALSE
Sat	O34764	Cytosol	Before induction	Diamide	1.5926	0.1624	0.4871	FALSE
Sat	O34764	Cytosol	Control	Diamide	1.5083	0.1822	0.5467	FALSE
Tsf	P80700	Cytosol	Before induction	Control	1.9617	0.07	0.21	FALSE
Tsf	P80700	Cytosol	Before induction	Diamide	1.2403	0.2339	0.7017	FALSE
Tsf	P80700	Cytosol	Control	Diamide	-0.9849	0.3403	1	FALSE
GlnA	P12425	Cytosol	Before induction	Control	0.9576	0.3441	1	FALSE
GlnA	P12425	Cytosol	Before induction	Diamide	0.3559	0.7233	1	FALSE
GlnA	P12425	Cytosol	Control	Diamide	-0.6632	0.5112	1	FALSE
AroA	P39912	Cytosol	Before induction	Control	-0.5505	0.597	1	FALSE
AroA	P39912	Cytosol	Before induction	Diamide	-0.4375	0.6695	1	FALSE
AroA	P39912	Cytosol	Control	Diamide	0.2972	0.7739	1	FALSE
YceE	O34384	Cytosol	Before induction	Control	-1.8688	0.1206	0.3618	FALSE
YceE	O34384	Cytosol	Before induction	Diamide	0.4541	0.6657	1	FALSE
YceE	O34384	Cytosol	Control	Diamide	2.7712	0.0393	0.1179	FALSE
NadB	P38032	Cytosol	Before induction	Control	0.1391	0.8961	0.8961	FALSE
CysJ	O32214	Cytosol	Before induction	Control	-4.0716	0.0047	0.0142	TRUE
CysJ	O32214	Cytosol	Before induction	Diamide	1.7439	0.1247	0.3741	FALSE
CysJ	O32214	Cytosol	Control	Diamide	6.1395	0.0003	0.0008	TRUE
YkpA	O31716	Cytosol	Before induction	Diamide	0.6837	0.5317	0.5317	FALSE
ArgS	P46906	Cytosol	Before induction	Control				FALSE
ArgS	P46906	Cytosol	Before induction	Diamide	-0.4092	0.7034	1	FALSE
ArgS	P46906	Cytosol	Control	Diamide				FALSE
PdhC	P21883	Cytosol	Before induction	Control	-1.9929	0.1403	0.4209	FALSE
PdhC	P21883	Cytosol	Before induction	Diamide	1.4012	0.2557	0.7671	FALSE
PdhC	P21883	Cytosol	Control	Diamide	4.2024	0.0522	0.1567	FALSE
Pta	P39646	Cytosol	Before induction	Control	0.6442	0.5545	1	FALSE
Pta	P39646	Cytosol	Before induction	Diamide	0.6174	0.5704	1	FALSE
Pta	P39646	Cytosol	Control	Diamide	-1.396	0.2975	0.8925	FALSE
ThiO	O31616	Cytosol	Before induction	Control				FALSE
ThiO	O31616	Cytosol	Before induction	Diamide	0.6026	0.5893	1	FALSE
ThiO	O31616	Cytosol	Control	Diamide				FALSE
HisZ	O34459	Cytosol	Before induction	Diamide	-1.5899	0.1727	0.1727	FALSE
GlyA	P39148	Cytosol	Before induction	Control	0.3431	0.7386	1	FALSE
GlyA	P39148	Cytosol	Before induction	Diamide	-1.0366	0.3204	0.9611	FALSE
GlyA	P39148	Cytosol	Control	Diamide	-1.0406	0.3226	0.9677	FALSE
HisS	O32039	Cytosol	Before induction	Control				FALSE
HisS	O32039	Cytosol	Before induction	Diamide				FALSE
HisS	O32039	Cytosol	Control	Diamide	-1.1207	0.344	1	FALSE
GltB	O34399	Cytosol	Before induction	Control	-0.459	0.6655	1	FALSE
GltB	O34399	Cytosol	Before induction	Diamide	0.444	0.6871	1	FALSE
GltB	O34399	Cytosol	Control	Diamide	0.5956	0.5835	1	FALSE
Tpx	P80864	Cytosol	Before induction	Control	-8.6147	0	0.0001	TRUE
Tpx	P80864	Cytosol	Before induction	Diamide	4.4414	0.001	0.003	TRUE
Tpx	P80864	Cytosol	Control	Diamide	19.0735	0	0	TRUE
LeuS	P36430	Cytosol	Before induction	Diamide	0.1902	0.8613	0.8613	FALSE
YxaI	P42108	Cytosol	Before induction	Control	-0.5447	0.6149	1	FALSE
YxaI	P42108	Cytosol	Before induction	Diamide	-0.3761	0.7259	1	FALSE
YxaI	P42108	Cytosol	Control	Diamide	0.2834	0.7909	1	FALSE
YgxA	Q04385	Cytosol	Before induction	Control	0.6251	0.5957	1	FALSE
YgxA	Q04385	Cytosol	Before induction	Diamide	-0.4901	0.6726	1	FALSE
YgxA	Q04385	Cytosol	Control	Diamide	-0.7614	0.526	1	FALSE
RibH	P11998	Cytosol	Before induction	Control				FALSE
RibH	P11998	Cytosol	Before induction	Diamide	0.9431	0.377	1	FALSE
RibH	P11998	Cytosol	Control	Diamide				FALSE
OdhA	P23129	Cytosol	Before induction	Control	-0.5192	0.6196	1	FALSE
OdhA	P23129	Cytosol	Before induction	Diamide	-1.7154	0.1614	0.4842	FALSE
OdhA	P23129	Cytosol	Control	Diamide	-1.9161	0.0969	0.2907	FALSE
PurB	P12047	Cytosol	Before induction	Control	-0.8629	0.4106	1	FALSE
PurB	P12047	Cytosol	Before induction	Diamide	-0.6522	0.529	1	FALSE
PurB	P12047	Cytosol	Control	Diamide	0.2464	0.8109	1	FALSE
GlpX	Q03224	Cytosol	Before induction	Control	-1.4319	0.2254	0.6763	FALSE
GlpX	Q03224	Cytosol	Before induction	Diamide	-0.1742	0.8702	1	FALSE
GlpX	Q03224	Cytosol	Control	Diamide	0.9057	0.4607	1	FALSE
RsbW	P17904	Cytosol	Before induction	Control	1.9597	0.1449	0.4347	FALSE
RsbW	P17904	Cytosol	Before induction	Diamide	1.0132	0.4176	1	FALSE
RsbW	P17904	Cytosol	Control	Diamide	-1.4736	0.237	0.711	FALSE
GndA	P80859	Cytosol	Before induction	Control	-0.0386	0.9711	1	FALSE
GndA	P80859	Cytosol	Before induction	Diamide	0.1896	0.8558	1	FALSE
GndA	P80859	Cytosol	Control	Diamide	0.2979	0.7733	1	FALSE
SufS	O32164	Cytosol	Before induction	Control	0.8006	0.4539	1	FALSE
SufS	O32164	Cytosol	Before induction	Diamide	-0.6491	0.5325	1	FALSE
SufS	O32164	Cytosol	Control	Diamide	-0.8296	0.4445	1	FALSE
YsdC	P94521	Cytosol	Before induction	Control	1.6599	0.1723	0.5168	FALSE
YsdC	P94521	Cytosol	Before induction	Diamide	-0.9483	0.3967	1	FALSE
YsdC	P94521	Cytosol	Control	Diamide	-2.6255	0.0585	0.1754	FALSE
SerA	P35136	Cytosol	Before induction	Control	-0.0632	0.9509	1	FALSE
SerA	P35136	Cytosol	Before induction	Diamide	-0.0122	0.9904	1	FALSE
SerA	P35136	Cytosol	Control	Diamide	0.0524	0.9593	1	FALSE
LeuD	P94568	Cytosol	Before induction	Control	-0.0727	0.9449	1	FALSE
LeuD	P94568	Cytosol	Before induction	Diamide	0.91	0.3979	1	FALSE
LeuD	P94568	Cytosol	Control	Diamide	1.8941	0.1167	0.3502	FALSE
WapI	Q07836	Cytosol	Before induction	Control	1.1008	0.2996	0.8987	FALSE
WapI	Q07836	Cytosol	Before induction	Diamide	-0.1932	0.8506	1	FALSE
WapI	Q07836	Cytosol	Control	Diamide	-1.5525	0.1812	0.5437	FALSE
NrnA	O34600	Cytosol	Before induction	Control	0.0755	0.9427	1	FALSE
NrnA	O34600	Cytosol	Before induction	Diamide	0.3212	0.7563	1	FALSE
NrnA	O34600	Cytosol	Control	Diamide	0.2116	0.8408	1	FALSE
SrfAB;srfAA	Q04747;P27206	Cytosol	Before induction	Control	-0.5995	0.5622	1	FALSE
SrfAB;srfAA	Q04747;P27206	Cytosol	Before induction	Diamide	0.906	0.3803	1	FALSE
SrfAB;srfAA	Q04747;P27206	Cytosol	Control	Diamide	1.5682	0.1479	0.4437	FALSE
Asd	Q04797	Cytosol	Before induction	Control				FALSE
Asd	Q04797	Cytosol	Before induction	Diamide	2.7016	0.0737	0.2211	FALSE
Asd	Q04797	Cytosol	Control	Diamide				FALSE
RpsB	P21464	Cytosol	Before induction	Control	0.2642	0.797	1	FALSE
RpsB	P21464	Cytosol	Before induction	Diamide	1.1692	0.2695	0.8084	FALSE
RpsB	P21464	Cytosol	Control	Diamide	1.1247	0.287	0.8609	FALSE
FolD	P54382	Cytosol	Before induction	Control	-0.9116	0.3858	1	FALSE
FolD	P54382	Cytosol	Before induction	Diamide	-0.5567	0.5889	1	FALSE
FolD	P54382	Cytosol	Control	Diamide	0.314	0.76	1	FALSE
IlvK	P39576	Cytosol	Before induction	Control	1.4296	0.2261	0.6782	FALSE
IlvK	P39576	Cytosol	Before induction	Diamide	-2.0956	0.0903	0.2708	FALSE
IlvK	P39576	Cytosol	Control	Diamide	-1.6316	0.2013	0.6038	FALSE
PtsI	P08838	Cytosol	Before induction	Control	-0.4307	0.6846	1	FALSE
PtsI	P08838	Cytosol	Before induction	Diamide	1.3041	0.249	0.747	FALSE
PtsI	P08838	Cytosol	Control	Diamide	2.3053	0.0825	0.2474	FALSE
YhfE	O07603	Cytosol	Before induction	Control	0.4451	0.6793	1	FALSE
YhfE	O07603	Cytosol	Before induction	Diamide	0.2771	0.7928	1	FALSE
YhfE	O07603	Cytosol	Control	Diamide	-0.3561	0.7453	1	FALSE
Eno	P37869	Cytosol	Before induction	Control	1.8084	0.1683	0.5048	FALSE
Eno	P37869	Cytosol	Before induction	Diamide	2.6871	0.0435	0.1304	FALSE
Eno	P37869	Cytosol	Control	Diamide	0.8092	0.4638	1	FALSE
HisC	P17731	Cytosol	Before induction	Control	0.2111	0.8398	1	FALSE
HisC	P17731	Cytosol	Before induction	Diamide	0.0276	0.9786	1	FALSE
HisC	P17731	Cytosol	Control	Diamide	-0.1512	0.8836	1	FALSE
PgcA	P18159	Cytosol	Before induction	Control	-0.0475	0.9644	1	FALSE
PgcA	P18159	Cytosol	Before induction	Diamide	0.606	0.5667	1	FALSE
PgcA	P18159	Cytosol	Control	Diamide	0.8174	0.4449	1	FALSE
AckA	P37877	Cytosol	Before induction	Control				FALSE
AckA	P37877	Cytosol	Before induction	Diamide				FALSE
AckA	P37877	Cytosol	Control	Diamide				FALSE
TenA	P25052	Cytosol	Before induction	Control	0.9996	0.3411	1	FALSE
TenA	P25052	Cytosol	Before induction	Diamide	-0.1155	0.9098	1	FALSE
TenA	P25052	Cytosol	Control	Diamide	-1.6812	0.127	0.3811	FALSE
YokG	O32000	Cytosol	Before induction	Control	1.4861	0.2115	0.6344	FALSE
YokG	O32000	Cytosol	Before induction	Diamide	-0.4187	0.6928	1	FALSE
YokG	O32000	Cytosol	Control	Diamide	-2.6799	0.0751	0.2252	FALSE
YoaD	O34815	Cytosol	Before induction	Control	1.6766	0.1922	0.5767	FALSE
YoaD	O34815	Cytosol	Before induction	Diamide	0.0437	0.9679	1	FALSE
YoaD	O34815	Cytosol	Control	Diamide	-0.8933	0.4222	1	FALSE
ThiF	O31619	Cytosol	Before induction	Control	1.0553	0.3688	1	FALSE
ThiF	O31619	Cytosol	Before induction	Diamide	1.225	0.2878	0.8633	FALSE
ThiF	O31619	Cytosol	Control	Diamide	-0.2964	0.7863	1	FALSE
Hom	P19582	Cytosol	Before induction	Control				FALSE
Hom	P19582	Cytosol	Before induction	Diamide	0.0802	0.9387	1	FALSE
Hom	P19582	Cytosol	Control	Diamide				FALSE
Spo0M	P71088	Cytosol	Before induction	Control	-0.3665	0.729	1	FALSE
Spo0M	P71088	Cytosol	Before induction	Diamide	0.1975	0.8499	1	FALSE
Spo0M	P71088	Cytosol	Control	Diamide	0.7996	0.4602	1	FALSE
ThrS	P18255	Cytosol	Before induction	Control	0.8343	0.4653	1	FALSE
ThrS	P18255	Cytosol	Before induction	Diamide	-0.8901	0.4237	1	FALSE
ThrS	P18255	Cytosol	Control	Diamide	-1.7317	0.1817	0.5452	FALSE
YqiW	P54534	Cytosol	Before induction	Control	0.224	0.8372	1	FALSE
YqiW	P54534	Cytosol	Before induction	Diamide	2.1427	0.085	0.2551	FALSE
YqiW	P54534	Cytosol	Control	Diamide	1.6803	0.1682	0.5046	FALSE
Pgl	O34499	Cytosol	Before induction	Control	-0.092	0.9351	1	FALSE
Pgl	O34499	Cytosol	Before induction	Diamide	3.1154	0.0894	0.2683	FALSE
Pgl	O34499	Cytosol	Control	Diamide	1.5911	0.2526	0.7577	FALSE
HprK	O34483	Cytosol	Before induction	Diamide	-0.4993	0.6354	0.6354	FALSE
GlmU	P14192	Cytosol	Before induction	Control				FALSE
GlmU	P14192	Cytosol	Before induction	Diamide	1.8229	0.1658	0.4975	FALSE
GlmU	P14192	Cytosol	Control	Diamide				FALSE
ArgF	P18186	Cytosol	Before induction	Control	-1.5312	0.1696	0.5087	FALSE
ArgF	P18186	Cytosol	Before induction	Diamide	0.7739	0.4589	1	FALSE
ArgF	P18186	Cytosol	Control	Diamide	2.4881	0.0321	0.0963	FALSE
LutA	O07020	Cytosol	Before induction	Control	0.061	0.9531	1	FALSE
LutA	O07020	Cytosol	Before induction	Diamide	0.6523	0.5384	1	FALSE
LutA	O07020	Cytosol	Control	Diamide	0.5436	0.6036	1	FALSE
RplB	P42919	Cytosol	Before induction	Control	-0.2609	0.8111	1	FALSE
RplB	P42919	Cytosol	Before induction	Diamide	0.168	0.8732	1	FALSE
RplB	P42919	Cytosol	Control	Diamide	1.0655	0.3467	1	FALSE
FtsY	P51835	Cytosol	Before induction	Control	0.9739	0.4019	1	FALSE
FtsY	P51835	Cytosol	Before induction	Diamide	2.8948	0.034	0.102	FALSE
FtsY	P51835	Cytosol	Control	Diamide	1.8974	0.1306	0.3919	FALSE
FtsH	P37476	Cytosol	Before induction	Control	-0.4732	0.6827	1	FALSE
FtsH	P37476	Cytosol	Before induction	Diamide	7.3867	0.0178	0.0535	FALSE
FtsH	P37476	Cytosol	Control	Diamide	2.1044	0.17	0.51	FALSE
PyrD	P25996	Cytosol	Before induction	Control	0.7064	0.5064	1	FALSE
PyrD	P25996	Cytosol	Before induction	Diamide	2.0527	0.0742	0.2226	FALSE
PyrD	P25996	Cytosol	Control	Diamide	1.2459	0.2592	0.7777	FALSE
MurB	P18579	Cytosol	Before induction	Control	0.9193	0.455	1	FALSE
MurB	P18579	Cytosol	Before induction	Diamide				FALSE
MurB	P18579	Cytosol	Control	Diamide				FALSE
IlvA	P37946	Cytosol	Before induction	Control	0.8647	0.4268	1	FALSE
IlvA	P37946	Cytosol	Before induction	Diamide	-0.8552	0.4207	1	FALSE
IlvA	P37946	Cytosol	Control	Diamide	-1.1015	0.3325	0.9975	FALSE
PdxK	P39610	Cytosol	Before induction	Control	-2.1824	0.1608	0.4824	FALSE
PdxK	P39610	Cytosol	Before induction	Diamide	-1.5237	0.2671	0.8012	FALSE
PdxK	P39610	Cytosol	Control	Diamide	1.9016	0.1976	0.5927	FALSE
ThrZ	P18256	Cytosol	Before induction	Diamide	0.847	0.4356	0.4356	FALSE
PyrF	P25971	Cytosol	Before induction	Control				FALSE
PyrF	P25971	Cytosol	Before induction	Diamide	1.6349	0.1461	0.4382	FALSE
PyrF	P25971	Cytosol	Control	Diamide				FALSE
MtnK	O31663	Cytosol	Before induction	Control	0.6192	0.5585	1	FALSE
MtnK	O31663	Cytosol	Before induction	Diamide	-1.2296	0.2538	0.7614	FALSE
MtnK	O31663	Cytosol	Control	Diamide	-1.516	0.168	0.5039	FALSE
AhpC	P80239	Cytosol	Before induction	Control	-2.0733	0.0624	0.1872	FALSE
AhpC	P80239	Cytosol	Before induction	Diamide	0.5419	0.5949	1	FALSE
AhpC	P80239	Cytosol	Control	Diamide	2.4617	0.0274	0.0823	FALSE
GalE	P55180	Cytosol	Before induction	Control	-0.1456	0.889	1	FALSE
GalE	P55180	Cytosol	Before induction	Diamide	0.5002	0.6323	1	FALSE
GalE	P55180	Cytosol	Control	Diamide	1.1718	0.3259	0.9776	FALSE
YxjG	P42318	Cytosol	Before induction	Control				FALSE
YxjG	P42318	Cytosol	Before induction	Diamide				FALSE
YxjG	P42318	Cytosol	Control	Diamide	-4.4057	0.0479	0.1436	FALSE
PurC	P12046	Cytosol	Before induction	Control	1.521	0.2256	0.6768	FALSE
PurC	P12046	Cytosol	Before induction	Diamide	0.7973	0.4835	1	FALSE
PurC	P12046	Cytosol	Control	Diamide	-0.7713	0.5212	1	FALSE
DnaK	P17820	Cytosol	Before induction	Control	0.8435	0.4374	1	FALSE
DnaK	P17820	Cytosol	Before induction	Diamide	0.2947	0.7768	1	FALSE
DnaK	P17820	Cytosol	Control	Diamide	-0.7803	0.4788	1	FALSE
SufB	O32162	Cytosol	Before induction	Control	-0.444	0.6675	1	FALSE
SufB	O32162	Cytosol	Before induction	Diamide	1.1222	0.2821	0.8462	FALSE
SufB	O32162	Cytosol	Control	Diamide	1.8361	0.0962	0.2886	FALSE
LutB	O07021	Cytosol	Before induction	Control	0.5056	0.6634	1	FALSE
LutB	O07021	Cytosol	Before induction	Diamide	1.3498	0.3096	0.9287	FALSE
LutB	O07021	Cytosol	Control	Diamide	-0.3321	0.7714	1	FALSE
MurAA	P70965	Cytosol	Before induction	Control	1.6836	0.2343	0.7029	FALSE
MurAA	P70965	Cytosol	Before induction	Diamide	0.6787	0.5346	1	FALSE
MurAA	P70965	Cytosol	Control	Diamide	-2.6136	0.0592	0.1776	FALSE
RplN	P12875	Cytosol	Before induction	Control	1.1606	0.3298	0.9893	FALSE
RplN	P12875	Cytosol	Before induction	Diamide	0.1541	0.8819	1	FALSE
RplN	P12875	Cytosol	Control	Diamide	-1.5246	0.1782	0.5346	FALSE
NusA	P32727	Cytosol	Before induction	Control				FALSE
NusA	P32727	Cytosol	Before induction	Diamide	0.5121	0.6355	1	FALSE
NusA	P32727	Cytosol	Control	Diamide				FALSE
SucD	P80865	Cytosol	Before induction	Control	1.5049	0.1831	0.5492	FALSE
SucD	P80865	Cytosol	Before induction	Diamide	0.5394	0.6063	1	FALSE
SucD	P80865	Cytosol	Control	Diamide	-0.8539	0.4153	1	FALSE
RapF	P71002	Cytosol	Before induction	Control	0.111	0.9217	1	FALSE
RapF	P71002	Cytosol	Before induction	Diamide	-0.2405	0.8324	1	FALSE
RapF	P71002	Cytosol	Control	Diamide	-0.3113	0.785	1	FALSE
Adk	P16304	Cytosol	Before induction	Control	-2.0249	0.1129	0.3386	FALSE
Adk	P16304	Cytosol	Before induction	Diamide				FALSE
Adk	P16304	Cytosol	Control	Diamide				FALSE
RnjB	O31760	Cytosol	Before induction	Control	1.0451	0.3233	0.9698	FALSE
RnjB	O31760	Cytosol	Before induction	Diamide	0.1569	0.878	1	FALSE
RnjB	O31760	Cytosol	Control	Diamide	-0.829	0.4247	1	FALSE
YsaA	P94512	Cytosol	Before induction	Control	-0.6303	0.5732	1	FALSE
YsaA	P94512	Cytosol	Before induction	Diamide	-1.0034	0.3544	1	FALSE
YsaA	P94512	Cytosol	Control	Diamide	-0.8136	0.4427	1	FALSE
AspS	O32038	Cytosol	Before induction	Control	-0.5968	0.5725	1	FALSE
AspS	O32038	Cytosol	Before induction	Diamide	-0.8056	0.447	1	FALSE
AspS	O32038	Cytosol	Control	Diamide	-0.4056	0.7018	1	FALSE
DeoD	O34925	Cytosol	Before induction	Control	-0.788	0.4748	1	FALSE
DeoD	O34925	Cytosol	Before induction	Diamide	-0.8717	0.4169	1	FALSE
DeoD	O34925	Cytosol	Control	Diamide	-0.2587	0.8045	1	FALSE
IspG	P54482	Cytosol	Before induction	Control	0.5637	0.6124	1	FALSE
IspG	P54482	Cytosol	Before induction	Diamide	0.8757	0.4457	1	FALSE
IspG	P54482	Cytosol	Control	Diamide	0.1439	0.8988	1	FALSE
CitZ	P39120	Cytosol	Before induction	Control	-0.3742	0.7331	1	FALSE
CitZ	P39120	Cytosol	Before induction	Diamide	2.7216	0.0417	0.1251	FALSE
CitZ	P39120	Cytosol	Control	Diamide	2.1354	0.0996	0.2988	FALSE
PepT	P55179	Cytosol	Before induction	Diamide	0.4296	0.6854	0.6854	FALSE
DnaN	P05649	Cytosol	Before induction	Control	-1.1443	0.3163	0.949	FALSE
DnaN	P05649	Cytosol	Before induction	Diamide	-0.0261	0.9808	1	FALSE
DnaN	P05649	Cytosol	Control	Diamide	0.739	0.5135	1	FALSE
ThiG	O31618	Cytosol	Before induction	Control	0.7475	0.509	1	FALSE
ThiG	O31618	Cytosol	Before induction	Diamide	1.4819	0.2125	0.6375	FALSE
ThiG	O31618	Cytosol	Control	Diamide	0.6853	0.5236	1	FALSE
GuaB	P21879	Cytosol	Before induction	Control	-0.6856	0.5123	1	FALSE
GuaB	P21879	Cytosol	Before induction	Diamide	-0.1335	0.8965	1	FALSE
GuaB	P21879	Cytosol	Control	Diamide	0.6162	0.5549	1	FALSE
Rph	P28619	Cytosol	Before induction	Control	-0.058	0.9557	1	FALSE
Rph	P28619	Cytosol	Before induction	Diamide	0.0899	0.9306	1	FALSE
Rph	P28619	Cytosol	Control	Diamide	0.1594	0.8773	1	FALSE
CysI	O32213	Cytosol	Before induction	Control				FALSE
CysI	O32213	Cytosol	Before induction	Diamide				FALSE
CysI	O32213	Cytosol	Control	Diamide				FALSE
PpiB	P35137	Cytosol	Before induction	Control	-1.5634	0.2584	0.7752	FALSE
PpiB	P35137	Cytosol	Before induction	Diamide	-1.85	0.2055	0.6166	FALSE
PpiB	P35137	Cytosol	Control	Diamide	1.1168	0.3803	1	FALSE
AccB	P49786	Cytosol	Before induction	Control	6.8981	0.0204	0.0611	FALSE
AccB	P49786	Cytosol	Before induction	Diamide	-0.1685	0.8817	1	FALSE
AccB	P49786	Cytosol	Control	Diamide	-1.7694	0.2188	0.6565	FALSE
YtpR	O34943	Cytosol	Before induction	Control	0.6997	0.5103	1	FALSE
YtpR	O34943	Cytosol	Before induction	Diamide	-0.4805	0.6479	1	FALSE
YtpR	O34943	Cytosol	Control	Diamide	-1.4841	0.1883	0.565	FALSE
IlvB	P37251	Cytosol	Before induction	Control	-0.3322	0.7532	1	FALSE
IlvB	P37251	Cytosol	Before induction	Diamide	-0.1581	0.8783	1	FALSE
IlvB	P37251	Cytosol	Control	Diamide	0.1859	0.8598	1	FALSE
MtnW	O31666	Cytosol	Before induction	Control	0.29	0.7834	1	FALSE
MtnW	O31666	Cytosol	Before induction	Diamide	0.448	0.6845	1	FALSE
MtnW	O31666	Cytosol	Control	Diamide	0.1753	0.8694	1	FALSE
MetI	O31631	Cytosol	Before induction	Control	0.859	0.4535	1	FALSE
MetI	O31631	Cytosol	Before induction	Diamide	-0.3941	0.7198	1	FALSE
MetI	O31631	Cytosol	Control	Diamide	-4.7137	0.0422	0.1265	FALSE
YydB	Q45600	Cytosol	Before induction	Control				FALSE
YydB	Q45600	Cytosol	Before induction	Diamide	-0.2199	0.8346	1	FALSE
YydB	Q45600	Cytosol	Control	Diamide				FALSE
LysC	P08495	Cytosol	Before induction	Diamide				FALSE
FolB	P28823	Cytosol	Before induction	Control	-0.569	0.594	1	FALSE
FolB	P28823	Cytosol	Before induction	Diamide	1.2072	0.2581	0.7743	FALSE
FolB	P28823	Cytosol	Control	Diamide	1.3539	0.2128	0.6383	FALSE
TrmFO	P39815	Cytosol	Before induction	Control				FALSE
FabL	P71079	Cytosol	Before induction	Diamide	-1.023	0.3458	0.3458	FALSE
ProS	O31755	Cytosol	Before induction	Control				FALSE
ProS	O31755	Cytosol	Before induction	Diamide				FALSE
ProS	O31755	Cytosol	Control	Diamide				FALSE
PepA	O32106	Cytosol	Before induction	Control				FALSE
PepA	O32106	Cytosol	Before induction	Diamide				FALSE
PepA	O32106	Cytosol	Control	Diamide				FALSE
GcvPA	P54376	Cytosol	Before induction	Diamide	0.8239	0.4475	0.4475	FALSE
PurK	P12045	Cytosol	Before induction	Control				FALSE
PurK	P12045	Cytosol	Before induction	Diamide	0.1294	0.9002	1	FALSE
PurK	P12045	Cytosol	Control	Diamide				FALSE
PyrG	P13242	Cytosol	Before induction	Control	-0.1313	0.8974	1	FALSE
PyrG	P13242	Cytosol	Before induction	Diamide	-1.2738	0.2181	0.6542	FALSE
PyrG	P13242	Cytosol	Control	Diamide	-0.9061	0.3776	1	FALSE
YqfA	P54466	Cytosol	Before induction	Control				FALSE
YqfA	P54466	Cytosol	Before induction	Diamide				FALSE
YqfA	P54466	Cytosol	Control	Diamide				FALSE
YceD	P80875	Cytosol	Before induction	Control				FALSE
YceD	P80875	Cytosol	Before induction	Diamide				FALSE
YceD	P80875	Cytosol	Control	Diamide				FALSE
GudB	P50735	Cytosol	Before induction	Control	-1.0254	0.3447	0.3447	FALSE
LigA	O31498	Cytosol	Before induction	Control				FALSE
LigA	O31498	Cytosol	Before induction	Diamide				FALSE
LigA	O31498	Cytosol	Control	Diamide				FALSE
HisG	O34520	Cytosol	Before induction	Control	0.8303	0.4673	1	FALSE
HisG	O34520	Cytosol	Before induction	Diamide	0.6996	0.5154	1	FALSE
HisG	O34520	Cytosol	Control	Diamide	0.105	0.9198	1	FALSE
YwtE	P96741	Cytosol	Before induction	Control	-2.4345	0.1353	0.4059	FALSE
YwtE	P96741	Cytosol	Before induction	Diamide	-0.4717	0.657	1	FALSE
YwtE	P96741	Cytosol	Control	Diamide	0.1315	0.9005	1	FALSE
GlyQ	P54380	Cytosol	Before induction	Diamide				FALSE
PncB	O32090	Cytosol	Before induction	Control	-1.8915	0.1171	0.3514	FALSE
PncB	O32090	Cytosol	Before induction	Diamide	-0.1952	0.8501	1	FALSE
PncB	O32090	Cytosol	Control	Diamide	1.9584	0.091	0.2731	FALSE
HemB	P30950	Cytosol	Before induction	Control				FALSE
HemB	P30950	Cytosol	Before induction	Diamide	1.6802	0.2349	0.7048	FALSE
HemB	P30950	Cytosol	Control	Diamide				FALSE
TagD	P27623	Cytosol	Before induction	Control				FALSE
TagD	P27623	Cytosol	Before induction	Diamide				FALSE
TagD	P27623	Cytosol	Control	Diamide	-1.8812	0.2007	0.602	FALSE
RacE	P94556	Cytosol	Before induction	Control				FALSE
RacE	P94556	Cytosol	Before induction	Diamide				FALSE
RacE	P94556	Cytosol	Control	Diamide				FALSE
MtnX	O31667	Cytosol	Before induction	Control	1.2558	0.2559	0.2559	FALSE
AsnB	P54420	Cytosol	Before induction	Control	0.9562	0.3639	1	FALSE
AsnB	P54420	Cytosol	Before induction	Diamide	-0.6248	0.5461	1	FALSE
AsnB	P54420	Cytosol	Control	Diamide	-1.944	0.0838	0.2513	FALSE
CinA	P46323	Cytosol	Before induction	Control				FALSE
CinA	P46323	Cytosol	Before induction	Diamide				FALSE
CinA	P46323	Cytosol	Control	Diamide				FALSE
DegU	P13800	Cytosol	Before induction	Control				FALSE
DegU	P13800	Cytosol	Before induction	Diamide				FALSE
DegU	P13800	Cytosol	Control	Diamide	-1.7319	0.1817	0.5452	FALSE
MetK	P54419	Cytosol	Before induction	Control				FALSE
MetK	P54419	Cytosol	Before induction	Diamide				FALSE
MetK	P54419	Cytosol	Control	Diamide				FALSE
FabF	O34340	Cytosol	Before induction	Control	2.7223	0.1126	0.3378	FALSE
FabF	O34340	Cytosol	Before induction	Diamide	2.126	0.1007	0.302	FALSE
FabF	O34340	Cytosol	Control	Diamide	0.2527	0.813	1	FALSE
MenB	P23966	Cytosol	Before induction	Control				FALSE
MenB	P23966	Cytosol	Before induction	Diamide	0.0416	0.9694	1	FALSE
MenB	P23966	Cytosol	Control	Diamide				FALSE
YkaA	O34454	Cytosol	Before induction	Diamide				FALSE
GlmM	O34824	Cytosol	Before induction	Control				FALSE
GlmM	O34824	Cytosol	Before induction	Diamide				FALSE
GlmM	O34824	Cytosol	Control	Diamide				FALSE
BioK	P53555	Cytosol	Before induction	Control	-1.2496	0.2667	0.8002	FALSE
BioK	P53555	Cytosol	Before induction	Diamide	-0.6254	0.5445	1	FALSE
BioK	P53555	Cytosol	Control	Diamide	1.1189	0.2957	0.887	FALSE
YwrO	P80871	Cytosol	Before induction	Control				FALSE
YwrO	P80871	Cytosol	Before induction	Diamide				FALSE
YwrO	P80871	Cytosol	Control	Diamide	0.1967	0.8566	1	FALSE
DeoC	P39121	Cytosol	Before induction	Control	-0.3373	0.7457	1	FALSE
DeoC	P39121	Cytosol	Before induction	Diamide	0.8139	0.4367	1	FALSE
DeoC	P39121	Cytosol	Control	Diamide	1.2171	0.2515	0.7546	FALSE
PurQ	P12041	Cytosol	Before induction	Control	0.0958	0.9264	1	FALSE
PurQ	P12041	Cytosol	Before induction	Diamide	-1.4621	0.1675	0.5024	FALSE
PurQ	P12041	Cytosol	Control	Diamide	-1.0926	0.3002	0.9006	FALSE
YerC	Q7BVT7	Cytosol	Before induction	Control	1.499	0.2083	0.6248	FALSE
YerC	Q7BVT7	Cytosol	Before induction	Diamide	0.6206	0.5685	1	FALSE
YerC	Q7BVT7	Cytosol	Control	Diamide	-1.3019	0.2629	0.7886	FALSE
Upp	P39149	Cytosol	Before induction	Control	1.4262	0.2491	0.7472	FALSE
Upp	P39149	Cytosol	Before induction	Diamide	1.7505	0.1404	0.4213	FALSE
Upp	P39149	Cytosol	Control	Diamide	-0.8212	0.4577	1	FALSE
AccA	O34847	Cytosol	Before induction	Diamide				FALSE
Hpr	P11065	Cytosol	Before induction	Control				FALSE
Hpr	P11065	Cytosol	Before induction	Diamide				FALSE
Hpr	P11065	Cytosol	Control	Diamide				FALSE
ClpC	P37571	Cytosol	Before induction	Control				FALSE
ClpC	P37571	Cytosol	Before induction	Diamide	2.8288	0.1056	0.3167	FALSE
ClpC	P37571	Cytosol	Control	Diamide				FALSE
IspE	P37550	Cytosol	Before induction	Control				FALSE
SufA	O32113	Cytosol	Before induction	Diamide				FALSE
MurC	P40778	Cytosol	Before induction	Diamide	-0.119	0.9161	0.9161	FALSE
RibBA	P17620	Cytosol	Before induction	Control	-1.2883	0.3266	0.9797	FALSE
RibBA	P17620	Cytosol	Before induction	Diamide	-0.1721	0.8743	1	FALSE
RibBA	P17620	Cytosol	Control	Diamide	0.343	0.7542	1	FALSE
SufU	O32163	Cytosol	Before induction	Control				FALSE
SufU	O32163	Cytosol	Before induction	Diamide				FALSE
SufU	O32163	Cytosol	Control	Diamide				FALSE
Fer	P50727	Cytosol	Before induction	Control				FALSE
Fer	P50727	Cytosol	Before induction	Diamide				FALSE
Fer	P50727	Cytosol	Control	Diamide				FALSE
YhcX	P54608	Cytosol	Before induction	Diamide				FALSE
GlvA	P54716	Cytosol	Before induction	Diamide	0.4155	0.6902	0.6902	FALSE
LplJ	O07608	Cytosol	Before induction	Control				FALSE
LplJ	O07608	Cytosol	Before induction	Diamide				FALSE
LplJ	O07608	Cytosol	Control	Diamide				FALSE
Dxr	O31753	Cytosol	Before induction	Diamide				FALSE
CarB	P18185	Cytosol	Before induction	Control				FALSE
CarB	P18185	Cytosol	Before induction	Diamide	-0.0141	0.9892	1	FALSE
CarB	P18185	Cytosol	Control	Diamide				FALSE
YjcN	O31636	Cytosol	Before induction	Control				FALSE
YjcN	O31636	Cytosol	Before induction	Diamide	0.3765	0.7163	1	FALSE
YjcN	O31636	Cytosol	Control	Diamide				FALSE
YwfH	P39644	Cytosol	Before induction	Control				FALSE
YwfH	P39644	Cytosol	Before induction	Diamide				FALSE
YwfH	P39644	Cytosol	Control	Diamide				FALSE
ArgC	P23715	Cytosol	Before induction	Control				FALSE
ArgC	P23715	Cytosol	Before induction	Diamide				FALSE
ArgC	P23715	Cytosol	Control	Diamide				FALSE
PckA	P54418	Cytosol	Before induction	Diamide				FALSE
RapB	P70962	Cytosol	Before induction	Diamide				FALSE
MnmG	P25812	Cytosol	Before induction	Control	0.1955	0.8575	1	FALSE
MnmG	P25812	Cytosol	Before induction	Diamide				FALSE
MnmG	P25812	Cytosol	Control	Diamide				FALSE
PurN	P12040	Cytosol	Before induction	Diamide				FALSE
YrdC	O07081	Cytosol	Before induction	Diamide				FALSE
RsmG	P25813	Cytosol	Before induction	Control	-1.4043	0.2329	0.6987	FALSE
RsmG	P25813	Cytosol	Before induction	Diamide	-0.443	0.6763	1	FALSE
RsmG	P25813	Cytosol	Control	Diamide	1.4869	0.1972	0.5916	FALSE
PhoE	O07617	Cytosol	Before induction	Control				FALSE
PhoE	O07617	Cytosol	Before induction	Diamide				FALSE
PhoE	O07617	Cytosol	Control	Diamide				FALSE
GltA	P39812	Cytosol	Before induction	Control	0.9435	0.445	1	FALSE
GltA	P39812	Cytosol	Before induction	Diamide	-1.7939	0.1707	0.5122	FALSE
GltA	P39812	Cytosol	Control	Diamide	-2.197	0.1155	0.3465	FALSE
YsmB	P97247	Cytosol	Before induction	Control				FALSE
ThiC	P45740	Cytosol	Before induction	Control				FALSE
ThiC	P45740	Cytosol	Before induction	Diamide				FALSE
ThiC	P45740	Cytosol	Control	Diamide				FALSE
YvcA	O06965	Cytosol	Before induction	Control				FALSE
YvcA	O06965	Cytosol	Before induction	Diamide				FALSE
YvcA	O06965	Cytosol	Control	Diamide	1.0076	0.3879	1	FALSE
AcoA	O31404	Cytosol	Before induction	Diamide	1.9047	0.1152	0.1152	FALSE
YphP	P54170	Cytosol	Before induction	Control	-0.0731	0.9484	1	FALSE
YphP	P54170	Cytosol	Before induction	Diamide	2.1321	0.1228	0.3683	FALSE
YphP	P54170	Cytosol	Control	Diamide	1.7721	0.1745	0.5235	FALSE
DapG	Q04795	Cytosol	Before induction	Control				FALSE
DapG	Q04795	Cytosol	Before induction	Diamide	-3.8964	0.0059	0.0178	TRUE
DapG	Q04795	Cytosol	Control	Diamide				FALSE
AccC1	P49787	Cytosol	Before induction	Diamide				FALSE
DltC	P39579	Cytosol	Before induction	Control				FALSE
DltC	P39579	Cytosol	Before induction	Diamide				FALSE
DltC	P39579	Cytosol	Control	Diamide	0.117	0.9125	1	FALSE
GlcR	P94591	Cytosol	Before induction	Control				FALSE
GatA	O06491	Cytosol	Before induction	Control				FALSE
GatA	O06491	Cytosol	Before induction	Diamide				FALSE
GatA	O06491	Cytosol	Control	Diamide	0.238	0.8341	1	FALSE
SdhB	P08066	Cytosol	Before induction	Control				FALSE
SdhB	P08066	Cytosol	Before induction	Diamide				FALSE
SdhB	P08066	Cytosol	Control	Diamide	2.0703	0.1743	0.5228	FALSE
YabJ	P37552	Cytosol	Before induction	Control				FALSE
YabJ	P37552	Cytosol	Before induction	Diamide				FALSE
YabJ	P37552	Cytosol	Control	Diamide				FALSE
SufC	P80866	Cytosol	Before induction	Diamide	1.3651	0.3055	0.3055	FALSE
YpsC	P50840	Cytosol	Before induction	Control				FALSE
YpsC	P50840	Cytosol	Before induction	Diamide				FALSE
YpsC	P50840	Cytosol	Control	Diamide	-1.8937	0.1546	0.4638	FALSE
YpgR	P54169	Cytosol	Before induction	Control				FALSE
YpgR	P54169	Cytosol	Before induction	Diamide	-1.1221	0.3128	0.9384	FALSE
YpgR	P54169	Cytosol	Control	Diamide				FALSE
DltA	P39581	Cytosol	Before induction	Control				FALSE
DltA	P39581	Cytosol	Before induction	Diamide				FALSE
DltA	P39581	Cytosol	Control	Diamide				FALSE
DacA	P08750	Cytosol	Before induction	Diamide				FALSE
ComA	P14204	Cytosol	Before induction	Control				FALSE
ComA	P14204	Cytosol	Before induction	Diamide	-2.4815	0.0892	0.2675	FALSE
ComA	P14204	Cytosol	Control	Diamide				FALSE
GntZ	P12013	Cytosol	Before induction	Control				FALSE
PyrK	P25983	Cytosol	Before induction	Control	-0.4051	0.7246	1	FALSE
PyrK	P25983	Cytosol	Before induction	Diamide	-0.1057	0.9254	1	FALSE
PyrK	P25983	Cytosol	Control	Diamide	0.3303	0.7725	1	FALSE
RpsR	P21475	Cytosol	Before induction	Control				FALSE
RpsR	P21475	Cytosol	Before induction	Diamide	-0.9113	0.4137	1	FALSE
RpsR	P21475	Cytosol	Control	Diamide				FALSE
YqkJ	P54572	Cytosol	Before induction	Diamide	0.4267	0.7111	0.7111	FALSE
YoaE	C0SP82	Cytosol	Before induction	Control				FALSE
YqeI	P54454	Cytosol	Before induction	Control	-2.6291	0.0784	0.2352	FALSE
YqeI	P54454	Cytosol	Before induction	Diamide	1.9987	0.1163	0.3489	FALSE
YqeI	P54454	Cytosol	Control	Diamide	5.7928	0.0022	0.0065	TRUE
FabD	P71019	Cytosol	Before induction	Control				FALSE
FabD	P71019	Cytosol	Before induction	Diamide				FALSE
FabD	P71019	Cytosol	Control	Diamide	0.7982	0.451	1	FALSE
HtpG	P46208	Cytosol	Before induction	Control				FALSE
HtpG	P46208	Cytosol	Before induction	Diamide				FALSE
HtpG	P46208	Cytosol	Control	Diamide				FALSE
YqiT	P54531	Cytosol	Before induction	Diamide				FALSE
YtoP	O34924	Cytosol	Before induction	Diamide	0.4984	0.6444	0.6444	FALSE
AbrB	P08874	Cytosol	Before induction	Diamide				FALSE
YpjQ	P54173	Cytosol	Before induction	Control	0.7067	0.553	1	FALSE
YpjQ	P54173	Cytosol	Before induction	Diamide	0.2531	0.8238	1	FALSE
YpjQ	P54173	Cytosol	Control	Diamide	0.1131	0.9203	1	FALSE
DhaS	O34660	Cytosol	Before induction	Diamide				FALSE
AcoC	O31550	Cytosol	Before induction	Diamide				FALSE
QueA	O32054	Cytosol	Before induction	Control				FALSE
QueA	O32054	Cytosol	Before induction	Diamide				FALSE
QueA	O32054	Cytosol	Control	Diamide	-0.7185	0.5122	1	FALSE
YlmE	O31727	Cytosol	Before induction	Control				FALSE
YlmE	O31727	Cytosol	Before induction	Diamide	-1.5473	0.2195	0.6586	FALSE
YlmE	O31727	Cytosol	Control	Diamide				FALSE
YqeH	P54453	Cytosol	Before induction	Control				FALSE
YqeH	P54453	Cytosol	Before induction	Diamide	0.3251	0.7614	1	FALSE
YqeH	P54453	Cytosol	Control	Diamide				FALSE
SsbA	P37455	Cytosol	Before induction	Control				FALSE
SsbA	P37455	Cytosol	Before induction	Diamide	0.3717	0.7458	1	FALSE
SsbA	P37455	Cytosol	Control	Diamide				FALSE
YqhT	P54518	Cytosol	Before induction	Diamide	0.645	0.585	0.585	FALSE
YodC	P81102	Cytosol	Before induction	Control				FALSE
YodC	P81102	Cytosol	Before induction	Diamide	1.5698	0.1773	0.5318	FALSE
YodC	P81102	Cytosol	Control	Diamide				FALSE
PtsG	P20166	Cytosol	Before induction	Control	-0.3116	0.7848	1	FALSE
PtsG	P20166	Cytosol	Before induction	Diamide	-1.506	0.271	0.8131	FALSE
PtsG	P20166	Cytosol	Control	Diamide	0.1499	0.8946	1	FALSE
YhxD	P40398	Cytosol	Before induction	Diamide	0.2794	0.8062	0.8062	FALSE
GyrB	P05652	Cytosol	Before induction	Control				FALSE
GyrB	P05652	Cytosol	Before induction	Diamide				FALSE
GyrB	P05652	Cytosol	Control	Diamide				FALSE
YobQ	O34901	Cytosol	Before induction	Control				FALSE
MreB	Q01465	Cytosol	Before induction	Control				FALSE
MreB	Q01465	Cytosol	Before induction	Diamide	1.1089	0.3297	0.989	FALSE
MreB	Q01465	Cytosol	Control	Diamide				FALSE
YqhL	P54510	Cytosol	Before induction	Diamide	-2.7392	0.0714	0.0714	FALSE
YydD	Q45598	Cytosol	Before induction	Control				FALSE
YydD	Q45598	Cytosol	Before induction	Diamide				FALSE
YydD	Q45598	Cytosol	Control	Diamide				FALSE
YdbB	P96597	Cytosol	Before induction	Control				FALSE
FabHA	O34746	Cytosol	Before induction	Control				FALSE
FabHA	O34746	Cytosol	Before induction	Diamide	-1.7197	0.2276	0.6829	FALSE
FabHA	O34746	Cytosol	Control	Diamide				FALSE
BfmBAA	P37940	Cytosol	Before induction	Diamide				FALSE
FrlB	O32157	Cytosol	Before induction	Control				FALSE
FrlB	O32157	Cytosol	Before induction	Diamide				FALSE
FrlB	O32157	Cytosol	Control	Diamide	4.1635	0.0252	0.0756	FALSE
YhdR	O07587	Cytosol	Before induction	Control				FALSE
YhdR	O07587	Cytosol	Before induction	Diamide	0.2333	0.8372	1	FALSE
YhdR	O07587	Cytosol	Control	Diamide				FALSE
NadK2	O34934	Cytosol	Before induction	Diamide	0.9577	0.4089	0.4089	FALSE
AmhX	P54983	Cytosol	Before induction	Control				FALSE
AmhX	P54983	Cytosol	Before induction	Diamide	-0.1631	0.8855	1	FALSE
AmhX	P54983	Cytosol	Control	Diamide				FALSE
MinD	Q01464	Cytosol	Before induction	Control				FALSE
MinD	Q01464	Cytosol	Before induction	Diamide				FALSE
MinD	Q01464	Cytosol	Control	Diamide				FALSE
YpqE	P50829	Cytosol	Before induction	Control				FALSE
YpqE	P50829	Cytosol	Before induction	Diamide	0.1026	0.9212	1	FALSE
YpqE	P50829	Cytosol	Control	Diamide				FALSE
EcsA	P55339	Cytosol	Before induction	Diamide				FALSE
YxjH	P42319	Cytosol	Before induction	Control				FALSE
YgaC	Q796Z1	Cytosol	Before induction	Control				FALSE
YgaC	Q796Z1	Cytosol	Before induction	Diamide				FALSE
YgaC	Q796Z1	Cytosol	Control	Diamide				FALSE
YlmB	O31724	Cytosol	Before induction	Control				FALSE
YlmB	O31724	Cytosol	Before induction	Diamide				FALSE
YlmB	O31724	Cytosol	Control	Diamide				FALSE
PatB	Q08432	Cytosol	Before induction	Diamide				FALSE
YqeG	P54452	Cytosol	Before induction	Control				FALSE
YqeG	P54452	Cytosol	Before induction	Diamide				FALSE
YqeG	P54452	Cytosol	Control	Diamide				FALSE
YvlB	O34628	Cytosol	Before induction	Diamide				FALSE
PrfA	P45872	Cytosol	Before induction	Diamide				FALSE
PdxT	P37528	Cytosol	Before induction	Control				FALSE
PdxT	P37528	Cytosol	Before induction	Diamide				FALSE
PdxT	P37528	Cytosol	Control	Diamide				FALSE
ArgD	P36839	Cytosol	Before induction	Diamide				FALSE
YvcI	O06972	Cytosol	Before induction	Control				FALSE
YvcI	O06972	Cytosol	Before induction	Diamide				FALSE
YvcI	O06972	Cytosol	Control	Diamide				FALSE
Pnp	P50849	Cytosol	Control	Diamide	-1.6584	0.1958	0.1958	FALSE
Tgt	O32053	Cytosol	Control	Diamide	-0.0846	0.9359	0.9359	FALSE
PPIA	P62937	Cytosol	Control	Diamide				FALSE
YabD	P37545	Cytosol	Control	Diamide				FALSE
RsmE	P54461	Cytosol	Control	Diamide				FALSE
MtnU	O31664	Cytosol	Control	Diamide				FALSE
NagP	O34521	Cytosol	Control	Diamide				FALSE
YdbJ	P96605	Cytosol	Control	Diamide				FALSE
HisD	O34651	Cytosol	Control	Diamide				FALSE
YlyB	Q45480	Cytosol	Control	Diamide				FALSE
Map	P19994	Cytosol	Control	Diamide				FALSE
PurE	P12044	Cytosol	Control	Diamide				FALSE
YraA	O06006	Cytosol	Control	Diamide				FALSE
DefB	Q45495	Cytosol	Control	Diamide				FALSE
Pyk	P80885	Cytosol	Control	Diamide				FALSE
Alr1	P10725	Membrane	Before induction	Control	1.1521	0.3134	0.9403	FALSE
Alr1	P10725	Membrane	Before induction	Diamide	-0.1958	0.8543	1	FALSE
Alr1	P10725	Membrane	Control	Diamide	-2.3908	0.1393	0.4179	FALSE
BdhA	O34788	Membrane	Before induction	Control	1.5243	0.2669	0.8008	FALSE
BdhA	O34788	Membrane	Before induction	Diamide	0.0117	0.9914	1	FALSE
BdhA	O34788	Membrane	Control	Diamide	-1.9132	0.1516	0.4549	FALSE
AroB	P31102	Membrane	Before induction	Control	0.5279	0.6503	1	FALSE
AroB	P31102	Membrane	Before induction	Diamide	-7.8537	0.0158	0.0475	TRUE
AroB	P31102	Membrane	Control	Diamide	-37.0649	0.0007	0.0022	TRUE
Pyc	Q9KWU4	Membrane	Before induction	Control	-0.1119	0.9117	1	FALSE
Pyc	Q9KWU4	Membrane	Before induction	Diamide	0.2389	0.8128	1	FALSE
Pyc	Q9KWU4	Membrane	Control	Diamide	0.2861	0.7769	1	FALSE
LysC	P08495	Membrane	Before induction	Control	0.2852	0.7869	1	FALSE
LysC	P08495	Membrane	Before induction	Diamide	-0.6467	0.5639	1	FALSE
LysC	P08495	Membrane	Control	Diamide	-2.3176	0.0814	0.2441	FALSE
FumC	P07343	Membrane	Before induction	Control	-0.0595	0.954	1	FALSE
FumC	P07343	Membrane	Before induction	Diamide	-0.4035	0.6987	1	FALSE
FumC	P07343	Membrane	Control	Diamide	-0.3481	0.7358	1	FALSE
IlvC	P37253	Membrane	Before induction	Control	-0.8002	0.4541	1	FALSE
IlvC	P37253	Membrane	Before induction	Diamide	-0.6073	0.5586	1	FALSE
IlvC	P37253	Membrane	Control	Diamide	-0.1931	0.8524	1	FALSE
GpmI	P39773	Membrane	Before induction	Control	0.6281	0.5941	1	FALSE
GpmI	P39773	Membrane	Before induction	Diamide	-2.0302	0.1353	0.4059	FALSE
GpmI	P39773	Membrane	Control	Diamide	-5.5409	0.0116	0.0348	TRUE
GuaA	P29727	Membrane	Before induction	Control	-0.5967	0.5725	1	FALSE
GuaA	P29727	Membrane	Before induction	Diamide	-0.3878	0.7115	1	FALSE
GuaA	P29727	Membrane	Control	Diamide	-0.0955	0.9262	1	FALSE
MtnW	O31666	Membrane	Before induction	Control	0.3103	0.7634	1	FALSE
MtnW	O31666	Membrane	Before induction	Diamide	0.2454	0.8116	1	FALSE
MtnW	O31666	Membrane	Control	Diamide	-0.017	0.9868	1	FALSE
SrfAB	Q04747	Membrane	Before induction	Control	1.5063	0.1515	0.4544	FALSE
SrfAB	Q04747	Membrane	Before induction	Diamide	0.9528	0.3581	1	FALSE
SrfAB	Q04747	Membrane	Control	Diamide	-0.8341	0.4173	1	FALSE
PurL	P12042	Membrane	Before induction	Control	2.7072	0.0179	0.0538	FALSE
PurL	P12042	Membrane	Before induction	Diamide	1.296	0.2175	0.6525	FALSE
PurL	P12042	Membrane	Control	Diamide	-1.4393	0.172	0.5161	FALSE
BioB	P53557	Membrane	Before induction	Control	-0.11	0.9167	1	FALSE
BioB	P53557	Membrane	Before induction	Diamide	-1.2299	0.3064	0.9192	FALSE
BioB	P53557	Membrane	Control	Diamide	-1.2115	0.2924	0.8771	FALSE
FabL	P71079	Membrane	Before induction	Control	-0.303	0.7817	1	FALSE
FabL	P71079	Membrane	Before induction	Diamide	-0.5538	0.6183	1	FALSE
FabL	P71079	Membrane	Control	Diamide	-0.2353	0.8255	1	FALSE
ArgJ	P36843	Membrane	Before induction	Control	0.3043	0.7712	1	FALSE
ArgJ	P36843	Membrane	Before induction	Diamide	-1.6	0.1483	0.4448	FALSE
ArgJ	P36843	Membrane	Control	Diamide	-1.7044	0.1267	0.3801	FALSE
ALB	P02768	Membrane	Before induction	Control				FALSE
ALB	P02768	Membrane	Before induction	Diamide				FALSE
ALB	P02768	Membrane	Control	Diamide				FALSE
HisZ	O34459	Membrane	Before induction	Control	1.337	0.2388	0.7164	FALSE
HisZ	O34459	Membrane	Before induction	Diamide	0.9805	0.3647	1	FALSE
HisZ	O34459	Membrane	Control	Diamide	-0.6765	0.5287	1	FALSE
InfC	P55872	Membrane	Before induction	Control	-1.0463	0.3302	0.9906	FALSE
InfC	P55872	Membrane	Before induction	Diamide	-0.3582	0.7324	1	FALSE
InfC	P55872	Membrane	Control	Diamide	0.6992	0.507	1	FALSE
SerC	P80862	Membrane	Before induction	Control	1.2802	0.3289	0.9867	FALSE
SerC	P80862	Membrane	Before induction	Diamide	0.1362	0.9003	1	FALSE
SerC	P80862	Membrane	Control	Diamide	-1.2603	0.2967	0.89	FALSE
PyrG	P13242	Membrane	Before induction	Control	0.7116	0.4893	1	FALSE
PyrG	P13242	Membrane	Before induction	Diamide	-0.6804	0.5091	1	FALSE
PyrG	P13242	Membrane	Control	Diamide	-1.6431	0.1243	0.3729	FALSE
SrfAA	P27206	Membrane	Before induction	Control	0.866	0.3918	1	FALSE
SrfAA	P27206	Membrane	Before induction	Diamide	-0.6295	0.5335	1	FALSE
SrfAA	P27206	Membrane	Control	Diamide	-1.6111	0.1152	0.3457	FALSE
CysS	Q06752	Membrane	Before induction	Diamide				FALSE
SucC	P80886	Membrane	Before induction	Control	2.1637	0.045	0.1351	FALSE
SucC	P80886	Membrane	Before induction	Diamide	-0.0648	0.9492	1	FALSE
SucC	P80886	Membrane	Control	Diamide	-2.2906	0.0359	0.1077	FALSE
YitJ	O06745	Membrane	Before induction	Control	0.2013	0.8425	1	FALSE
YitJ	O06745	Membrane	Before induction	Diamide	-1.235	0.2346	0.7039	FALSE
YitJ	O06745	Membrane	Control	Diamide	-1.3648	0.1912	0.5736	FALSE
MtnA	O31662	Membrane	Before induction	Control	-0.064	0.9497	1	FALSE
MtnA	O31662	Membrane	Before induction	Diamide	-1.8464	0.079	0.2369	FALSE
MtnA	O31662	Membrane	Control	Diamide	-1.776	0.0896	0.2687	FALSE
GudB	P50735	Membrane	Before induction	Control	0.5569	0.5977	0.5977	FALSE
GlmS	P0CI73	Membrane	Before induction	Control	-0.5888	0.5679	1	FALSE
GlmS	P0CI73	Membrane	Before induction	Diamide	-0.0678	0.9474	1	FALSE
GlmS	P0CI73	Membrane	Control	Diamide	0.6857	0.5059	1	FALSE
RpoC	P37871	Membrane	Before induction	Control	-0.6685	0.5165	1	FALSE
RpoC	P37871	Membrane	Before induction	Diamide	-1.5928	0.1423	0.4269	FALSE
RpoC	P37871	Membrane	Control	Diamide	-0.6378	0.5356	1	FALSE
LeuA	P94565	Membrane	Before induction	Control	1.4577	0.1621	0.4864	FALSE
LeuA	P94565	Membrane	Before induction	Diamide	-0.2549	0.8017	1	FALSE
LeuA	P94565	Membrane	Control	Diamide	-2.6909	0.0149	0.0448	TRUE
FusA	P80868	Membrane	Before induction	Control	-0.2199	0.8308	1	FALSE
FusA	P80868	Membrane	Before induction	Diamide	-0.2837	0.7831	1	FALSE
FusA	P80868	Membrane	Control	Diamide	-0.0414	0.9677	1	FALSE
GlyQ	P54380	Membrane	Before induction	Control	2.4295	0.1358	0.4073	FALSE
GlyQ	P54380	Membrane	Before induction	Diamide	0.9888	0.427	1	FALSE
GlyQ	P54380	Membrane	Control	Diamide	-1.617	0.2473	0.7418	FALSE
ClpX	P50866	Membrane	Before induction	Control				FALSE
ClpX	P50866	Membrane	Before induction	Diamide	0.2601	0.8191	1	FALSE
ClpX	P50866	Membrane	Control	Diamide				FALSE
MetE	P80877	Membrane	Before induction	Control	-0.0146	0.9886	1	FALSE
MetE	P80877	Membrane	Before induction	Diamide	-1.2915	0.2209	0.6626	FALSE
MetE	P80877	Membrane	Control	Diamide	-1.118	0.2854	0.8563	FALSE
HisC	P17731	Membrane	Before induction	Control	-0.0802	0.938	1	FALSE
HisC	P17731	Membrane	Before induction	Diamide	-0.3353	0.7437	1	FALSE
HisC	P17731	Membrane	Control	Diamide	-0.2998	0.7711	1	FALSE
YtsJ	O34962	Membrane	Before induction	Control	-0.0298	0.977	1	FALSE
YtsJ	O34962	Membrane	Before induction	Diamide	-0.3891	0.7073	1	FALSE
YtsJ	O34962	Membrane	Control	Diamide	-0.3421	0.7423	1	FALSE
IleS	Q45477	Membrane	Before induction	Control	-0.3021	0.7703	1	FALSE
IleS	Q45477	Membrane	Before induction	Diamide	-0.6223	0.5511	1	FALSE
IleS	Q45477	Membrane	Control	Diamide	-0.3483	0.7395	1	FALSE
RpoB	P37870	Membrane	Before induction	Control	-0.9294	0.3746	1	FALSE
RpoB	P37870	Membrane	Before induction	Diamide	-1.149	0.2749	0.8248	FALSE
RpoB	P37870	Membrane	Control	Diamide	-0.3945	0.7024	1	FALSE
AspB	P53001	Membrane	Before induction	Control	-0.4518	0.6594	1	FALSE
AspB	P53001	Membrane	Before induction	Diamide	0.1853	0.8561	1	FALSE
AspB	P53001	Membrane	Control	Diamide	0.6143	0.5488	1	FALSE
CinA	P46323	Membrane	Before induction	Control	-1.1001	0.3135	0.9404	FALSE
CinA	P46323	Membrane	Before induction	Diamide	0.0154	0.9882	1	FALSE
CinA	P46323	Membrane	Control	Diamide	1.4248	0.2273	0.682	FALSE
FbaA	P13243	Membrane	Before induction	Control	0.5405	0.5988	1	FALSE
FbaA	P13243	Membrane	Before induction	Diamide	-0.0295	0.977	1	FALSE
FbaA	P13243	Membrane	Control	Diamide	-0.5949	0.5621	1	FALSE
SdhA	P08065	Membrane	Before induction	Control	-0.2826	0.7915	1	FALSE
SdhA	P08065	Membrane	Before induction	Diamide	1.8246	0.1656	0.4967	FALSE
SdhA	P08065	Membrane	Control	Diamide	1.4388	0.2458	0.7374	FALSE
MenB	P23966	Membrane	Before induction	Control	4.0708	0.0554	0.1661	FALSE
MenB	P23966	Membrane	Before induction	Diamide	0.4294	0.7095	1	FALSE
MenB	P23966	Membrane	Control	Diamide	-2.0484	0.1771	0.5312	FALSE
PyrAA	P25993	Membrane	Before induction	Control	0.2036	0.8517	1	FALSE
PyrAA	P25993	Membrane	Before induction	Diamide	-0.5955	0.6119	1	FALSE
PyrAA	P25993	Membrane	Control	Diamide	-1.0258	0.3805	1	FALSE
BioK	P53555	Membrane	Before induction	Diamide				FALSE
TrpA	P07601	Membrane	Before induction	Control	1.6268	0.1549	0.4647	FALSE
TrpA	P07601	Membrane	Before induction	Diamide	-1.2083	0.2809	0.8428	FALSE
TrpA	P07601	Membrane	Control	Diamide	-2.7891	0.0385	0.1155	FALSE
BioI	P53554	Membrane	Before induction	Control	-0.7522	0.4804	1	FALSE
BioI	P53554	Membrane	Before induction	Diamide				FALSE
BioI	P53554	Membrane	Control	Diamide				FALSE
PyrAB	P25994	Membrane	Before induction	Control	-1.0474	0.3255	0.9765	FALSE
PyrAB	P25994	Membrane	Before induction	Diamide	-0.9387	0.3754	1	FALSE
PyrAB	P25994	Membrane	Control	Diamide	0.9464	0.3662	1	FALSE
InfB	P17889	Membrane	Before induction	Control	0.9522	0.4113	1	FALSE
InfB	P17889	Membrane	Before induction	Diamide	2.3845	0.1399	0.4197	FALSE
InfB	P17889	Membrane	Control	Diamide	0.7707	0.497	1	FALSE
ArgG	O34347	Membrane	Before induction	Control	0.7501	0.4723	1	FALSE
ArgG	O34347	Membrane	Before induction	Diamide	-2.2547	0.0738	0.2215	FALSE
ArgG	O34347	Membrane	Control	Diamide	-5.2728	0.0019	0.0056	TRUE
RnjB	O31760	Membrane	Before induction	Control				FALSE
RnjB	O31760	Membrane	Before induction	Diamide	-0.0237	0.982	1	FALSE
RnjB	O31760	Membrane	Control	Diamide				FALSE
YqjE	P54542	Membrane	Before induction	Control				FALSE
YqjE	P54542	Membrane	Before induction	Diamide	-1.9187	0.1275	0.3824	FALSE
YqjE	P54542	Membrane	Control	Diamide				FALSE
Tsf	P80700	Membrane	Before induction	Control	0.4119	0.6891	1	FALSE
Tsf	P80700	Membrane	Before induction	Diamide	3.1111	0.0125	0.0375	TRUE
Tsf	P80700	Membrane	Control	Diamide	0.4544	0.6583	1	FALSE
PurQ	P12041	Membrane	Before induction	Control	-0.1771	0.8638	1	FALSE
PurQ	P12041	Membrane	Before induction	Diamide	-0.7094	0.501	1	FALSE
PurQ	P12041	Membrane	Control	Diamide	-0.6853	0.5104	1	FALSE
AroA	P39912	Membrane	Before induction	Control	1.1164	0.3011	0.9033	FALSE
AroA	P39912	Membrane	Before induction	Diamide	1.9056	0.1054	0.3161	FALSE
AroA	P39912	Membrane	Control	Diamide	0.7614	0.4807	1	FALSE
Upp	P39149	Membrane	Before induction	Control	1.0219	0.4143	1	FALSE
Upp	P39149	Membrane	Before induction	Diamide	0.0574	0.9594	1	FALSE
Upp	P39149	Membrane	Control	Diamide	-1.4166	0.2923	0.8769	FALSE
TopB	P96583	Membrane	Before induction	Diamide				FALSE
AccA	O34847	Membrane	Before induction	Control				FALSE
AccA	O34847	Membrane	Before induction	Diamide	-0.4926	0.6711	1	FALSE
AccA	O34847	Membrane	Control	Diamide				FALSE
NadB	P38032	Membrane	Before induction	Control	-0.2235	0.8295	1	FALSE
NadB	P38032	Membrane	Before induction	Diamide				FALSE
NadB	P38032	Membrane	Control	Diamide				FALSE
PcrA	O34580	Membrane	Before induction	Control				FALSE
PcrA	O34580	Membrane	Before induction	Diamide	0.9456	0.4442	1	FALSE
PcrA	O34580	Membrane	Control	Diamide				FALSE
ArgS	P46906	Membrane	Before induction	Control				FALSE
ArgS	P46906	Membrane	Before induction	Diamide	2.6785	0.1157	0.3471	FALSE
ArgS	P46906	Membrane	Control	Diamide				FALSE
RibH	P11998	Membrane	Before induction	Control				FALSE
RibH	P11998	Membrane	Before induction	Diamide				FALSE
RibH	P11998	Membrane	Control	Diamide				FALSE
ThiO	O31616	Membrane	Before induction	Control				FALSE
ThiO	O31616	Membrane	Before induction	Diamide				FALSE
ThiO	O31616	Membrane	Control	Diamide				FALSE
ClpC	P37571	Membrane	Before induction	Control	3.7739	0.0326	0.0977	FALSE
ClpC	P37571	Membrane	Before induction	Diamide	3.103	0.0268	0.0803	FALSE
ClpC	P37571	Membrane	Control	Diamide	-0.0976	0.9269	1	FALSE
GlnA	P12425	Membrane	Before induction	Control	-1.3497	0.1876	0.5627	FALSE
GlnA	P12425	Membrane	Before induction	Diamide	-0.5015	0.6208	1	FALSE
GlnA	P12425	Membrane	Control	Diamide	1.1396	0.2629	0.7887	FALSE
GltB	O34399	Membrane	Before induction	Control	-0.6359	0.5528	1	FALSE
GltB	O34399	Membrane	Before induction	Diamide	-0.9506	0.3785	1	FALSE
GltB	O34399	Membrane	Control	Diamide	0.0533	0.9596	1	FALSE
LeuS	P36430	Membrane	Before induction	Control	-0.9979	0.4235	1	FALSE
LeuS	P36430	Membrane	Before induction	Diamide	-0.8317	0.4931	1	FALSE
LeuS	P36430	Membrane	Control	Diamide	0.0437	0.9691	1	FALSE
YgxA	Q04385	Membrane	Before induction	Control				FALSE
YgxA	Q04385	Membrane	Before induction	Diamide				FALSE
YgxA	Q04385	Membrane	Control	Diamide	-0.9254	0.423	1	FALSE
TrpB	P07600	Membrane	Before induction	Control	1.8885	0.1996	0.5987	FALSE
TrpB	P07600	Membrane	Before induction	Diamide				FALSE
TrpB	P07600	Membrane	Control	Diamide				FALSE
PtsG	P20166	Membrane	Before induction	Control	-0.5653	0.6288	1	FALSE
PtsG	P20166	Membrane	Before induction	Diamide	0.3389	0.7669	1	FALSE
PtsG	P20166	Membrane	Control	Diamide	0.8854	0.4693	1	FALSE
Tuf	P33166	Membrane	Before induction	Control	-1.0482	0.4045	1	FALSE
Tuf	P33166	Membrane	Before induction	Diamide				FALSE
Tuf	P33166	Membrane	Control	Diamide				FALSE
PurB	P12047	Membrane	Before induction	Control	1.0042	0.3541	1	FALSE
PurB	P12047	Membrane	Before induction	Diamide	0.7753	0.4676	1	FALSE
PurB	P12047	Membrane	Control	Diamide	-0.2298	0.8259	1	FALSE
TcdA	O32037	Membrane	Before induction	Control	0.0524	0.963	1	FALSE
TcdA	O32037	Membrane	Before induction	Diamide	1.4554	0.2828	0.8484	FALSE
TcdA	O32037	Membrane	Control	Diamide	0.6477	0.5836	1	FALSE
GlpX	Q03224	Membrane	Before induction	Control	2.6972	0.074	0.2219	FALSE
GlpX	Q03224	Membrane	Before induction	Diamide	0.4144	0.7188	1	FALSE
GlpX	Q03224	Membrane	Control	Diamide	-10.2788	0.002	0.0059	TRUE
MetK	P54419	Membrane	Before induction	Control	-1.2658	0.2461	0.7383	FALSE
MetK	P54419	Membrane	Before induction	Diamide	-2.336	0.0582	0.1745	FALSE
MetK	P54419	Membrane	Control	Diamide	-0.1236	0.9051	1	FALSE
YsdC	P94521	Membrane	Before induction	Control				FALSE
SerA	P35136	Membrane	Before induction	Control	1.4843	0.1719	0.5157	FALSE
SerA	P35136	Membrane	Before induction	Diamide	-0.7165	0.4941	1	FALSE
SerA	P35136	Membrane	Control	Diamide	-1.3205	0.2282	0.6846	FALSE
LeuD	P94568	Membrane	Before induction	Control	-0.2335	0.8231	1	FALSE
LeuD	P94568	Membrane	Before induction	Diamide	-1.8991	0.1063	0.3189	FALSE
LeuD	P94568	Membrane	Control	Diamide	-1.7363	0.1332	0.3996	FALSE
WapI	Q07836	Membrane	Before induction	Control	-1.2723	0.239	0.717	FALSE
WapI	Q07836	Membrane	Before induction	Diamide	-4.0191	0.0038	0.0115	TRUE
WapI	Q07836	Membrane	Control	Diamide	-2.3671	0.0395	0.1184	FALSE
NrnA	O34600	Membrane	Before induction	Control				FALSE
NrnA	O34600	Membrane	Before induction	Diamide	-0.5414	0.6425	1	FALSE
NrnA	O34600	Membrane	Control	Diamide				FALSE
SrfAB;srfAA	Q04747;P27206	Membrane	Before induction	Control	-0.7134	0.4959	1	FALSE
SrfAB;srfAA	Q04747;P27206	Membrane	Before induction	Diamide	-0.2777	0.7883	1	FALSE
SrfAB;srfAA	Q04747;P27206	Membrane	Control	Diamide	0.5092	0.6217	1	FALSE
LplJ	O07608	Membrane	Before induction	Control	-3.9213	0.0593	0.1779	FALSE
LplJ	O07608	Membrane	Before induction	Diamide	-1.0214	0.4145	1	FALSE
LplJ	O07608	Membrane	Control	Diamide	-0.1268	0.9107	1	FALSE
YydD	Q45598	Membrane	Before induction	Control	0.08	0.9385	1	FALSE
YydD	Q45598	Membrane	Before induction	Diamide	0.4253	0.6818	1	FALSE
YydD	Q45598	Membrane	Control	Diamide	0.4863	0.6384	1	FALSE
PncB	O32090	Membrane	Before induction	Control	-0.5525	0.61	1	FALSE
PncB	O32090	Membrane	Before induction	Diamide	-1.7851	0.1343	0.4029	FALSE
PncB	O32090	Membrane	Control	Diamide	-0.9887	0.3682	1	FALSE
ArgD	P36839	Membrane	Before induction	Control	0.1264	0.9074	1	FALSE
ArgD	P36839	Membrane	Before induction	Diamide	-0.7008	0.556	1	FALSE
ArgD	P36839	Membrane	Control	Diamide	-0.7868	0.4888	1	FALSE
IspG	P54482	Membrane	Before induction	Diamide				FALSE
BioD	P53558	Membrane	Before induction	Control				FALSE
IlvK	P39576	Membrane	Before induction	Control	0.8411	0.462	1	FALSE
IlvK	P39576	Membrane	Before induction	Diamide	-0.4067	0.7051	1	FALSE
IlvK	P39576	Membrane	Control	Diamide	-4.1292	0.0258	0.0773	FALSE
Eno	P37869	Membrane	Before induction	Control	-1.2846	0.3276	0.9829	FALSE
Eno	P37869	Membrane	Before induction	Diamide	-6.0531	0.0262	0.0787	FALSE
Eno	P37869	Membrane	Control	Diamide	0.018	0.9873	1	FALSE
ArgC	P23715	Membrane	Before induction	Control	0.364	0.7507	1	FALSE
ArgC	P23715	Membrane	Before induction	Diamide	-3.786	0.0632	0.1897	FALSE
ArgC	P23715	Membrane	Control	Diamide	-2.3275	0.1454	0.4362	FALSE
AckA	P37877	Membrane	Before induction	Control	2.7892	0.1081	0.1081	FALSE
MnmG	P25812	Membrane	Before induction	Control				FALSE
MnmG	P25812	Membrane	Before induction	Diamide	-0.9539	0.4408	1	FALSE
MnmG	P25812	Membrane	Control	Diamide				FALSE
YoaD	O34815	Membrane	Before induction	Control	0.1911	0.8661	1	FALSE
YoaD	O34815	Membrane	Before induction	Diamide	-0.4936	0.6705	1	FALSE
YoaD	O34815	Membrane	Control	Diamide	-1.3769	0.3024	0.9073	FALSE
ThiF	O31619	Membrane	Before induction	Control	0.1027	0.9232	1	FALSE
ThiF	O31619	Membrane	Before induction	Diamide	-0.2262	0.8356	1	FALSE
ThiF	O31619	Membrane	Control	Diamide	-0.3104	0.7766	1	FALSE
PatB	Q08432	Membrane	Before induction	Control	1.2157	0.311	0.9331	FALSE
PatB	Q08432	Membrane	Before induction	Diamide	-3.7292	0.065	0.1949	FALSE
PatB	Q08432	Membrane	Control	Diamide	-2.5501	0.0839	0.2518	FALSE
Spo0M	P71088	Membrane	Before induction	Control	-0.8531	0.4563	1	FALSE
Spo0M	P71088	Membrane	Before induction	Diamide	-0.482	0.6774	1	FALSE
Spo0M	P71088	Membrane	Control	Diamide	0.2867	0.793	1	FALSE
RpsB	P21464	Membrane	Before induction	Control	2.031	0.0767	0.2302	FALSE
RpsB	P21464	Membrane	Before induction	Diamide	0.3136	0.7618	1	FALSE
RpsB	P21464	Membrane	Control	Diamide	-1.2688	0.2333	0.6998	FALSE
ThrS	P18255	Membrane	Before induction	Control				FALSE
ThrS	P18255	Membrane	Before induction	Diamide	-41.3411	0.0006	0.0018	TRUE
ThrS	P18255	Membrane	Control	Diamide				FALSE
YqiW	P54534	Membrane	Before induction	Control	0.5849	0.6178	1	FALSE
YqiW	P54534	Membrane	Before induction	Diamide	0.6099	0.604	1	FALSE
YqiW	P54534	Membrane	Control	Diamide	-0.4334	0.707	1	FALSE
SrfAC	Q08787	Membrane	Before induction	Control	2.6287	0.0235	0.0704	FALSE
SrfAC	Q08787	Membrane	Before induction	Diamide	1.5744	0.1905	0.5715	FALSE
SrfAC	Q08787	Membrane	Control	Diamide	-0.0474	0.9632	1	FALSE
CitB	P09339	Membrane	Before induction	Control	0.9176	0.3856	1	FALSE
CitB	P09339	Membrane	Before induction	Diamide	0.2851	0.7941	1	FALSE
CitB	P09339	Membrane	Control	Diamide	-0.5481	0.6006	1	FALSE
Pgl	O34499	Membrane	Before induction	Control				FALSE
Pgl	O34499	Membrane	Before induction	Diamide				FALSE
Pgl	O34499	Membrane	Control	Diamide				FALSE
ArgH	O34858	Membrane	Before induction	Control	0.1979	0.8487	1	FALSE
ArgH	O34858	Membrane	Before induction	Diamide	0.0357	0.9723	1	FALSE
ArgH	O34858	Membrane	Control	Diamide	-0.2118	0.8365	1	FALSE
RplB	P42919	Membrane	Before induction	Diamide				FALSE
FtsH	P37476	Membrane	Before induction	Control	0.6585	0.5462	1	FALSE
FtsH	P37476	Membrane	Before induction	Diamide	-0.0681	0.95	1	FALSE
FtsH	P37476	Membrane	Control	Diamide	-0.9767	0.4007	1	FALSE
MtnE	O31665	Membrane	Before induction	Control	-0.6836	0.5246	1	FALSE
MtnE	O31665	Membrane	Before induction	Diamide	-1.5134	0.181	0.5429	FALSE
MtnE	O31665	Membrane	Control	Diamide	-1.4258	0.197	0.5909	FALSE
LeuC	P80858	Membrane	Before induction	Control	-0.6579	0.527	1	FALSE
LeuC	P80858	Membrane	Before induction	Diamide	-0.5482	0.6006	1	FALSE
LeuC	P80858	Membrane	Control	Diamide	0.5691	0.5798	1	FALSE
PyrF	P25971	Membrane	Before induction	Diamide				FALSE
ThiC	P45740	Membrane	Before induction	Control	-3.8266	0.0314	0.0943	FALSE
ThiC	P45740	Membrane	Before induction	Diamide	2.2714	0.1078	0.3234	FALSE
ThiC	P45740	Membrane	Control	Diamide	5.4576	0.0055	0.0164	TRUE
SucD	P80865	Membrane	Before induction	Control	0.932	0.3873	1	FALSE
SucD	P80865	Membrane	Before induction	Diamide	0.252	0.8094	1	FALSE
SucD	P80865	Membrane	Control	Diamide	-0.6031	0.5685	1	FALSE
IlvA	P37946	Membrane	Before induction	Control	0.8049	0.4516	1	FALSE
IlvA	P37946	Membrane	Before induction	Diamide	-0.4891	0.6421	1	FALSE
IlvA	P37946	Membrane	Control	Diamide	-1.7353	0.1334	0.4001	FALSE
CarB	P18185	Membrane	Before induction	Control	2.4145	0.0732	0.2196	FALSE
CarB	P18185	Membrane	Before induction	Diamide	-0.205	0.8565	1	FALSE
CarB	P18185	Membrane	Control	Diamide	-2.8798	0.045	0.1351	FALSE
AccC1	P49787	Membrane	Before induction	Diamide				FALSE
Icd	P39126	Membrane	Before induction	Control	-0.2992	0.7699	1	FALSE
Icd	P39126	Membrane	Before induction	Diamide	-0.1283	0.9008	1	FALSE
Icd	P39126	Membrane	Control	Diamide	0.1505	0.8827	1	FALSE
FabHA	O34746	Membrane	Before induction	Control				FALSE
SdhB	P08066	Membrane	Before induction	Control	-0.2752	0.7924	1	FALSE
SdhB	P08066	Membrane	Before induction	Diamide	0.7801	0.465	1	FALSE
SdhB	P08066	Membrane	Control	Diamide	0.9533	0.3773	1	FALSE
GcvPA	P54376	Membrane	Before induction	Control	-0.6966	0.5581	1	FALSE
GcvPA	P54376	Membrane	Before induction	Diamide				FALSE
GcvPA	P54376	Membrane	Control	Diamide				FALSE
FabD	P71019	Membrane	Before induction	Control	0.6261	0.5756	1	FALSE
FabD	P71019	Membrane	Before induction	Diamide	-0.7857	0.5143	1	FALSE
FabD	P71019	Membrane	Control	Diamide	-2.0564	0.1319	0.3958	FALSE
SufC	P80866	Membrane	Before induction	Control	3.3475	0.0788	0.2365	FALSE
SufC	P80866	Membrane	Before induction	Diamide	2.7789	0.1088	0.3263	FALSE
SufC	P80866	Membrane	Control	Diamide	-1.8965	0.1983	0.595	FALSE
AnsB	P26899	Membrane	Before induction	Control	-0.3521	0.7584	1	FALSE
AnsB	P26899	Membrane	Before induction	Diamide				FALSE
AnsB	P26899	Membrane	Control	Diamide				FALSE
FadE	O32176	Membrane	Before induction	Diamide				FALSE
PurC	P12046	Membrane	Before induction	Control	1.5762	0.2557	0.7671	FALSE
PurC	P12046	Membrane	Before induction	Diamide	-1.4164	0.2516	0.7549	FALSE
PurC	P12046	Membrane	Control	Diamide	-2.8236	0.0665	0.1996	FALSE
FrlB	O32157	Membrane	Before induction	Control	0.5194	0.6552	1	FALSE
FrlB	O32157	Membrane	Before induction	Diamide	-2.4955	0.13	0.39	FALSE
FrlB	O32157	Membrane	Control	Diamide	-2.2462	0.1538	0.4613	FALSE
YybT	P37484	Membrane	Before induction	Diamide	0.3912	0.7334	0.7334	FALSE
LutB	O07021	Membrane	Before induction	Control	0.2564	0.8062	1	FALSE
LutB	O07021	Membrane	Before induction	Diamide	0.7711	0.4699	1	FALSE
LutB	O07021	Membrane	Control	Diamide	0.4685	0.656	1	FALSE
BfmBAB	P37941	Membrane	Before induction	Control				FALSE
BfmBAB	P37941	Membrane	Before induction	Diamide				FALSE
BfmBAB	P37941	Membrane	Control	Diamide	0.0749	0.9471	1	FALSE
YhdR	O07587	Membrane	Before induction	Control	-1.6668	0.1709	0.5127	FALSE
YhdR	O07587	Membrane	Before induction	Diamide				FALSE
YhdR	O07587	Membrane	Control	Diamide				FALSE
PpaC	P37487	Membrane	Before induction	Control	0.1987	0.8469	1	FALSE
PpaC	P37487	Membrane	Before induction	Diamide	-0.8702	0.4068	1	FALSE
PpaC	P37487	Membrane	Control	Diamide	-1.1193	0.2892	0.8676	FALSE
YchF	P37518	Membrane	Before induction	Control	1.0369	0.3301	0.9903	FALSE
YchF	P37518	Membrane	Before induction	Diamide	0.0683	0.9475	1	FALSE
YchF	P37518	Membrane	Control	Diamide	-1.224	0.252	0.7561	FALSE
MtnK	O31663	Membrane	Before induction	Control	2.494	0.0549	0.1647	FALSE
MtnK	O31663	Membrane	Before induction	Diamide	-0.9469	0.3872	1	FALSE
MtnK	O31663	Membrane	Control	Diamide	-3.9785	0.0073	0.0219	TRUE
MurAA	P70965	Membrane	Before induction	Control	0.787	0.4887	1	FALSE
MurAA	P70965	Membrane	Before induction	Diamide	-1.641	0.1993	0.598	FALSE
MurAA	P70965	Membrane	Control	Diamide	-2.2521	0.0874	0.2623	FALSE
McsB	P37570	Membrane	Before induction	Control				FALSE
ThrC	P04990	Membrane	Before induction	Control	-0.3845	0.712	1	FALSE
ThrC	P04990	Membrane	Before induction	Diamide	1.9032	0.1154	0.3462	FALSE
ThrC	P04990	Membrane	Control	Diamide	1.2471	0.2588	0.7765	FALSE
RplN	P12875	Membrane	Before induction	Control	2.8739	0.0283	0.0848	FALSE
RplN	P12875	Membrane	Before induction	Diamide	0.2369	0.8221	1	FALSE
RplN	P12875	Membrane	Control	Diamide	-2.7824	0.0272	0.0816	FALSE
NusA	P32727	Membrane	Before induction	Diamide	0.2854	0.8022	0.8022	FALSE
YqhL	P54510	Membrane	Before induction	Control				FALSE
YqhL	P54510	Membrane	Before induction	Diamide				FALSE
YqhL	P54510	Membrane	Control	Diamide				FALSE
DltA	P39581	Membrane	Before induction	Control	1.4774	0.2136	0.6409	FALSE
DltA	P39581	Membrane	Before induction	Diamide	-0.7853	0.4621	1	FALSE
DltA	P39581	Membrane	Control	Diamide	-1.7097	0.1625	0.4875	FALSE
AspS	O32038	Membrane	Before induction	Control	0.228	0.8308	1	FALSE
AspS	O32038	Membrane	Before induction	Diamide	-1.3051	0.2829	0.8488	FALSE
AspS	O32038	Membrane	Control	Diamide	-4.1221	0.0259	0.0776	FALSE
DeoD	O34925	Membrane	Before induction	Diamide	0.9598	0.4384	0.4384	FALSE
MutS	P49849	Membrane	Before induction	Diamide				FALSE
CitZ	P39120	Membrane	Before induction	Control	2.4287	0.1358	0.4075	FALSE
CitZ	P39120	Membrane	Before induction	Diamide	-0.1918	0.8601	1	FALSE
CitZ	P39120	Membrane	Control	Diamide	-0.4884	0.6587	1	FALSE
GndA	P80859	Membrane	Before induction	Control	1.6188	0.1664	0.4992	FALSE
GndA	P80859	Membrane	Before induction	Diamide	0.824	0.4474	1	FALSE
GndA	P80859	Membrane	Control	Diamide	-1.2911	0.2442	0.7325	FALSE
YhcX	P54608	Membrane	Before induction	Diamide				FALSE
YpqE	P50829	Membrane	Before induction	Control	1.2177	0.2903	0.8708	FALSE
YpqE	P50829	Membrane	Before induction	Diamide	0.5371	0.6142	1	FALSE
YpqE	P50829	Membrane	Control	Diamide	-1.3074	0.2823	0.8468	FALSE
GuaB	P21879	Membrane	Before induction	Control	0.1751	0.8668	1	FALSE
GuaB	P21879	Membrane	Before induction	Diamide	0.2886	0.7812	1	FALSE
GuaB	P21879	Membrane	Control	Diamide	0.022	0.9831	1	FALSE
MetI	O31631	Membrane	Before induction	Control	-0.5815	0.6017	1	FALSE
MetI	O31631	Membrane	Before induction	Diamide	-5.855	0.028	0.0839	FALSE
MetI	O31631	Membrane	Control	Diamide	-1.077	0.3604	1	FALSE
YydB	Q45600	Membrane	Before induction	Control	1.5194	0.268	0.804	FALSE
YydB	Q45600	Membrane	Before induction	Diamide	-0.329	0.7734	1	FALSE
YydB	Q45600	Membrane	Control	Diamide	-1.8145	0.2113	0.6338	FALSE
YdaP	P96591	Membrane	Before induction	Diamide				FALSE
PurA	P29726	Membrane	Before induction	Control	1.1268	0.297	0.8909	FALSE
PurA	P29726	Membrane	Before induction	Diamide	-0.847	0.4295	1	FALSE
PurA	P29726	Membrane	Control	Diamide	-2.5309	0.0392	0.1175	FALSE
GlyA	P39148	Membrane	Before induction	Control	1.6204	0.1661	0.4982	FALSE
GlyA	P39148	Membrane	Before induction	Diamide	0.622	0.5676	1	FALSE
GlyA	P39148	Membrane	Control	Diamide	-2.5552	0.0836	0.2507	FALSE
Pgi	P80860	Membrane	Before induction	Diamide				FALSE
YxjH	P42319	Membrane	Before induction	Control	0.1994	0.8604	1	FALSE
YxjH	P42319	Membrane	Before induction	Diamide				FALSE
YxjH	P42319	Membrane	Control	Diamide				FALSE
FtsA	P28264	Membrane	Before induction	Control	1.4309	0.2119	0.6356	FALSE
FtsA	P28264	Membrane	Before induction	Diamide	1.0568	0.4014	1	FALSE
FtsA	P28264	Membrane	Control	Diamide	0.1616	0.8779	1	FALSE
TrmFO	P39815	Membrane	Before induction	Control				FALSE
TrmFO	P39815	Membrane	Before induction	Diamide				FALSE
TrmFO	P39815	Membrane	Control	Diamide	0.168	0.8772	1	FALSE
YlmE	O31727	Membrane	Before induction	Diamide				FALSE
PurK	P12045	Membrane	Before induction	Control	2.3061	0.0606	0.1818	FALSE
PurK	P12045	Membrane	Before induction	Diamide	1.2586	0.2766	0.8299	FALSE
PurK	P12045	Membrane	Control	Diamide	-1.2176	0.2581	0.7742	FALSE
PurT	P39771	Membrane	Before induction	Control				FALSE
PurT	P39771	Membrane	Before induction	Diamide				FALSE
PurT	P39771	Membrane	Control	Diamide	0.8982	0.4639	1	FALSE
YqfA	P54466	Membrane	Before induction	Control				FALSE
YqfA	P54466	Membrane	Before induction	Diamide				FALSE
YqfA	P54466	Membrane	Control	Diamide				FALSE
YwtE	P96741	Membrane	Before induction	Diamide				FALSE
NadC	P39666	Membrane	Before induction	Control	1.4153	0.2926	0.8778	FALSE
NadC	P39666	Membrane	Before induction	Diamide	1.6853	0.1905	0.5716	FALSE
NadC	P39666	Membrane	Control	Diamide	-0.4578	0.6782	1	FALSE
Ddl	P96612	Membrane	Before induction	Control				FALSE
Ddl	P96612	Membrane	Before induction	Diamide				FALSE
Ddl	P96612	Membrane	Control	Diamide				FALSE
PatA	P16524	Membrane	Before induction	Control	1.3167	0.2583	0.7749	FALSE
PatA	P16524	Membrane	Before induction	Diamide	0.3905	0.7123	1	FALSE
PatA	P16524	Membrane	Control	Diamide	-0.9474	0.387	1	FALSE
SerS	P37464	Membrane	Before induction	Control				FALSE
SerS	P37464	Membrane	Before induction	Diamide				FALSE
SerS	P37464	Membrane	Control	Diamide	0.228	0.8272	1	FALSE
AsnB	P54420	Membrane	Before induction	Control				FALSE
AsnB	P54420	Membrane	Before induction	Diamide				FALSE
AsnB	P54420	Membrane	Control	Diamide	-1.0497	0.3419	1	FALSE
YoaC	O34861	Membrane	Before induction	Control				FALSE
DegU	P13800	Membrane	Before induction	Control				FALSE
DegU	P13800	Membrane	Before induction	Diamide				FALSE
DegU	P13800	Membrane	Control	Diamide				FALSE
FabF	O34340	Membrane	Before induction	Control	-0.8656	0.4504	1	FALSE
FabF	O34340	Membrane	Before induction	Diamide	-1.2154	0.3482	1	FALSE
FabF	O34340	Membrane	Control	Diamide	-0.6144	0.5824	1	FALSE
YkaA	O34454	Membrane	Before induction	Control				FALSE
HisS	O32039	Membrane	Before induction	Control	0.6855	0.5307	1	FALSE
HisS	O32039	Membrane	Before induction	Diamide	1.0088	0.4193	1	FALSE
HisS	O32039	Membrane	Control	Diamide	0.5483	0.6126	1	FALSE
Hom	P19582	Membrane	Before induction	Control				FALSE
YdbJ	P96605	Membrane	Before induction	Control				FALSE
YdbJ	P96605	Membrane	Before induction	Diamide				FALSE
YdbJ	P96605	Membrane	Control	Diamide				FALSE
DeoC	P39121	Membrane	Before induction	Control	1.322	0.2567	0.7701	FALSE
DeoC	P39121	Membrane	Before induction	Diamide	0.2555	0.8149	1	FALSE
DeoC	P39121	Membrane	Control	Diamide	-1.8	0.1697	0.509	FALSE
Sat	O34764	Membrane	Before induction	Diamide				FALSE
PucD	O32144	Membrane	Before induction	Control				FALSE
PucD	O32144	Membrane	Before induction	Diamide	-0.3387	0.7571	1	FALSE
PucD	O32144	Membrane	Control	Diamide				FALSE
YlmG	O31729	Membrane	Before induction	Control				FALSE
YlmG	O31729	Membrane	Before induction	Diamide				FALSE
YlmG	O31729	Membrane	Control	Diamide				FALSE
Pta	P39646	Membrane	Before induction	Control				FALSE
Pta	P39646	Membrane	Before induction	Diamide				FALSE
Pta	P39646	Membrane	Control	Diamide				FALSE
MurC	P40778	Membrane	Before induction	Control				FALSE
ThrB	P04948	Membrane	Before induction	Control				FALSE
ThrB	P04948	Membrane	Before induction	Diamide				FALSE
ThrB	P04948	Membrane	Control	Diamide				FALSE
YxaI	P42108	Membrane	Before induction	Control	-0.0711	0.9498	1	FALSE
YxaI	P42108	Membrane	Before induction	Diamide	0.8928	0.4378	1	FALSE
YxaI	P42108	Membrane	Control	Diamide	1.2906	0.2873	0.862	FALSE
RibBA	P17620	Membrane	Before induction	Control				FALSE
RibBA	P17620	Membrane	Before induction	Diamide				FALSE
RibBA	P17620	Membrane	Control	Diamide				FALSE
FabG	P51831	Membrane	Before induction	Control				FALSE
FabG	P51831	Membrane	Before induction	Diamide				FALSE
FabG	P51831	Membrane	Control	Diamide				FALSE
OdhA	P23129	Membrane	Before induction	Control				FALSE
OdhA	P23129	Membrane	Before induction	Diamide				FALSE
OdhA	P23129	Membrane	Control	Diamide	0.8281	0.4542	1	FALSE
SufS	O32164	Membrane	Before induction	Control				FALSE
SufS	O32164	Membrane	Before induction	Diamide				FALSE
SufS	O32164	Membrane	Control	Diamide	-15.0162	0.0044	0.0132	TRUE
XseA	P54521	Membrane	Before induction	Control				FALSE
YqfL	P54470	Membrane	Before induction	Control				FALSE
Dxr	O31753	Membrane	Before induction	Control	0.1253	0.9082	1	FALSE
Dxr	O31753	Membrane	Before induction	Diamide	-0.3478	0.7455	1	FALSE
Dxr	O31753	Membrane	Control	Diamide	-0.5372	0.6142	1	FALSE
PrfB	P28367	Membrane	Before induction	Control				FALSE
PrfB	P28367	Membrane	Before induction	Diamide				FALSE
PrfB	P28367	Membrane	Control	Diamide				FALSE
LutA	O07020	Membrane	Before induction	Diamide	0.7668	0.5234	0.5234	FALSE
GyrB	P05652	Membrane	Before induction	Control				FALSE
YokG	O32000	Membrane	Before induction	Control	0.9294	0.4213	1	FALSE
YokG	O32000	Membrane	Before induction	Diamide				FALSE
YokG	O32000	Membrane	Control	Diamide				FALSE
FolD	P54382	Membrane	Before induction	Control				FALSE
FolD	P54382	Membrane	Before induction	Diamide				FALSE
FolD	P54382	Membrane	Control	Diamide	-1.6472	0.1749	0.5246	FALSE
PtsI	P08838	Membrane	Before induction	Control				FALSE
PtsI	P08838	Membrane	Before induction	Diamide				FALSE
PtsI	P08838	Membrane	Control	Diamide	-0.0592	0.9582	1	FALSE
MurE	Q03523	Membrane	Before induction	Control				FALSE
PgcA	P18159	Membrane	Before induction	Control				FALSE
PgcA	P18159	Membrane	Before induction	Diamide				FALSE
PgcA	P18159	Membrane	Control	Diamide	-0.3205	0.7646	1	FALSE
RapF	P71002	Membrane	Before induction	Control				FALSE
RapF	P71002	Membrane	Before induction	Diamide				FALSE
RapF	P71002	Membrane	Control	Diamide				FALSE
MetC	O31632	Membrane	Before induction	Control				FALSE
MetC	O31632	Membrane	Before induction	Diamide				FALSE
MetC	O31632	Membrane	Control	Diamide				FALSE
MtnX	O31667	Membrane	Before induction	Control	-0.3709	0.7259	0.7259	FALSE
FtsY	P51835	Membrane	Before induction	Control				FALSE
FtsY	P51835	Membrane	Before induction	Diamide				FALSE
FtsY	P51835	Membrane	Control	Diamide	0.3977	0.7293	1	FALSE
YobJ	O34774	Membrane	Before induction	Control				FALSE
YobJ	O34774	Membrane	Before induction	Diamide				FALSE
YobJ	O34774	Membrane	Control	Diamide	-1.8689	0.135	0.405	FALSE
PyrC	P25995	Membrane	Before induction	Control				FALSE
MurB	P18579	Membrane	Before induction	Control				FALSE
MurB	P18579	Membrane	Before induction	Diamide				FALSE
MurB	P18579	Membrane	Control	Diamide				FALSE
AhpC	P80239	Membrane	Before induction	Diamide	0.4881	0.651	0.651	FALSE
GatA	O06491	Membrane	Before induction	Control				FALSE
GatA	O06491	Membrane	Before induction	Diamide				FALSE
GatA	O06491	Membrane	Control	Diamide				FALSE
GalE	P55180	Membrane	Before induction	Control	-0.1493	0.895	1	FALSE
GalE	P55180	Membrane	Before induction	Diamide				FALSE
GalE	P55180	Membrane	Control	Diamide				FALSE
RnjA	Q45493	Membrane	Before induction	Diamide				FALSE
NadK2	O34934	Membrane	Before induction	Diamide				FALSE
MurG	P37585	Membrane	Before induction	Control				FALSE
MurG	P37585	Membrane	Before induction	Diamide				FALSE
MurG	P37585	Membrane	Control	Diamide				FALSE
GltA	P39812	Membrane	Before induction	Control				FALSE
GltA	P39812	Membrane	Before induction	Diamide				FALSE
GltA	P39812	Membrane	Control	Diamide				FALSE
RsbRD	P54504	Membrane	Before induction	Control				FALSE
RsbRD	P54504	Membrane	Before induction	Diamide				FALSE
RsbRD	P54504	Membrane	Control	Diamide	-0.9489	0.4428	1	FALSE
ComA	P14204	Membrane	Before induction	Control				FALSE
ComA	P14204	Membrane	Before induction	Diamide				FALSE
ComA	P14204	Membrane	Control	Diamide				FALSE
Rph	P28619	Membrane	Before induction	Control	0.7091	0.5099	0.5099	FALSE
PyrB	P05654	Membrane	Before induction	Diamide				FALSE
DnaN	P05649	Membrane	Before induction	Control				FALSE
DnaN	P05649	Membrane	Before induction	Diamide				FALSE
DnaN	P05649	Membrane	Control	Diamide	-0.4618	0.6757	1	FALSE
YpsC	P50840	Membrane	Before induction	Diamide				FALSE
DnaK	P17820	Membrane	Before induction	Control				FALSE
DnaK	P17820	Membrane	Before induction	Diamide				FALSE
DnaK	P17820	Membrane	Control	Diamide	-1.4491	0.2843	0.853	FALSE
YclM	P94417	Membrane	Before induction	Control	1.4443	0.2855	0.8565	FALSE
YclM	P94417	Membrane	Before induction	Diamide	-0.654	0.5598	1	FALSE
YclM	P94417	Membrane	Control	Diamide	-1.536	0.2221	0.6664	FALSE
DapG	Q04795	Membrane	Before induction	Control	-1.6103	0.2486	0.2486	FALSE
YqkJ	P54572	Membrane	Before induction	Control				FALSE
YqkJ	P54572	Membrane	Before induction	Diamide				FALSE
YqkJ	P54572	Membrane	Control	Diamide				FALSE
YnbB	P94479	Membrane	Before induction	Control				FALSE
YqhT	P54518	Membrane	Before induction	Diamide				FALSE
MinD	Q01464	Membrane	Before induction	Control				FALSE
MinD	Q01464	Membrane	Before induction	Diamide				FALSE
MinD	Q01464	Membrane	Control	Diamide				FALSE
YugH	Q795M6	Membrane	Before induction	Control				FALSE
YugH	Q795M6	Membrane	Before induction	Diamide				FALSE
YugH	Q795M6	Membrane	Control	Diamide	-6.9532	0.0061	0.0183	TRUE
IspE	P37550	Membrane	Before induction	Control				FALSE
YtdP	O32071	Membrane	Before induction	Diamide				FALSE
RsmE	P54461	Membrane	Before induction	Control				FALSE
HprK	O34483	Membrane	Before induction	Control				FALSE
TagF	P13485	Membrane	Control	Diamide				FALSE
PurU	O34990	Membrane	Control	Diamide				FALSE
YqeG	P54452	Membrane	Control	Diamide				FALSE
GatB	O30509	Membrane	Control	Diamide	0.3476	0.7511	0.7511	FALSE
MtnU	O31664	Membrane	Control	Diamide	-2.8104	0.1067	0.1067	FALSE
PyrK	P25983	Membrane	Control	Diamide	1.9989	0.1836	0.1836	FALSE
BmrA	O06967	Membrane	Control	Diamide				FALSE
PdhC	P21883	Membrane	Control	Diamide				FALSE
ProA	P39821	Membrane	Control	Diamide	1.0165	0.3669	0.3669	FALSE
YsaA	P94512	Membrane	Control	Diamide				FALSE
RapK	O34930	Membrane	Control	Diamide	0.7729	0.5204	0.5204	FALSE
RapB	P70962	Membrane	Control	Diamide				FALSE
RpsR	P21475	Membrane	Control	Diamide				FALSE
MetN	O32169	Membrane	Control	Diamide	0.5361	0.6291	0.6291	FALSE
IlvB	P37251	Membrane	Control	Diamide				FALSE
TpiA	P27876	Membrane	Control	Diamide				FALSE
YabJ	P37552	Membrane	Control	Diamide				FALSE
